# Supplementary material for: Making the most of your host: the Metrosideros-feeding psyllids (Hemiptera, Psylloidea) of the Hawaiian Islands
Source: Zookeys. 2017 Jan 31;(649):1–163. doi: 10.3897/zookeys.649.10213 (PMC5345378; doi:10.3897/zookeys.649.10213)
Supplement: XML Treatment for Pariaconus proboscideus [file zookeys.649.10213-treatment7.xml]

<!DOCTYPE tp:taxon-treatment
  PUBLIC "-//TaxonX//DTD Taxonomic Treatment Publishing DTD v0 20100105//EN" "tax-treatment-NSO.dtd">
<tp:taxon-treatment xmlns:tp="http://www.plazi.org/taxpub"><tp:treatment-meta><kwd-group><label>Taxon classification</label><kwd><named-content content-type="kingdom">Animalia</named-content></kwd><kwd><named-content content-type="order">Hemiptera</named-content></kwd><kwd><named-content content-type="family">Triozidae</named-content></kwd></kwd-group><mixed-citation publication-type="journal"><person-group><name><surname>Percy</surname><given-names>Diana M.</given-names></name></person-group><article-title>Making the most of your host: the <italic><tp:taxon-name><tp:taxon-name-part taxon-name-part-type="genus">Metrosideros</tp:taxon-name-part></tp:taxon-name></italic>-feeding psyllids (<tp:taxon-name><tp:taxon-name-part taxon-name-part-type="order">Hemiptera</tp:taxon-name-part></tp:taxon-name>, <tp:taxon-name><tp:taxon-name-part taxon-name-part-type="superfamily">Psylloidea</tp:taxon-name-part></tp:taxon-name>) of the Hawaiian Islands</article-title><source>Zookeys</source><day>31</day><month>1</month><year>2017</year><volume>2017</volume><issue>649</issue><fpage>1</fpage><lpage>163</lpage><pub-id pub-id-type="doi">10.3897/zookeys.649.10213</pub-id></mixed-citation></tp:treatment-meta><tp:nomenclature><tp:taxon-name>
                <tp:taxon-name-part taxon-name-part-type="genus">Pariaconus</tp:taxon-name-part>
                <tp:taxon-name-part taxon-name-part-type="species">proboscideus</tp:taxon-name-part>
                <object-id xmlns:xlink="http://www.w3.org/1999/xlink" content-type="zoobank" xlink:type="simple">http://zoobank.org/796D0199-5D77-4DD2-A4A5-B64E04BA5E8C</object-id>
              </tp:taxon-name><tp:taxon-authority>Percy</tp:taxon-authority><tp:taxon-status xmlns:xlink="http://www.w3.org/1999/xlink" xlink:type="simple">sp. n.</tp:taxon-status><xref ref-type="fig" rid="F11">Figures 11</xref><xref ref-type="fig" rid="F45">, 45F–K</xref><!--PageBreak--></tp:nomenclature><tp:treatment-sec sec-type="description" id="SECID0EDIKO"><title>Adult colour.</title><p>Typically bicoloured, generally pale cream-yellow thorax and abdomen, head brown or black, apparently lacking dorsal stripe. Fore wing membrane slightly fuscous.</p></tp:treatment-sec><tp:treatment-sec sec-type="description" id="SECID0EIIKO"><title>Adult structure.</title><p>Fore wing apex rounded; surface spinules dispersed, usually in all cells except may be reduced or absent from cell r<sub>1</sub> and c+sc; short setae on margins and veins (Fig. <xref ref-type="fig" rid="F11">11A</xref>). Antennae short (av. length 0.70; ratio <abbrev xmlns:xlink="http://www.w3.org/1999/xlink" xlink:title="antennal length" id="ABBRID0EUIKO" xlink:type="simple">AL</abbrev>:<abbrev xmlns:xlink="http://www.w3.org/1999/xlink" xlink:title="head width" id="ABBRID0EYIKO" xlink:type="simple">HW</abbrev> av. 1.52); genal processes short (ratio <abbrev xmlns:xlink="http://www.w3.org/1999/xlink" xlink:title="vertex length" id="ABBRID0E3IKO" xlink:type="simple">VL</abbrev>:<abbrev xmlns:xlink="http://www.w3.org/1999/xlink" xlink:title="genal process length" id="ABBRID0EAJKO" xlink:type="simple">GP</abbrev> av. 3.81); short to minute setae on vertex and thorax; distal <!--PageBreak--><!--PageBreak-->proboscis segment atypically long (av. length 0.14); hind tibia longer than width of head (ratio <abbrev xmlns:xlink="http://www.w3.org/1999/xlink" xlink:title="head width" id="ABBRID0EHJKO" xlink:type="simple">HW</abbrev>:<abbrev xmlns:xlink="http://www.w3.org/1999/xlink" xlink:title="hind tibia length" id="ABBRID0ELJKO" xlink:type="simple">HT</abbrev> av. 0.90) (Fig. <xref ref-type="fig" rid="F11">11B–C, F–H</xref>). Male terminalia (Fig. <xref ref-type="fig" rid="F11">11D–E</xref>): paramere shorter than proctiger (ratio <abbrev xmlns:xlink="http://www.w3.org/1999/xlink" xlink:title="proctiger length" id="ABBRID0EXJKO" xlink:type="simple">MP</abbrev>:<abbrev xmlns:xlink="http://www.w3.org/1999/xlink" xlink:title="paramere length" id="ABBRID0E2JKO" xlink:type="simple">PL</abbrev> av. 1.13), but slender and slightly sinusoidal, small interior directed hook at apex (Fig. <xref ref-type="fig" rid="F11">11E</xref>); distal aedeagus segment length subequal to paramere (ratio <abbrev xmlns:xlink="http://www.w3.org/1999/xlink" xlink:title="paramere length" id="ABBRID0EDKKO" xlink:type="simple">PL</abbrev>:<abbrev xmlns:xlink="http://www.w3.org/1999/xlink" xlink:title="distal aedeagus segment length" id="ABBRID0EHKKO" xlink:type="simple">AEL</abbrev> av. 1.04), base angular and moderately inflated, apex developed into a hook with bluntly acute apex (Fig. <xref ref-type="fig" rid="F11">11E</xref>) (ratio <abbrev xmlns:xlink="http://www.w3.org/1999/xlink" xlink:title="distal aedeagus segment length" id="ABBRID0EPKKO" xlink:type="simple">AEL</abbrev>:<abbrev xmlns:xlink="http://www.w3.org/1999/xlink" xlink:title="aedeagus apical head length" id="ABBRID0ETKKO" xlink:type="simple">AELH</abbrev> av. 2.45). Female terminalia (Fig. <xref ref-type="fig" rid="F11">11I–J, L-M</xref>): proctiger long, slender, dorsal surface more or less straight, longer than subgenital plate (ratio <abbrev xmlns:xlink="http://www.w3.org/1999/xlink" xlink:title="proctiger length" id="ABBRID0E2KKO" xlink:type="simple">FP</abbrev>:<abbrev xmlns:xlink="http://www.w3.org/1999/xlink" xlink:title="subgenital plate length" id="ABBRID0E6KKO" xlink:type="simple">FSP</abbrev> av. 1.33), apex acute, anal ring short (ratio <abbrev xmlns:xlink="http://www.w3.org/1999/xlink" xlink:title="proctiger length" id="ABBRID0EDLKO" xlink:type="simple">FP</abbrev>:<abbrev xmlns:xlink="http://www.w3.org/1999/xlink" xlink:title="anal ring length" id="ABBRID0EHLKO" xlink:type="simple">RL</abbrev> av. 2.95); subgenital plate with slight medial bulge ventrally, apex acute; ovipositor apex with reduced serrations (0-2 above, 2-3 below), valvulae dorsalis not strongly convex dorsally.</p><fig id="F11" position="float" orientation="portrait"><label>Figure 11.</label><caption><p>
          <tp:taxon-name><tp:taxon-name-part taxon-name-part-type="genus">Pariaconus</tp:taxon-name-part> <tp:taxon-name-part taxon-name-part-type="species">proboscideus</tp:taxon-name-part></tp:taxon-name> sp. n. <bold>A</bold> fore wing <bold>B</bold> head <bold>C</bold> proboscis <bold>D</bold> male terminalia with dorsal view of paramere apex (inset) <bold>E</bold> aedeagus and paramere <bold>F</bold> head and antenna <bold>G</bold> head (with long distal proboscis segment indicated) <bold>H</bold> hind leg <bold>I</bold> female terminalia <bold>J</bold> ovipositor (serrations indicated) <bold>K</bold> eggs (pedicel, tail, and striations indicated) <bold>L</bold> female proctiger (dorsal view) <bold>M</bold> female subgenital plate (ventral view).</p></caption><graphic xmlns:xlink="http://www.w3.org/1999/xlink" xlink:href="zookeys-649-001-g011.jpg" position="float" orientation="portrait" xlink:type="simple" id="oo_120409.jpg"/></fig></tp:treatment-sec><tp:treatment-sec sec-type="description" id="SECID0E3MKO"><title>Egg.</title><p>Unpigmented, broad, surface covered with long uninterrupted striations, short pedicel positioned 1/4 length from base, tail moderately long (Fig. <xref ref-type="fig" rid="F11">11K</xref>).</p></tp:treatment-sec><tp:treatment-sec sec-type="description" id="SECID0EGNKO"><title>Immature.</title><p>Colour and structure 5<sup>th</sup> instar: Appearance is white and spikey (hedgehog-like) due to coverage of stiff white filaments produced from sectasetae (Fig. <xref ref-type="fig" rid="F45">45F</xref>). Narrowly ovoid in outline with wing buds protruding and distinct humeral lobes (Fig. <xref ref-type="fig" rid="F45">45I–J</xref>). Tarsi with small reduced claws (Fig. <xref ref-type="fig" rid="F45">45H</xref>). Circumanal ring moderately wide (<abbrev xmlns:xlink="http://www.w3.org/1999/xlink" xlink:title="caudal plate width" id="ABBRID0E1NKO" xlink:type="simple">CPW</abbrev>:<abbrev xmlns:xlink="http://www.w3.org/1999/xlink" xlink:title="circumanal ring width" id="ABBRID0E5NKO" xlink:type="simple">RW</abbrev> av. 3.72), and shallowly v-shaped, with a single row of uninterrupted elongate cells (Fig. <xref ref-type="fig" rid="F45">45K</xref>). Chaetotaxy 5<sup>th</sup> instar: Entire dorsal surface and margins covered with pointed sectasetae (Fig. <xref ref-type="fig" rid="F45">45G</xref>).</p></tp:treatment-sec><tp:treatment-sec sec-type="host" id="SECID0EMOKO"><title>Host plant notes.</title><p>On pubescent and tomentose morphotypes.</p></tp:treatment-sec><tp:treatment-sec sec-type="distribution" id="SECID0EROKO"><title>Island.</title><p>Hawaii.</p></tp:treatment-sec><tp:treatment-sec sec-type="distribution" id="SECID0EWOKO"><title>Distribution notes.</title><p>Widespread on Hawaii: DNA analysis indicates distinct clusters of individuals from (a) Kohala as basal and sister to (b) Kau, (c) Saddle Road, and (d) Hualalai.</p></tp:treatment-sec><tp:treatment-sec sec-type="biology" id="SECID0E2OKO"><title>Biology.</title><p>This species is free-living on the undersides of pubescent leaves.</p></tp:treatment-sec><tp:treatment-sec sec-type="etymology" id="SECID0EAPKO"><title>Etymology.</title><p>Named for the distinctly longer distal proboscis segment (adjective in the nominative singular).</p></tp:treatment-sec><tp:treatment-sec sec-type="type material" id="SECID0EFPKO"><title>Type material.</title><p>Holotype male (slide mounted, <abbrev xmlns:xlink="http://www.w3.org/1999/xlink" content-type="institution" xlink:title="Natural History Museum, London, UK" id="ABBRID0ELPKO" xlink:type="simple">BMNH</abbrev>). See Table <xref ref-type="table" rid="T2">2</xref> for details of type and other material examined for this study.</p></tp:treatment-sec><tp:treatment-sec><!--Section generated to contain objects referenced in tp:taxon-treatment.--><fig id="F45" position="float" orientation="portrait"><label>Figure 45.</label><caption><p>
          <tp:taxon-name><tp:taxon-name-part taxon-name-part-type="genus">Pariaconus</tp:taxon-name-part> <tp:taxon-name-part taxon-name-part-type="species">nigricapitus</tp:taxon-name-part></tp:taxon-name> and <tp:taxon-name><tp:taxon-name-part taxon-name-part-type="genus">Pariaconus</tp:taxon-name-part> <tp:taxon-name-part taxon-name-part-type="species">proboscideus</tp:taxon-name-part></tp:taxon-name> immatures. <bold>A–E</bold> <tp:taxon-name><tp:taxon-name-part taxon-name-part-type="genus">Pariaconus</tp:taxon-name-part> <tp:taxon-name-part taxon-name-part-type="species">nigricapitus</tp:taxon-name-part></tp:taxon-name>: <bold>A</bold> 5<sup>th</sup> instar with anal ring detail (inset below) and enlarged cells marking ventral tissue mounds (inset right) <bold>B</bold> detail of fused marginal setae <bold>C</bold> dry mounted specimen showing domed structure (lateral view above, dorsal view below) <bold>D</bold> tarsi <bold>E</bold> antenna <bold>F–K</bold> <tp:taxon-name><tp:taxon-name-part taxon-name-part-type="genus">Pariaconus</tp:taxon-name-part> <tp:taxon-name-part taxon-name-part-type="species">proboscideus</tp:taxon-name-part></tp:taxon-name>: <bold>F</bold> white, hedgehog-like appearance of live specimens <bold>G</bold> detail of dorsal sectasetae (stained) <bold>H</bold> tarsi <bold>I</bold> antenna <bold>J</bold> 5<sup>th</sup> instar <bold>K</bold> 5<sup>th</sup> instar abdomen with anal ring detail (inset).</p></caption><graphic xmlns:xlink="http://www.w3.org/1999/xlink" xlink:href="zookeys-649-001-g045.jpg" position="float" orientation="portrait" xlink:type="simple" id="oo_120500.jpg"/></fig><table-wrap id="T2" position="float" orientation="portrait"><label>Table 2.</label><caption><p>
          <tp:taxon-name><tp:taxon-name-part taxon-name-part-type="genus">Pariaconus</tp:taxon-name-part></tp:taxon-name> type and other material examined (m – male, f – female, i – immature) with GenBank numbers for cytochrome oxidase one (<abbrev xmlns:xlink="http://www.w3.org/1999/xlink" xlink:title="cytochrome oxidase I" id="ABBRID0EMYAG" xlink:type="simple">COI</abbrev>) and cytochrome B (<abbrev xmlns:xlink="http://www.w3.org/1999/xlink" xlink:title="cytochrome B" id="ABBRID0EQYAG" xlink:type="simple">cytB</abbrev>).</p></caption><table id="TID0EWTGK" rules="all"><tbody><tr><th rowspan="1" colspan="1">species group<break/> species</th><th rowspan="1" colspan="1">material</th><th rowspan="1" colspan="1">n</th><th rowspan="1" colspan="1">collection information</th><th rowspan="1" colspan="1">lat N, long W</th><th rowspan="1" colspan="1">GenBank <abbrev xmlns:xlink="http://www.w3.org/1999/xlink" xlink:title="cytochrome oxidase I" id="ABBRID0EPZAG" xlink:type="simple">COI</abbrev>/<abbrev xmlns:xlink="http://www.w3.org/1999/xlink" xlink:title="cytochrome B" id="ABBRID0ETZAG" xlink:type="simple">cytB</abbrev></th></tr><tr><td rowspan="1" colspan="1">
              <bold><tp:taxon-name><tp:taxon-name-part taxon-name-part-type="species">bicoloratus</tp:taxon-name-part></tp:taxon-name></bold>
            </td><td rowspan="1" colspan="1"/><td rowspan="1" colspan="1"/><td rowspan="1" colspan="1"/><td rowspan="1" colspan="1"/><td rowspan="1" colspan="1"/></tr><tr><td rowspan="4" colspan="1">
              <tp:taxon-name><tp:taxon-name-part taxon-name-part-type="species">nigricapitus</tp:taxon-name-part></tp:taxon-name>
            </td><td rowspan="1" colspan="1">holotype</td><td rowspan="1" colspan="1">f</td><td rowspan="1" colspan="1">Niulii, Hawaii, USA, ex Ohia Lehua, <named-content xmlns:xlink="http://www.w3.org/1999/xlink" content-type="date" id="NCID0EO2AG" xlink:type="simple">22 May 1917</named-content>, O. Swezey leg. (<named-content xmlns:xlink="http://www.w3.org/1999/xlink" content-type="dwc:institutional_code" xlink:type="simple">BPBM</named-content>)</td><td rowspan="1" colspan="1">−</td><td rowspan="1" colspan="1">−</td></tr><tr><td rowspan="1" colspan="1">other</td><td rowspan="1" colspan="1">
              <named-content xmlns:xlink="http://www.w3.org/1999/xlink" content-type="specimen-count" id="NCID0EF3AG" xlink:type="simple">6i</named-content>
            </td><td rowspan="1" colspan="1">same data as holotype</td><td rowspan="1" colspan="1"/><td rowspan="1" colspan="1">−</td></tr><tr><td rowspan="1" colspan="1">other</td><td rowspan="1" colspan="1">
              <named-content xmlns:xlink="http://www.w3.org/1999/xlink" content-type="specimen-count" id="NCID0E13AG" xlink:type="simple">1f</named-content>
            </td><td rowspan="1" colspan="1">Olaa Forest, Hawaii, USA, ex <tp:taxon-name><tp:taxon-name-part taxon-name-part-type="genus">Metrosideros</tp:taxon-name-part> <tp:taxon-name-part taxon-name-part-type="species">polymorpha</tp:taxon-name-part> <tp:taxon-name-part taxon-name-part-type="infraspecific-rank">var.</tp:taxon-name-part> <tp:taxon-name-part taxon-name-part-type="variety">glaberrima</tp:taxon-name-part></tp:taxon-name>, <named-content xmlns:xlink="http://www.w3.org/1999/xlink" content-type="date" id="NCID0ET4AG" xlink:type="simple">24 August 2003</named-content>, “Hi43-03” D. Percy leg. (<abbrev xmlns:xlink="http://www.w3.org/1999/xlink" content-type="institution" xlink:title="Natural History Museum, London, UK" id="ABBRID0EX4AG" xlink:type="simple">BMNH</abbrev>)</td><td rowspan="1" colspan="1">
              <named-content xmlns:xlink="http://www.w3.org/1999/xlink" content-type="dwc:verbatimCoordinates" xlink:type="simple"><named-content content-type="geo-json" specific-use="{&#34;type&#34;:&#34;Point&#34;,&#34;coordinates&#34;:[-155.246700,19.460300]}" id="NCID0ED5AG" xlink:type="simple">19.4603, -155.2467</named-content></named-content>
            </td><td rowspan="1" colspan="1">−</td></tr><tr><td rowspan="1" colspan="1">other</td><td rowspan="1" colspan="1">
              <named-content xmlns:xlink="http://www.w3.org/1999/xlink" content-type="specimen-count" id="NCID0ET5AG" xlink:type="simple">1m</named-content>
            </td><td rowspan="1" colspan="1">Puu O Umi, Kohala, Hawaii, USA, ex <tp:taxon-name><tp:taxon-name-part taxon-name-part-type="genus">Metrosideros</tp:taxon-name-part> <tp:taxon-name-part taxon-name-part-type="species">polymorpha</tp:taxon-name-part> <tp:taxon-name-part taxon-name-part-type="infraspecific-rank">var.</tp:taxon-name-part> <tp:taxon-name-part taxon-name-part-type="variety">polymorpha</tp:taxon-name-part></tp:taxon-name>, <named-content xmlns:xlink="http://www.w3.org/1999/xlink" content-type="date" id="NCID0EM6AG" xlink:type="simple">2 June 2011</named-content>, “Hi07-11” D. Percy leg. (<abbrev xmlns:xlink="http://www.w3.org/1999/xlink" content-type="institution" xlink:title="Natural History Museum, London, UK" id="ABBRID0EQ6AG" xlink:type="simple">BMNH</abbrev>)</td><td rowspan="1" colspan="1">
              <named-content xmlns:xlink="http://www.w3.org/1999/xlink" content-type="dwc:verbatimCoordinates" xlink:type="simple"><named-content content-type="geo-json" specific-use="{&#34;type&#34;:&#34;Point&#34;,&#34;coordinates&#34;:[-155.724000,20.070100]}" id="NCID0E36AG" xlink:type="simple">20.0701, -155.7240</named-content></named-content>
            </td><td rowspan="1" colspan="1">−</td></tr><tr><td rowspan="8" colspan="1">
              <tp:taxon-name><tp:taxon-name-part taxon-name-part-type="species">hina</tp:taxon-name-part></tp:taxon-name>
            </td><td rowspan="1" colspan="1">holotype</td><td rowspan="1" colspan="1">m</td><td rowspan="1" colspan="1">Olinda Flume Road, Makawao, East Maui, USA, ex <tp:taxon-name><tp:taxon-name-part taxon-name-part-type="genus">Metrosideros</tp:taxon-name-part> <tp:taxon-name-part taxon-name-part-type="species">polymorpha</tp:taxon-name-part></tp:taxon-name>, <named-content xmlns:xlink="http://www.w3.org/1999/xlink" content-type="date" id="NCID0EGBBG" xlink:type="simple">3 July 2014</named-content>, “Hi53-14” D. Percy leg. (<abbrev xmlns:xlink="http://www.w3.org/1999/xlink" content-type="institution" xlink:title="Natural History Museum, London, UK" id="ABBRID0EKBBG" xlink:type="simple">BMNH</abbrev>)</td><td rowspan="1" colspan="1">
              <named-content xmlns:xlink="http://www.w3.org/1999/xlink" content-type="dwc:verbatimCoordinates" xlink:type="simple"><named-content content-type="geo-json" specific-use="{&#34;type&#34;:&#34;Point&#34;,&#34;coordinates&#34;:[-156.239800,20.810600]}" id="NCID0EWBBG" xlink:type="simple">20.8106, -156.2398</named-content></named-content>
            </td><td rowspan="1" colspan="1">−</td></tr><tr><td rowspan="1" colspan="1">paratypes</td><td rowspan="1" colspan="1">
              <named-content xmlns:xlink="http://www.w3.org/1999/xlink" content-type="specimen-count" id="NCID0EGCBG" xlink:type="simple">3f</named-content>
            </td><td rowspan="1" colspan="1">same data as previous except: <named-content xmlns:xlink="http://www.w3.org/1999/xlink" content-type="date" id="NCID0EOCBG" xlink:type="simple">25 July 2002</named-content>, “429-02” D. Percy leg. (<abbrev xmlns:xlink="http://www.w3.org/1999/xlink" content-type="institution" xlink:title="Natural History Museum, London, UK" id="ABBRID0ESCBG" xlink:type="simple">BMNH</abbrev>)</td><td rowspan="1" colspan="1">
              <named-content xmlns:xlink="http://www.w3.org/1999/xlink" content-type="dwc:verbatimCoordinates" xlink:type="simple"><named-content content-type="geo-json" specific-use="{&#34;type&#34;:&#34;Point&#34;,&#34;coordinates&#34;:[-156.260800,20.804700]}" id="NCID0E5CBG" xlink:type="simple">20.8047, -156.2608</named-content></named-content>
            </td><td rowspan="1" colspan="1">
              <ext-link xmlns:xlink="http://www.w3.org/1999/xlink" ext-link-type="gen" xlink:href="KY293816" xlink:type="simple">KY293816</ext-link>/<ext-link xmlns:xlink="http://www.w3.org/1999/xlink" ext-link-type="gen" xlink:href="KY294293" xlink:type="simple">KY294293</ext-link></td></tr><tr><td rowspan="1" colspan="1">other</td><td rowspan="1" colspan="1">
              <named-content xmlns:xlink="http://www.w3.org/1999/xlink" content-type="specimen-count" id="NCID0EYDBG" xlink:type="simple">1f</named-content>
            </td><td rowspan="1" colspan="1">Kamakou Preserve, Molokai, USA, on <tp:taxon-name><tp:taxon-name-part taxon-name-part-type="genus">Planchonella</tp:taxon-name-part> <tp:taxon-name-part taxon-name-part-type="species">sandwicensis</tp:taxon-name-part></tp:taxon-name>, <named-content xmlns:xlink="http://www.w3.org/1999/xlink" content-type="date" id="NCID0EKEBG" xlink:type="simple">17 August 2003</named-content>, “Hi20-03” D. Percy leg. (<abbrev xmlns:xlink="http://www.w3.org/1999/xlink" content-type="institution" xlink:title="Natural History Museum, London, UK" id="ABBRID0EOEBG" xlink:type="simple">BMNH</abbrev>)</td><td rowspan="1" colspan="1">
              <named-content xmlns:xlink="http://www.w3.org/1999/xlink" content-type="dwc:verbatimCoordinates" xlink:type="simple"><named-content content-type="geo-json" specific-use="{&#34;type&#34;:&#34;Point&#34;,&#34;coordinates&#34;:[-156.910800,21.123600]}" id="NCID0E1EBG" xlink:type="simple">21.1236, -156.9108</named-content></named-content>
            </td><td rowspan="1" colspan="1"/></tr><tr><td rowspan="1" colspan="1">other</td><td rowspan="1" colspan="1">
              <named-content xmlns:xlink="http://www.w3.org/1999/xlink" content-type="specimen-count" id="NCID0EKFBG" xlink:type="simple">1m</named-content>
            </td><td rowspan="1" colspan="1">Puu Kukui, boardwalk trail, West Maui, USA, ex <tp:taxon-name><tp:taxon-name-part taxon-name-part-type="genus">Metrosideros</tp:taxon-name-part> <tp:taxon-name-part taxon-name-part-type="species">polymorpha</tp:taxon-name-part></tp:taxon-name>, <named-content xmlns:xlink="http://www.w3.org/1999/xlink" content-type="date" id="NCID0E3FBG" xlink:type="simple">2 July 2014</named-content>, “Hi48-14” D. Percy leg. (<abbrev xmlns:xlink="http://www.w3.org/1999/xlink" content-type="institution" xlink:title="Natural History Museum, London, UK" id="ABBRID0EAGBG" xlink:type="simple">BMNH</abbrev>)</td><td rowspan="1" colspan="1">
              <named-content xmlns:xlink="http://www.w3.org/1999/xlink" content-type="dwc:verbatimCoordinates" xlink:type="simple"><named-content content-type="geo-json" specific-use="{&#34;type&#34;:&#34;Point&#34;,&#34;coordinates&#34;:[-156.613700,20.934300]}" id="NCID0EMGBG" xlink:type="simple">20.9343, -156.6137</named-content></named-content>
            </td><td rowspan="1" colspan="1">
              <ext-link xmlns:xlink="http://www.w3.org/1999/xlink" ext-link-type="gen" xlink:href="KY293806" xlink:type="simple">KY293806</ext-link>/<ext-link xmlns:xlink="http://www.w3.org/1999/xlink" ext-link-type="gen" xlink:href="KY294281" xlink:type="simple">KY294281</ext-link></td></tr><tr><td rowspan="1" colspan="1">other</td><td rowspan="1" colspan="1">
              <named-content xmlns:xlink="http://www.w3.org/1999/xlink" content-type="specimen-count" id="NCID0EGHBG" xlink:type="simple">1f</named-content>
            </td><td rowspan="1" colspan="1">same data as previous except: “Hi49-14” D. Percy leg. (<abbrev xmlns:xlink="http://www.w3.org/1999/xlink" content-type="institution" xlink:title="Natural History Museum, London, UK" id="ABBRID0EOHBG" xlink:type="simple">BMNH</abbrev>)</td><td rowspan="1" colspan="1">
              <named-content xmlns:xlink="http://www.w3.org/1999/xlink" content-type="dwc:verbatimCoordinates" xlink:type="simple"><named-content content-type="geo-json" specific-use="{&#34;type&#34;:&#34;Point&#34;,&#34;coordinates&#34;:[-156.613200,20.933900]}" id="NCID0E1HBG" xlink:type="simple">20.9339, -156.6132</named-content></named-content>
            </td><td rowspan="1" colspan="1">
              <ext-link xmlns:xlink="http://www.w3.org/1999/xlink" ext-link-type="gen" xlink:href="KY293807" xlink:type="simple">KY293807</ext-link>/<ext-link xmlns:xlink="http://www.w3.org/1999/xlink" ext-link-type="gen" xlink:href="KY294282" xlink:type="simple">KY294282</ext-link></td></tr><tr><td rowspan="1" colspan="1">other</td><td rowspan="1" colspan="1">
              <named-content xmlns:xlink="http://www.w3.org/1999/xlink" content-type="specimen-count" id="NCID0EUIBG" xlink:type="simple">1m</named-content>, <named-content xmlns:xlink="http://www.w3.org/1999/xlink" content-type="specimen-count" id="NCID0EYIBG" xlink:type="simple">1f</named-content></td><td rowspan="1" colspan="1">Olinda Flume Road, Makawao, East Maui, USA, ex <tp:taxon-name><tp:taxon-name-part taxon-name-part-type="genus">Metrosideros</tp:taxon-name-part> <tp:taxon-name-part taxon-name-part-type="species">polymorpha</tp:taxon-name-part></tp:taxon-name>, <named-content xmlns:xlink="http://www.w3.org/1999/xlink" content-type="date" id="NCID0EJJBG" xlink:type="simple">1 July 2014</named-content>, “Hi41-14” D. Percy leg. (<abbrev xmlns:xlink="http://www.w3.org/1999/xlink" content-type="institution" xlink:title="Natural History Museum, London, UK" id="ABBRID0ENJBG" xlink:type="simple">BMNH</abbrev>)</td><td rowspan="1" colspan="1">
              <named-content xmlns:xlink="http://www.w3.org/1999/xlink" content-type="dwc:verbatimCoordinates" xlink:type="simple"><named-content content-type="geo-json" specific-use="{&#34;type&#34;:&#34;Point&#34;,&#34;coordinates&#34;:[-156.238100,20.811500]}" id="NCID0EZJBG" xlink:type="simple">20.8115, -156.2381</named-content></named-content>
            </td><td rowspan="1" colspan="1">
              <ext-link xmlns:xlink="http://www.w3.org/1999/xlink" ext-link-type="gen" xlink:href="KY293804" xlink:type="simple">KY293804-05</ext-link>/<ext-link xmlns:xlink="http://www.w3.org/1999/xlink" ext-link-type="gen" xlink:href="KY294279" xlink:type="simple">KY294279-80</ext-link></td></tr><tr><td rowspan="1" colspan="1">other</td><td rowspan="1" colspan="1">
              <named-content xmlns:xlink="http://www.w3.org/1999/xlink" content-type="specimen-count" id="NCID0ETKBG" xlink:type="simple">3m</named-content>, <named-content xmlns:xlink="http://www.w3.org/1999/xlink" content-type="specimen-count" id="NCID0EXKBG" xlink:type="simple">2f</named-content></td><td rowspan="1" colspan="1">same data as previous except: <named-content xmlns:xlink="http://www.w3.org/1999/xlink" content-type="date" id="NCID0E5KBG" xlink:type="simple">3 July 14</named-content>, “Hi52-14” D. Percy leg. (<abbrev xmlns:xlink="http://www.w3.org/1999/xlink" content-type="institution" xlink:title="Natural History Museum, London, UK" id="ABBRID0ECLBG" xlink:type="simple">BMNH</abbrev>)</td><td rowspan="1" colspan="1">
              <named-content xmlns:xlink="http://www.w3.org/1999/xlink" content-type="dwc:verbatimCoordinates" xlink:type="simple"><named-content content-type="geo-json" specific-use="{&#34;type&#34;:&#34;Point&#34;,&#34;coordinates&#34;:[-156.250100,20.809900]}" id="NCID0EOLBG" xlink:type="simple">20.8099, -156.2501</named-content></named-content>
            </td><td rowspan="1" colspan="1">
              <ext-link xmlns:xlink="http://www.w3.org/1999/xlink" ext-link-type="gen" xlink:href="KY293808" xlink:type="simple">KY293808-12</ext-link>/<ext-link xmlns:xlink="http://www.w3.org/1999/xlink" ext-link-type="gen" xlink:href="KY294283" xlink:type="simple">KY294283-88</ext-link></td></tr><tr><td rowspan="1" colspan="1">other</td><td rowspan="1" colspan="1">
              <named-content xmlns:xlink="http://www.w3.org/1999/xlink" content-type="specimen-count" id="NCID0EIMBG" xlink:type="simple">1m</named-content>, <named-content xmlns:xlink="http://www.w3.org/1999/xlink" content-type="specimen-count" id="NCID0EMMBG" xlink:type="simple">3f</named-content></td><td rowspan="1" colspan="1">same data as previous except: “Hi53-14” D. Percy leg. (<abbrev xmlns:xlink="http://www.w3.org/1999/xlink" content-type="institution" xlink:title="Natural History Museum, London, UK" id="ABBRID0ETMBG" xlink:type="simple">BMNH</abbrev>)</td><td rowspan="1" colspan="1">
              <named-content xmlns:xlink="http://www.w3.org/1999/xlink" content-type="dwc:verbatimCoordinates" xlink:type="simple"><named-content content-type="geo-json" specific-use="{&#34;type&#34;:&#34;Point&#34;,&#34;coordinates&#34;:[-156.239800,20.810600]}" id="NCID0E6MBG" xlink:type="simple">20.8106, -156.2398</named-content></named-content>
            </td><td rowspan="1" colspan="1">
              <ext-link xmlns:xlink="http://www.w3.org/1999/xlink" ext-link-type="gen" xlink:href="KY293813" xlink:type="simple">KY293813-15</ext-link>/<ext-link xmlns:xlink="http://www.w3.org/1999/xlink" ext-link-type="gen" xlink:href="KY294289" xlink:type="simple">KY294289-92</ext-link></td></tr><tr><td rowspan="3" colspan="1">
              <tp:taxon-name><tp:taxon-name-part taxon-name-part-type="species">wyvernus</tp:taxon-name-part></tp:taxon-name>
            </td><td rowspan="1" colspan="1">holotype</td><td rowspan="1" colspan="1">m</td><td rowspan="1" colspan="1">Upper Hamakua Ditch, Kohala, Hawaii, USA, ex <tp:taxon-name><tp:taxon-name-part taxon-name-part-type="genus">Metrosideros</tp:taxon-name-part> <tp:taxon-name-part taxon-name-part-type="species">polymorpha</tp:taxon-name-part> <tp:taxon-name-part taxon-name-part-type="infraspecific-rank">var.</tp:taxon-name-part> <tp:taxon-name-part taxon-name-part-type="variety">glaberrima</tp:taxon-name-part></tp:taxon-name>, <named-content xmlns:xlink="http://www.w3.org/1999/xlink" content-type="date" id="NCID0E1OBG" xlink:type="simple">5 March 2014</named-content>, “Hi09-14” D. Percy leg. (<abbrev xmlns:xlink="http://www.w3.org/1999/xlink" content-type="institution" xlink:title="Natural History Museum, London, UK" id="ABBRID0E5OBG" xlink:type="simple">BMNH</abbrev>)</td><td rowspan="1" colspan="1">
              <named-content xmlns:xlink="http://www.w3.org/1999/xlink" content-type="dwc:verbatimCoordinates" xlink:type="simple"><named-content content-type="geo-json" specific-use="{&#34;type&#34;:&#34;Point&#34;,&#34;coordinates&#34;:[-155.671100,20.071400]}" id="NCID0EKPBG" xlink:type="simple">20.0714, -155.6711</named-content></named-content>
            </td><td rowspan="1" colspan="1">
              <ext-link xmlns:xlink="http://www.w3.org/1999/xlink" ext-link-type="gen" xlink:href="KY294127" xlink:type="simple">KY294127</ext-link>/<ext-link xmlns:xlink="http://www.w3.org/1999/xlink" ext-link-type="gen" xlink:href="KY294610" xlink:type="simple">KY294610</ext-link></td></tr><tr><td rowspan="1" colspan="1">paratype</td><td rowspan="1" colspan="1">
              <named-content xmlns:xlink="http://www.w3.org/1999/xlink" content-type="specimen-count" id="NCID0EEQBG" xlink:type="simple">1f</named-content>
            </td><td rowspan="1" colspan="1">same data as holotype</td><td rowspan="1" colspan="1"/><td rowspan="1" colspan="1">
              <ext-link xmlns:xlink="http://www.w3.org/1999/xlink" ext-link-type="gen" xlink:href="KY294126" xlink:type="simple">KY294126</ext-link>/<ext-link xmlns:xlink="http://www.w3.org/1999/xlink" ext-link-type="gen" xlink:href="KY294609" xlink:type="simple">KY294609</ext-link></td></tr><tr><td rowspan="1" colspan="1">other</td><td rowspan="1" colspan="1">
              <named-content xmlns:xlink="http://www.w3.org/1999/xlink" content-type="specimen-count" id="NCID0EDRBG" xlink:type="simple">1m</named-content>
            </td><td rowspan="1" colspan="1">Upper Hamakua Ditch, Kohala, Hawaii, USA, ex <tp:taxon-name><tp:taxon-name-part taxon-name-part-type="genus">Metrosideros</tp:taxon-name-part> <tp:taxon-name-part taxon-name-part-type="species">polymorpha</tp:taxon-name-part> <tp:taxon-name-part taxon-name-part-type="infraspecific-rank">var.</tp:taxon-name-part> <tp:taxon-name-part taxon-name-part-type="variety">glaberrima</tp:taxon-name-part></tp:taxon-name>, <named-content xmlns:xlink="http://www.w3.org/1999/xlink" content-type="date" id="NCID0E3RBG" xlink:type="simple">5 March 2014</named-content>, “Hi08-14” D. Percy leg. (<abbrev xmlns:xlink="http://www.w3.org/1999/xlink" content-type="institution" xlink:title="Natural History Museum, London, UK" id="ABBRID0EASBG" xlink:type="simple">BMNH</abbrev>)</td><td rowspan="1" colspan="1">
              <named-content xmlns:xlink="http://www.w3.org/1999/xlink" content-type="dwc:verbatimCoordinates" xlink:type="simple"><named-content content-type="geo-json" specific-use="{&#34;type&#34;:&#34;Point&#34;,&#34;coordinates&#34;:[-155.669700,20.069300]}" id="NCID0EMSBG" xlink:type="simple">20.0693, -155.6697</named-content></named-content>
            </td><td rowspan="1" colspan="1">
              <ext-link xmlns:xlink="http://www.w3.org/1999/xlink" ext-link-type="gen" xlink:href="KY294125" xlink:type="simple">KY294125</ext-link>/<ext-link xmlns:xlink="http://www.w3.org/1999/xlink" ext-link-type="gen" xlink:href="KY294608" xlink:type="simple">KY294608</ext-link></td></tr><tr><td rowspan="7" colspan="1">
              <tp:taxon-name><tp:taxon-name-part taxon-name-part-type="species">wyvernus</tp:taxon-name-part></tp:taxon-name>
            </td><td rowspan="1" colspan="1">other</td><td rowspan="1" colspan="1">
              <named-content xmlns:xlink="http://www.w3.org/1999/xlink" content-type="specimen-count" id="NCID0ETTBG" xlink:type="simple">1f</named-content>
            </td><td rowspan="1" colspan="1">same data as previous except: ex <tp:taxon-name><tp:taxon-name-part taxon-name-part-type="genus">Metrosideros</tp:taxon-name-part> <tp:taxon-name-part taxon-name-part-type="species">polymorpha</tp:taxon-name-part> <tp:taxon-name-part taxon-name-part-type="infraspecific-rank">var.</tp:taxon-name-part> <tp:taxon-name-part taxon-name-part-type="variety">polymorpha</tp:taxon-name-part></tp:taxon-name>, “Hi10-14” D. Percy leg. (<abbrev xmlns:xlink="http://www.w3.org/1999/xlink" content-type="institution" xlink:title="Natural History Museum, London, UK" id="ABBRID0EMUBG" xlink:type="simple">BMNH</abbrev>)</td><td rowspan="1" colspan="1">
              <named-content xmlns:xlink="http://www.w3.org/1999/xlink" content-type="dwc:verbatimCoordinates" xlink:type="simple"><named-content content-type="geo-json" specific-use="{&#34;type&#34;:&#34;Point&#34;,&#34;coordinates&#34;:[-155.677800,20.085300]}" id="NCID0EYUBG" xlink:type="simple">20.0853, -155.6778</named-content></named-content>
            </td><td rowspan="1" colspan="1">
              <ext-link xmlns:xlink="http://www.w3.org/1999/xlink" ext-link-type="gen" xlink:href="KY294128" xlink:type="simple">KY294128</ext-link>/<ext-link xmlns:xlink="http://www.w3.org/1999/xlink" ext-link-type="gen" xlink:href="KY294611" xlink:type="simple">KY294611</ext-link></td></tr><tr><td rowspan="1" colspan="1">other</td><td rowspan="1" colspan="1">
              <named-content xmlns:xlink="http://www.w3.org/1999/xlink" content-type="specimen-count" id="NCID0ESVBG" xlink:type="simple">1m</named-content>, <named-content xmlns:xlink="http://www.w3.org/1999/xlink" content-type="specimen-count" id="NCID0EWVBG" xlink:type="simple">1f</named-content></td><td rowspan="1" colspan="1">same data as previous except: ex <tp:taxon-name><tp:taxon-name-part taxon-name-part-type="genus">Metrosideros</tp:taxon-name-part> <tp:taxon-name-part taxon-name-part-type="species">polymorpha</tp:taxon-name-part></tp:taxon-name>, “Hi11-14” D. Percy leg. (<abbrev xmlns:xlink="http://www.w3.org/1999/xlink" content-type="institution" xlink:title="Natural History Museum, London, UK" id="ABBRID0EHWBG" xlink:type="simple">BMNH</abbrev>)</td><td rowspan="1" colspan="1">
              <named-content xmlns:xlink="http://www.w3.org/1999/xlink" content-type="dwc:verbatimCoordinates" xlink:type="simple"><named-content content-type="geo-json" specific-use="{&#34;type&#34;:&#34;Point&#34;,&#34;coordinates&#34;:[-155.679100,20.085200]}" id="NCID0ETWBG" xlink:type="simple">20.0852, -155.6791</named-content></named-content>
            </td><td rowspan="1" colspan="1">
              <ext-link xmlns:xlink="http://www.w3.org/1999/xlink" ext-link-type="gen" xlink:href="KY294129" xlink:type="simple">KY294129-30</ext-link>/<ext-link xmlns:xlink="http://www.w3.org/1999/xlink" ext-link-type="gen" xlink:href="KY294612" xlink:type="simple">KY294612-13</ext-link></td></tr><tr><td rowspan="1" colspan="1">other</td><td rowspan="1" colspan="1">
              <named-content xmlns:xlink="http://www.w3.org/1999/xlink" content-type="specimen-count" id="NCID0ENXBG" xlink:type="simple">2m</named-content>, <named-content xmlns:xlink="http://www.w3.org/1999/xlink" content-type="specimen-count" id="NCID0ERXBG" xlink:type="simple">3f</named-content></td><td rowspan="1" colspan="1">same data as previous except: “Hi12-14” D. Percy leg. (<abbrev xmlns:xlink="http://www.w3.org/1999/xlink" content-type="institution" xlink:title="Natural History Museum, London, UK" id="ABBRID0EYXBG" xlink:type="simple">BMNH</abbrev>)</td><td rowspan="1" colspan="1">
              <named-content xmlns:xlink="http://www.w3.org/1999/xlink" content-type="dwc:verbatimCoordinates" xlink:type="simple"><named-content content-type="geo-json" specific-use="{&#34;type&#34;:&#34;Point&#34;,&#34;coordinates&#34;:[-155.675200,20.084100]}" id="NCID0EEYBG" xlink:type="simple">20.0841, -155.6752</named-content></named-content>
            </td><td rowspan="1" colspan="1">
              <ext-link xmlns:xlink="http://www.w3.org/1999/xlink" ext-link-type="gen" xlink:href="KY294131" xlink:type="simple">KY294131-35</ext-link>/<ext-link xmlns:xlink="http://www.w3.org/1999/xlink" ext-link-type="gen" xlink:href="KY294614" xlink:type="simple">KY294614-18</ext-link></td></tr><tr><td rowspan="1" colspan="1">other</td><td rowspan="1" colspan="1">
              <named-content xmlns:xlink="http://www.w3.org/1999/xlink" content-type="specimen-count" id="NCID0E5YBG" xlink:type="simple">1m</named-content>
            </td><td rowspan="1" colspan="1">Puu Makaala, Hawaii, USA, ex <tp:taxon-name><tp:taxon-name-part taxon-name-part-type="genus">Metrosideros</tp:taxon-name-part> <tp:taxon-name-part taxon-name-part-type="species">polymorpha</tp:taxon-name-part></tp:taxon-name>, <named-content xmlns:xlink="http://www.w3.org/1999/xlink" content-type="date" id="NCID0EQZBG" xlink:type="simple">6 March 2014</named-content>, “Hi15-14” D. Percy leg. (<abbrev xmlns:xlink="http://www.w3.org/1999/xlink" content-type="institution" xlink:title="Natural History Museum, London, UK" id="ABBRID0EUZBG" xlink:type="simple">BMNH</abbrev>)</td><td rowspan="1" colspan="1">
              <named-content xmlns:xlink="http://www.w3.org/1999/xlink" content-type="dwc:verbatimCoordinates" xlink:type="simple"><named-content content-type="geo-json" specific-use="{&#34;type&#34;:&#34;Point&#34;,&#34;coordinates&#34;:[-155.231200,19.549500]}" id="NCID0EA1BG" xlink:type="simple">19.5495, -155.2312</named-content></named-content>
            </td><td rowspan="1" colspan="1">
              <ext-link xmlns:xlink="http://www.w3.org/1999/xlink" ext-link-type="gen" xlink:href="KY294136" xlink:type="simple">KY294136</ext-link>/<ext-link xmlns:xlink="http://www.w3.org/1999/xlink" ext-link-type="gen" xlink:href="KY294619" xlink:type="simple">KY294619</ext-link></td></tr><tr><td rowspan="1" colspan="1">other</td><td rowspan="1" colspan="1">
              <named-content xmlns:xlink="http://www.w3.org/1999/xlink" content-type="specimen-count" id="NCID0E11BG" xlink:type="simple">1f</named-content>
            </td><td rowspan="1" colspan="1">Gulch below Puu O Umi, Kohala, Hawaii, USA, ex <tp:taxon-name><tp:taxon-name-part taxon-name-part-type="genus">Metrosideros</tp:taxon-name-part> <tp:taxon-name-part taxon-name-part-type="species">polymorpha</tp:taxon-name-part></tp:taxon-name>, <named-content xmlns:xlink="http://www.w3.org/1999/xlink" content-type="date" id="NCID0EM2BG" xlink:type="simple">17 July 2013</named-content>, “Hi35-13” D. Percy leg. (<abbrev xmlns:xlink="http://www.w3.org/1999/xlink" content-type="institution" xlink:title="Natural History Museum, London, UK" id="ABBRID0EQ2BG" xlink:type="simple">BMNH</abbrev>)</td><td rowspan="1" colspan="1">
              <named-content xmlns:xlink="http://www.w3.org/1999/xlink" content-type="dwc:verbatimCoordinates" xlink:type="simple"><named-content content-type="geo-json" specific-use="{&#34;type&#34;:&#34;Point&#34;,&#34;coordinates&#34;:[-155.718900,20.063000]}" id="NCID0E32BG" xlink:type="simple">20.0630, -155.7189</named-content></named-content>
            </td><td rowspan="1" colspan="1">
              <ext-link xmlns:xlink="http://www.w3.org/1999/xlink" ext-link-type="gen" xlink:href="KY294137" xlink:type="simple">KY294137</ext-link>/<ext-link xmlns:xlink="http://www.w3.org/1999/xlink" ext-link-type="gen" xlink:href="KY294621" xlink:type="simple">KY294621</ext-link></td></tr><tr><td rowspan="1" colspan="1">other</td><td rowspan="1" colspan="1">
              <named-content xmlns:xlink="http://www.w3.org/1999/xlink" content-type="specimen-count" id="NCID0EW3BG" xlink:type="simple">1f</named-content>
            </td><td rowspan="1" colspan="1">Humuula trail, Hawaii, USA, ex <tp:taxon-name><tp:taxon-name-part taxon-name-part-type="genus">Metrosideros</tp:taxon-name-part> <tp:taxon-name-part taxon-name-part-type="species">polymorpha</tp:taxon-name-part> <tp:taxon-name-part taxon-name-part-type="infraspecific-rank">var.</tp:taxon-name-part> <tp:taxon-name-part taxon-name-part-type="variety">glaberrima</tp:taxon-name-part></tp:taxon-name>, <named-content xmlns:xlink="http://www.w3.org/1999/xlink" content-type="date" id="NCID0EP4BG" xlink:type="simple">20 July 2013</named-content>, “Hi59-13” D. Percy leg. (<abbrev xmlns:xlink="http://www.w3.org/1999/xlink" content-type="institution" xlink:title="Natural History Museum, London, UK" id="ABBRID0ET4BG" xlink:type="simple">BMNH</abbrev>)</td><td rowspan="1" colspan="1">
              <named-content xmlns:xlink="http://www.w3.org/1999/xlink" content-type="dwc:verbatimCoordinates" xlink:type="simple"><named-content content-type="geo-json" specific-use="{&#34;type&#34;:&#34;Point&#34;,&#34;coordinates&#34;:[-155.302800,19.965200]}" id="NCID0E64BG" xlink:type="simple">19.9652, -155.3028</named-content></named-content>
            </td><td rowspan="1" colspan="1">/<ext-link xmlns:xlink="http://www.w3.org/1999/xlink" ext-link-type="gen" xlink:href="KY294620" xlink:type="simple">KY294620</ext-link></td></tr><tr><td rowspan="1" colspan="1">other</td><td rowspan="1" colspan="1">
              <named-content xmlns:xlink="http://www.w3.org/1999/xlink" content-type="specimen-count" id="NCID0EU5BG" xlink:type="simple">1m</named-content>
            </td><td rowspan="1" colspan="1">Kehena, 3200ft, Kohala, Hawaii, USA, on <tp:taxon-name><tp:taxon-name-part taxon-name-part-type="genus">Melicope</tp:taxon-name-part></tp:taxon-name>, <named-content xmlns:xlink="http://www.w3.org/1999/xlink" content-type="date" id="NCID0EC6BG" xlink:type="simple">12 August 2010</named-content>, “JG2” J. Giffin leg. (<abbrev xmlns:xlink="http://www.w3.org/1999/xlink" content-type="institution" xlink:title="Natural History Museum, London, UK" id="ABBRID0EG6BG" xlink:type="simple">BMNH</abbrev>)</td><td rowspan="1" colspan="1">−</td><td rowspan="1" colspan="1">−</td></tr><tr><td rowspan="2" colspan="1">
              <tp:taxon-name><tp:taxon-name-part taxon-name-part-type="species">nigrilineatus</tp:taxon-name-part></tp:taxon-name>
            </td><td rowspan="1" colspan="1">holotype</td><td rowspan="1" colspan="1">f</td><td rowspan="1" colspan="1">1868 lava flow, near Kahuku Ranch, SW Hawaii, USA, ex <tp:taxon-name><tp:taxon-name-part taxon-name-part-type="genus">Metrosideros</tp:taxon-name-part> <tp:taxon-name-part taxon-name-part-type="species">polymorpha</tp:taxon-name-part> <tp:taxon-name-part taxon-name-part-type="infraspecific-rank">var.</tp:taxon-name-part> <tp:taxon-name-part taxon-name-part-type="variety">incana</tp:taxon-name-part></tp:taxon-name>, <named-content xmlns:xlink="http://www.w3.org/1999/xlink" content-type="date" id="NCID0E2AAI" xlink:type="simple">9 July 2002</named-content>, “421-02” D. Percy leg. (<abbrev xmlns:xlink="http://www.w3.org/1999/xlink" content-type="institution" xlink:title="Natural History Museum, London, UK" id="ABBRID0E6AAI" xlink:type="simple">BMNH</abbrev>)</td><td rowspan="1" colspan="1">
              <named-content xmlns:xlink="http://www.w3.org/1999/xlink" content-type="dwc:verbatimCoordinates" xlink:type="simple"><named-content content-type="geo-json" specific-use="{&#34;type&#34;:&#34;Point&#34;,&#34;coordinates&#34;:[-155.695000,19.060000]}" id="NCID0ELBAI" xlink:type="simple">19.0600, -155.6950</named-content></named-content>
            </td><td rowspan="1" colspan="1">
              <ext-link xmlns:xlink="http://www.w3.org/1999/xlink" ext-link-type="gen" xlink:href="KY293901" xlink:type="simple">KY293901</ext-link>/<ext-link xmlns:xlink="http://www.w3.org/1999/xlink" ext-link-type="gen" xlink:href="KY294377" xlink:type="simple">KY294377</ext-link></td></tr><tr><td rowspan="1" colspan="1">paratypes</td><td rowspan="1" colspan="1">
              <named-content xmlns:xlink="http://www.w3.org/1999/xlink" content-type="specimen-count" id="NCID0EFCAI" xlink:type="simple">2f</named-content>
            </td><td rowspan="1" colspan="1">same data as holotype</td><td rowspan="1" colspan="1"/><td rowspan="1" colspan="1">−</td></tr><tr><td rowspan="1" colspan="1">
              <tp:taxon-name><tp:taxon-name-part taxon-name-part-type="species">kapo</tp:taxon-name-part></tp:taxon-name>
            </td><td rowspan="1" colspan="1">holotype</td><td rowspan="1" colspan="1">f</td><td rowspan="1" colspan="1">Upper Hamakua Ditch, Kohala, Hawaii, USA, ex <tp:taxon-name><tp:taxon-name-part taxon-name-part-type="genus">Metrosideros</tp:taxon-name-part> <tp:taxon-name-part taxon-name-part-type="species">polymorpha</tp:taxon-name-part> <tp:taxon-name-part taxon-name-part-type="infraspecific-rank">var.</tp:taxon-name-part> <tp:taxon-name-part taxon-name-part-type="variety">polymorpha</tp:taxon-name-part></tp:taxon-name>, <named-content xmlns:xlink="http://www.w3.org/1999/xlink" content-type="date" id="NCID0E2DAI" xlink:type="simple">5 March 2014</named-content>, “Hi10-14” D. Percy leg. (<abbrev xmlns:xlink="http://www.w3.org/1999/xlink" content-type="institution" xlink:title="Natural History Museum, London, UK" id="ABBRID0E6DAI" xlink:type="simple">BMNH</abbrev>)</td><td rowspan="1" colspan="1">
              <named-content xmlns:xlink="http://www.w3.org/1999/xlink" content-type="dwc:verbatimCoordinates" xlink:type="simple"><named-content content-type="geo-json" specific-use="{&#34;type&#34;:&#34;Point&#34;,&#34;coordinates&#34;:[-155.677800,20.085300]}" id="NCID0ELEAI" xlink:type="simple">20.0853, -155.6778</named-content></named-content>
            </td><td rowspan="1" colspan="1">
              <ext-link xmlns:xlink="http://www.w3.org/1999/xlink" ext-link-type="gen" xlink:href="KY293821" xlink:type="simple">KY293821</ext-link>/<ext-link xmlns:xlink="http://www.w3.org/1999/xlink" ext-link-type="gen" xlink:href="KY294298" xlink:type="simple">KY294298</ext-link></td></tr><tr><td rowspan="7" colspan="1">
              <tp:taxon-name><tp:taxon-name-part taxon-name-part-type="species">proboscideus</tp:taxon-name-part></tp:taxon-name>
            </td><td rowspan="1" colspan="1">holotype</td><td rowspan="1" colspan="1">m</td><td rowspan="1" colspan="1">Upper Hamakua Ditch, Kohala, Hawaii, USA, ex <tp:taxon-name><tp:taxon-name-part taxon-name-part-type="genus">Metrosideros</tp:taxon-name-part> <tp:taxon-name-part taxon-name-part-type="species">polymorpha</tp:taxon-name-part> <tp:taxon-name-part taxon-name-part-type="infraspecific-rank">var.</tp:taxon-name-part> <tp:taxon-name-part taxon-name-part-type="variety">polymorpha</tp:taxon-name-part></tp:taxon-name>, <named-content xmlns:xlink="http://www.w3.org/1999/xlink" content-type="date" id="NCID0EGGAI" xlink:type="simple">5 March 2014</named-content>, “Hi10-14” D. Percy leg. (<abbrev xmlns:xlink="http://www.w3.org/1999/xlink" content-type="institution" xlink:title="Natural History Museum, London, UK" id="ABBRID0EKGAI" xlink:type="simple">BMNH</abbrev>)</td><td rowspan="1" colspan="1">
              <named-content xmlns:xlink="http://www.w3.org/1999/xlink" content-type="dwc:verbatimCoordinates" xlink:type="simple"><named-content content-type="geo-json" specific-use="{&#34;type&#34;:&#34;Point&#34;,&#34;coordinates&#34;:[-155.677800,20.085300]}" id="NCID0EWGAI" xlink:type="simple">20.0853, -155.6778</named-content></named-content>
            </td><td rowspan="1" colspan="1">
              <ext-link xmlns:xlink="http://www.w3.org/1999/xlink" ext-link-type="gen" xlink:href="KY294091" xlink:type="simple">KY294091</ext-link>/<ext-link xmlns:xlink="http://www.w3.org/1999/xlink" ext-link-type="gen" xlink:href="KY294568" xlink:type="simple">KY294568</ext-link></td></tr><tr><td rowspan="1" colspan="1">paratypes</td><td rowspan="1" colspan="1">
              <named-content xmlns:xlink="http://www.w3.org/1999/xlink" content-type="specimen-count" id="NCID0EQHAI" xlink:type="simple">1m</named-content>, <named-content xmlns:xlink="http://www.w3.org/1999/xlink" content-type="specimen-count" id="NCID0EUHAI" xlink:type="simple">2f</named-content>, <named-content xmlns:xlink="http://www.w3.org/1999/xlink" content-type="specimen-count" id="NCID0EYHAI" xlink:type="simple">9i</named-content></td><td rowspan="1" colspan="1">Puu O Umi, Kohala, Hawaii, USA, ex <tp:taxon-name><tp:taxon-name-part taxon-name-part-type="genus">Metrosideros</tp:taxon-name-part> <tp:taxon-name-part taxon-name-part-type="species">polymorpha</tp:taxon-name-part> <tp:taxon-name-part taxon-name-part-type="infraspecific-rank">var.</tp:taxon-name-part> <tp:taxon-name-part taxon-name-part-type="variety">polymorpha</tp:taxon-name-part></tp:taxon-name>, <named-content xmlns:xlink="http://www.w3.org/1999/xlink" content-type="date" id="NCID0EQIAI" xlink:type="simple">2 June 2011</named-content>, “Hi07-11” D. Percy leg. (<abbrev xmlns:xlink="http://www.w3.org/1999/xlink" content-type="institution" xlink:title="Natural History Museum, London, UK" id="ABBRID0EUIAI" xlink:type="simple">BMNH</abbrev>)</td><td rowspan="1" colspan="1">
              <named-content xmlns:xlink="http://www.w3.org/1999/xlink" content-type="dwc:verbatimCoordinates" xlink:type="simple"><named-content content-type="geo-json" specific-use="{&#34;type&#34;:&#34;Point&#34;,&#34;coordinates&#34;:[-155.724000,20.070100]}" id="NCID0EAJAI" xlink:type="simple">20.0701, -155.7240</named-content></named-content>
            </td><td rowspan="1" colspan="1">
              <ext-link xmlns:xlink="http://www.w3.org/1999/xlink" ext-link-type="gen" xlink:href="KY294095" xlink:type="simple">KY294095-96</ext-link>/<ext-link xmlns:xlink="http://www.w3.org/1999/xlink" ext-link-type="gen" xlink:href="KY294573" xlink:type="simple">KY294573-74</ext-link></td></tr><tr><td rowspan="1" colspan="1">other</td><td rowspan="1" colspan="1">
              <named-content xmlns:xlink="http://www.w3.org/1999/xlink" content-type="specimen-count" id="NCID0E1JAI" xlink:type="simple">1i</named-content>
            </td><td rowspan="1" colspan="1">Saddle Rd., 4000ft, Hawaii, USA, ex <tp:taxon-name><tp:taxon-name-part taxon-name-part-type="genus">Metrosideros</tp:taxon-name-part></tp:taxon-name>, <named-content xmlns:xlink="http://www.w3.org/1999/xlink" content-type="date" id="NCID0EIKAI" xlink:type="simple">28 August <named-content content-type="specimen-count" id="NCID0EMKAI" xlink:type="simple">1973</named-content>, J</named-content>. Beardsley leg. (<named-content xmlns:xlink="http://www.w3.org/1999/xlink" content-type="dwc:institutional_code" xlink:type="simple">BPBM</named-content>)</td><td rowspan="1" colspan="1">−</td><td rowspan="1" colspan="1">−</td></tr><tr><td rowspan="1" colspan="1">other</td><td rowspan="1" colspan="1">
              <named-content xmlns:xlink="http://www.w3.org/1999/xlink" content-type="specimen-count" id="NCID0EELAI" xlink:type="simple">
                <named-content content-type="specimen-count" id="NCID0EILAI" xlink:type="simple">4i</named-content>
              </named-content>
            </td><td rowspan="1" colspan="1">same data as previous except: 4500-5000ft, <named-content xmlns:xlink="http://www.w3.org/1999/xlink" content-type="date" id="NCID0ERLAI" xlink:type="simple">16 April <named-content content-type="specimen-count" id="NCID0EVLAI" xlink:type="simple">1973</named-content>, J</named-content>. Beardsley leg. (<named-content xmlns:xlink="http://www.w3.org/1999/xlink" content-type="dwc:institutional_code" xlink:type="simple">BPBM</named-content>)</td><td rowspan="1" colspan="1">−</td><td rowspan="1" colspan="1">−</td></tr><tr><td rowspan="1" colspan="1">other</td><td rowspan="1" colspan="1">
              <named-content xmlns:xlink="http://www.w3.org/1999/xlink" content-type="specimen-count" id="NCID0ENMAI" xlink:type="simple">1f</named-content>
            </td><td rowspan="1" colspan="1">Olaa Forest, Hawaii, USA, ex <tp:taxon-name><tp:taxon-name-part taxon-name-part-type="genus">Metrosideros</tp:taxon-name-part> <tp:taxon-name-part taxon-name-part-type="species">polymorpha</tp:taxon-name-part></tp:taxon-name>, <named-content xmlns:xlink="http://www.w3.org/1999/xlink" content-type="date" id="NCID0E6MAI" xlink:type="simple">27 July 2002</named-content>, “434-02” D. Percy leg. (<abbrev xmlns:xlink="http://www.w3.org/1999/xlink" content-type="institution" xlink:title="Natural History Museum, London, UK" id="ABBRID0EDNAI" xlink:type="simple">BMNH</abbrev>)</td><td rowspan="1" colspan="1">
              <named-content xmlns:xlink="http://www.w3.org/1999/xlink" content-type="dwc:verbatimCoordinates" xlink:type="simple"><named-content content-type="geo-json" specific-use="{&#34;type&#34;:&#34;Point&#34;,&#34;coordinates&#34;:[-155.204100,19.449600]}" id="NCID0EPNAI" xlink:type="simple">19.4496, -155.2041</named-content></named-content>
            </td><td rowspan="1" colspan="1">−</td></tr><tr><td rowspan="1" colspan="1">other</td><td rowspan="1" colspan="1">
              <named-content xmlns:xlink="http://www.w3.org/1999/xlink" content-type="specimen-count" id="NCID0E6NAI" xlink:type="simple">1f</named-content>
            </td><td rowspan="1" colspan="1">Kipuka off Saddle Road, Hawaii, USA, ex <tp:taxon-name><tp:taxon-name-part taxon-name-part-type="genus">Metrosideros</tp:taxon-name-part> <tp:taxon-name-part taxon-name-part-type="species">polymorpha</tp:taxon-name-part> <tp:taxon-name-part taxon-name-part-type="infraspecific-rank">var.</tp:taxon-name-part> <tp:taxon-name-part taxon-name-part-type="variety">polymorpha</tp:taxon-name-part></tp:taxon-name>, <named-content xmlns:xlink="http://www.w3.org/1999/xlink" content-type="date" id="NCID0EYOAI" xlink:type="simple">4 March 2014</named-content>, “Hi02-14” D. Percy leg. (<abbrev xmlns:xlink="http://www.w3.org/1999/xlink" content-type="institution" xlink:title="Natural History Museum, London, UK" id="ABBRID0E3OAI" xlink:type="simple">BMNH</abbrev>)</td><td rowspan="1" colspan="1">
              <named-content xmlns:xlink="http://www.w3.org/1999/xlink" content-type="dwc:verbatimCoordinates" xlink:type="simple"><named-content content-type="geo-json" specific-use="{&#34;type&#34;:&#34;Point&#34;,&#34;coordinates&#34;:[-155.339400,19.672900]}" id="NCID0EIPAI" xlink:type="simple">19.6729, -155.3394</named-content></named-content>
            </td><td rowspan="1" colspan="1">
              <ext-link xmlns:xlink="http://www.w3.org/1999/xlink" ext-link-type="gen" xlink:href="KY294090" xlink:type="simple">KY294090</ext-link>/<ext-link xmlns:xlink="http://www.w3.org/1999/xlink" ext-link-type="gen" xlink:href="KY294567" xlink:type="simple">KY294567</ext-link></td></tr><tr><td rowspan="1" colspan="1">other</td><td rowspan="1" colspan="1">
              <named-content xmlns:xlink="http://www.w3.org/1999/xlink" content-type="specimen-count" id="NCID0ECQAI" xlink:type="simple">2m</named-content>, <named-content xmlns:xlink="http://www.w3.org/1999/xlink" content-type="specimen-count" id="NCID0EGQAI" xlink:type="simple">2f</named-content></td><td rowspan="1" colspan="1">Koloko Drive, Honuaula, Hualalai, Hawaii, USA, ex <tp:taxon-name><tp:taxon-name-part taxon-name-part-type="genus">Metrosideros</tp:taxon-name-part> <tp:taxon-name-part taxon-name-part-type="species">polymorpha</tp:taxon-name-part></tp:taxon-name>, <named-content xmlns:xlink="http://www.w3.org/1999/xlink" content-type="date" id="NCID0EXQAI" xlink:type="simple">8 March 2014</named-content>, “Hi30-14” D. Percy leg. (<abbrev xmlns:xlink="http://www.w3.org/1999/xlink" content-type="institution" xlink:title="Natural History Museum, London, UK" id="ABBRID0E2QAI" xlink:type="simple">BMNH</abbrev>)</td><td rowspan="1" colspan="1">
              <named-content xmlns:xlink="http://www.w3.org/1999/xlink" content-type="dwc:verbatimCoordinates" xlink:type="simple"><named-content content-type="geo-json" specific-use="{&#34;type&#34;:&#34;Point&#34;,&#34;coordinates&#34;:[-155.924300,19.707900]}" id="NCID0EHRAI" xlink:type="simple">19.7079, -155.9243</named-content></named-content>
            </td><td rowspan="1" colspan="1">
              <ext-link xmlns:xlink="http://www.w3.org/1999/xlink" ext-link-type="gen" xlink:href="KY294092" xlink:type="simple">KY294092-94</ext-link>/<ext-link xmlns:xlink="http://www.w3.org/1999/xlink" ext-link-type="gen" xlink:href="KY294569" xlink:type="simple">KY294569-72</ext-link></td></tr><tr><td rowspan="3" colspan="1">
              <tp:taxon-name><tp:taxon-name-part taxon-name-part-type="species">proboscideus</tp:taxon-name-part></tp:taxon-name>
            </td><td rowspan="1" colspan="1">other</td><td rowspan="1" colspan="1">
              <named-content xmlns:xlink="http://www.w3.org/1999/xlink" content-type="specimen-count" id="NCID0EOSAI" xlink:type="simple">2m</named-content>, <named-content xmlns:xlink="http://www.w3.org/1999/xlink" content-type="specimen-count" id="NCID0ESSAI" xlink:type="simple">1f</named-content></td><td rowspan="1" colspan="1">Kau, Hawaii, USA, ex <tp:taxon-name><tp:taxon-name-part taxon-name-part-type="genus">Metrosideros</tp:taxon-name-part> <tp:taxon-name-part taxon-name-part-type="species">polymorpha</tp:taxon-name-part></tp:taxon-name>, <named-content xmlns:xlink="http://www.w3.org/1999/xlink" content-type="date" id="NCID0EDTAI" xlink:type="simple">12 July 2013</named-content>, “Hi05-13” D. Percy leg. (<abbrev xmlns:xlink="http://www.w3.org/1999/xlink" content-type="institution" xlink:title="Natural History Museum, London, UK" id="ABBRID0EHTAI" xlink:type="simple">BMNH</abbrev>)</td><td rowspan="1" colspan="1">
              <named-content xmlns:xlink="http://www.w3.org/1999/xlink" content-type="dwc:verbatimCoordinates" xlink:type="simple"><named-content content-type="geo-json" specific-use="{&#34;type&#34;:&#34;Point&#34;,&#34;coordinates&#34;:[-155.585000,19.188300]}" id="NCID0ETTAI" xlink:type="simple">19.1883, -155.5850</named-content></named-content>
            </td><td rowspan="1" colspan="1">
              <ext-link xmlns:xlink="http://www.w3.org/1999/xlink" ext-link-type="gen" xlink:href="KY294098-100" xlink:type="simple">KY294098-100</ext-link>/<ext-link xmlns:xlink="http://www.w3.org/1999/xlink" ext-link-type="gen" xlink:href="KY294576" xlink:type="simple">KY294576-78</ext-link></td></tr><tr><td rowspan="1" colspan="1">other</td><td rowspan="1" colspan="1">
              <named-content xmlns:xlink="http://www.w3.org/1999/xlink" content-type="specimen-count" id="NCID0ENUAI" xlink:type="simple">1m</named-content>
            </td><td rowspan="1" colspan="1">Tree Planting Road, off Saddle Road, Hawaii, USA, ex <tp:taxon-name><tp:taxon-name-part taxon-name-part-type="genus">Metrosideros</tp:taxon-name-part> <tp:taxon-name-part taxon-name-part-type="species">polymorpha</tp:taxon-name-part></tp:taxon-name>, <named-content xmlns:xlink="http://www.w3.org/1999/xlink" content-type="date" id="NCID0E6UAI" xlink:type="simple">3 June 2011</named-content>, “Hi09-11” D. Percy leg. (<abbrev xmlns:xlink="http://www.w3.org/1999/xlink" content-type="institution" xlink:title="Natural History Museum, London, UK" id="ABBRID0EDVAI" xlink:type="simple">BMNH</abbrev>)</td><td rowspan="1" colspan="1">
              <named-content xmlns:xlink="http://www.w3.org/1999/xlink" content-type="dwc:verbatimCoordinates" xlink:type="simple"><named-content content-type="geo-json" specific-use="{&#34;type&#34;:&#34;Point&#34;,&#34;coordinates&#34;:[-155.292700,19.684000]}" id="NCID0EPVAI" xlink:type="simple">19.6840, -155.2927</named-content></named-content>
            </td><td rowspan="1" colspan="1">
              <ext-link xmlns:xlink="http://www.w3.org/1999/xlink" ext-link-type="gen" xlink:href="KY294097" xlink:type="simple">KY294097</ext-link>/<ext-link xmlns:xlink="http://www.w3.org/1999/xlink" ext-link-type="gen" xlink:href="KY294575" xlink:type="simple">KY294575</ext-link></td></tr><tr><td rowspan="1" colspan="1">other</td><td rowspan="1" colspan="1">
              <named-content xmlns:xlink="http://www.w3.org/1999/xlink" content-type="specimen-count" id="NCID0EJWAI" xlink:type="simple">1m</named-content>
            </td><td rowspan="1" colspan="1">same data as previous except: ex <tp:taxon-name><tp:taxon-name-part taxon-name-part-type="genus">Metrosideros</tp:taxon-name-part> <tp:taxon-name-part taxon-name-part-type="species">polymorpha</tp:taxon-name-part> <tp:taxon-name-part taxon-name-part-type="infraspecific-rank">var.</tp:taxon-name-part> <tp:taxon-name-part taxon-name-part-type="variety">polymorpha</tp:taxon-name-part></tp:taxon-name>, <named-content xmlns:xlink="http://www.w3.org/1999/xlink" content-type="date" id="NCID0ECXAI" xlink:type="simple">18 July 2002</named-content>, “418-02” D. Percy leg. (<abbrev xmlns:xlink="http://www.w3.org/1999/xlink" content-type="institution" xlink:title="Natural History Museum, London, UK" id="ABBRID0EGXAI" xlink:type="simple">BMNH</abbrev>)</td><td rowspan="1" colspan="1">
              <named-content xmlns:xlink="http://www.w3.org/1999/xlink" content-type="dwc:verbatimCoordinates" xlink:type="simple"><named-content content-type="geo-json" specific-use="{&#34;type&#34;:&#34;Point&#34;,&#34;coordinates&#34;:[-155.295100,19.683400]}" id="NCID0ESXAI" xlink:type="simple">19.6834, -155.2951</named-content></named-content>
            </td><td rowspan="1" colspan="1">
              <ext-link xmlns:xlink="http://www.w3.org/1999/xlink" ext-link-type="gen" xlink:href="KY294101" xlink:type="simple">KY294101</ext-link>/<ext-link xmlns:xlink="http://www.w3.org/1999/xlink" ext-link-type="gen" xlink:href="KY294579" xlink:type="simple">KY294579</ext-link></td></tr><tr><td rowspan="5" colspan="1">
              <tp:taxon-name><tp:taxon-name-part taxon-name-part-type="species">poliahu</tp:taxon-name-part></tp:taxon-name>
            </td><td rowspan="1" colspan="1">holotype</td><td rowspan="1" colspan="1">m</td><td rowspan="1" colspan="1">Upper Hamakua Ditch, Kohala, Hawaii, USA, ex <tp:taxon-name><tp:taxon-name-part taxon-name-part-type="genus">Metrosideros</tp:taxon-name-part> <tp:taxon-name-part taxon-name-part-type="species">polymorpha</tp:taxon-name-part> <tp:taxon-name-part taxon-name-part-type="infraspecific-rank">var.</tp:taxon-name-part> <tp:taxon-name-part taxon-name-part-type="variety">glaberrima</tp:taxon-name-part></tp:taxon-name>, <named-content xmlns:xlink="http://www.w3.org/1999/xlink" content-type="date" id="NCID0ENZAI" xlink:type="simple">5 March 2014</named-content>, “Hi08-14” D. Percy leg. (<abbrev xmlns:xlink="http://www.w3.org/1999/xlink" content-type="institution" xlink:title="Natural History Museum, London, UK" id="ABBRID0ERZAI" xlink:type="simple">BMNH</abbrev>)</td><td rowspan="1" colspan="1">
              <named-content xmlns:xlink="http://www.w3.org/1999/xlink" content-type="dwc:verbatimCoordinates" xlink:type="simple"><named-content content-type="geo-json" specific-use="{&#34;type&#34;:&#34;Point&#34;,&#34;coordinates&#34;:[-155.669700,20.069300]}" id="NCID0E4ZAI" xlink:type="simple">20.0693, -155.6697</named-content></named-content>
            </td><td rowspan="1" colspan="1">
              <ext-link xmlns:xlink="http://www.w3.org/1999/xlink" ext-link-type="gen" xlink:href="KY294085" xlink:type="simple">KY294085</ext-link>/<ext-link xmlns:xlink="http://www.w3.org/1999/xlink" ext-link-type="gen" xlink:href="KY294562" xlink:type="simple">KY294562</ext-link></td></tr><tr><td rowspan="1" colspan="1">paratypes</td><td rowspan="1" colspan="1">
              <named-content xmlns:xlink="http://www.w3.org/1999/xlink" content-type="specimen-count" id="NCID0EX1AI" xlink:type="simple">1m</named-content>, <named-content xmlns:xlink="http://www.w3.org/1999/xlink" content-type="specimen-count" id="NCID0E21AI" xlink:type="simple">2f</named-content></td><td rowspan="1" colspan="1">same data as holotype</td><td rowspan="1" colspan="1"/><td rowspan="1" colspan="1">
              <ext-link xmlns:xlink="http://www.w3.org/1999/xlink" ext-link-type="gen" xlink:href="KY294083" xlink:type="simple">KY294083-84</ext-link>, <ext-link xmlns:xlink="http://www.w3.org/1999/xlink" ext-link-type="gen" xlink:href="KY294086" xlink:type="simple">KY294086</ext-link>/<ext-link xmlns:xlink="http://www.w3.org/1999/xlink" ext-link-type="gen" xlink:href="KY294560" xlink:type="simple">KY294560-61</ext-link>, <ext-link xmlns:xlink="http://www.w3.org/1999/xlink" ext-link-type="gen" xlink:href="KY294563" xlink:type="simple">KY294563</ext-link></td></tr><tr><td rowspan="1" colspan="1">other</td><td rowspan="1" colspan="1">
              <named-content xmlns:xlink="http://www.w3.org/1999/xlink" content-type="specimen-count" id="NCID0ED3AI" xlink:type="simple">1f</named-content>
            </td><td rowspan="1" colspan="1">same data as holotype except: ex <tp:taxon-name><tp:taxon-name-part taxon-name-part-type="genus">Metrosideros</tp:taxon-name-part> <tp:taxon-name-part taxon-name-part-type="species">polymorpha</tp:taxon-name-part></tp:taxon-name>, “Hi11-14” D. Percy leg. (<abbrev xmlns:xlink="http://www.w3.org/1999/xlink" content-type="institution" xlink:title="Natural History Museum, London, UK" id="ABBRID0EV3AI" xlink:type="simple">BMNH</abbrev>)</td><td rowspan="1" colspan="1">
              <named-content xmlns:xlink="http://www.w3.org/1999/xlink" content-type="dwc:verbatimCoordinates" xlink:type="simple"><named-content content-type="geo-json" specific-use="{&#34;type&#34;:&#34;Point&#34;,&#34;coordinates&#34;:[-155.679100,20.085200]}" id="NCID0EB4AI" xlink:type="simple">20.0852, -155.6791</named-content></named-content>
            </td><td rowspan="1" colspan="1">
              <ext-link xmlns:xlink="http://www.w3.org/1999/xlink" ext-link-type="gen" xlink:href="KY294087" xlink:type="simple">KY294087</ext-link>/<ext-link xmlns:xlink="http://www.w3.org/1999/xlink" ext-link-type="gen" xlink:href="KY294564" xlink:type="simple">KY294564</ext-link></td></tr><tr><td rowspan="1" colspan="1">other</td><td rowspan="1" colspan="1">
              <named-content xmlns:xlink="http://www.w3.org/1999/xlink" content-type="specimen-count" id="NCID0E24AI" xlink:type="simple">1m</named-content>
            </td><td rowspan="1" colspan="1">same data as holotype except: ex <tp:taxon-name><tp:taxon-name-part taxon-name-part-type="genus">Metrosideros</tp:taxon-name-part> <tp:taxon-name-part taxon-name-part-type="species">polymorpha</tp:taxon-name-part></tp:taxon-name>, “Hi12-14” D. Percy leg. (<abbrev xmlns:xlink="http://www.w3.org/1999/xlink" content-type="institution" xlink:title="Natural History Museum, London, UK" id="ABBRID0EN5AI" xlink:type="simple">BMNH</abbrev>)</td><td rowspan="1" colspan="1">
              <named-content xmlns:xlink="http://www.w3.org/1999/xlink" content-type="dwc:verbatimCoordinates" xlink:type="simple"><named-content content-type="geo-json" specific-use="{&#34;type&#34;:&#34;Point&#34;,&#34;coordinates&#34;:[-155.675200,20.084100]}" id="NCID0EZ5AI" xlink:type="simple">20.0841, -155.6752</named-content></named-content>
            </td><td rowspan="1" colspan="1">
              <ext-link xmlns:xlink="http://www.w3.org/1999/xlink" ext-link-type="gen" xlink:href="KY294088" xlink:type="simple">KY294088</ext-link>/<ext-link xmlns:xlink="http://www.w3.org/1999/xlink" ext-link-type="gen" xlink:href="KY294565" xlink:type="simple">KY294565</ext-link></td></tr><tr><td rowspan="1" colspan="1">other</td><td rowspan="1" colspan="1">
              <named-content xmlns:xlink="http://www.w3.org/1999/xlink" content-type="specimen-count" id="NCID0ET6AI" xlink:type="simple">1f</named-content>
            </td><td rowspan="1" colspan="1">Gulch below Puu O Umi, Kohala, Hawaii, USA, ex <tp:taxon-name><tp:taxon-name-part taxon-name-part-type="genus">Metrosideros</tp:taxon-name-part> <tp:taxon-name-part taxon-name-part-type="species">polymorpha</tp:taxon-name-part></tp:taxon-name>, <named-content xmlns:xlink="http://www.w3.org/1999/xlink" content-type="date" id="NCID0EFABI" xlink:type="simple">17 July 2013</named-content>, “Hi35-13” D. Percy leg. (<abbrev xmlns:xlink="http://www.w3.org/1999/xlink" content-type="institution" xlink:title="Natural History Museum, London, UK" id="ABBRID0EJABI" xlink:type="simple">BMNH</abbrev>)</td><td rowspan="1" colspan="1">
              <named-content xmlns:xlink="http://www.w3.org/1999/xlink" content-type="dwc:verbatimCoordinates" xlink:type="simple"><named-content content-type="geo-json" specific-use="{&#34;type&#34;:&#34;Point&#34;,&#34;coordinates&#34;:[-155.718900,20.063000]}" id="NCID0EVABI" xlink:type="simple">20.0630, -155.7189</named-content></named-content>
            </td><td rowspan="1" colspan="1">
              <ext-link xmlns:xlink="http://www.w3.org/1999/xlink" ext-link-type="gen" xlink:href="KY294089" xlink:type="simple">KY294089</ext-link>/<ext-link xmlns:xlink="http://www.w3.org/1999/xlink" ext-link-type="gen" xlink:href="KY294566" xlink:type="simple">KY294566</ext-link></td></tr><tr><td rowspan="4" colspan="1">
              <tp:taxon-name><tp:taxon-name-part taxon-name-part-type="species">lona</tp:taxon-name-part></tp:taxon-name>
            </td><td rowspan="1" colspan="1">holotype</td><td rowspan="1" colspan="1">m</td><td rowspan="1" colspan="1">Kamakou Preserve, Molokai, USA, on <tp:taxon-name><tp:taxon-name-part taxon-name-part-type="genus">Polyscias</tp:taxon-name-part></tp:taxon-name>, <named-content xmlns:xlink="http://www.w3.org/1999/xlink" content-type="date" id="NCID0EFCBI" xlink:type="simple">17 August 2003</named-content>, “Hi22-03” D. Percy leg. (<abbrev xmlns:xlink="http://www.w3.org/1999/xlink" content-type="institution" xlink:title="Natural History Museum, London, UK" id="ABBRID0EJCBI" xlink:type="simple">BMNH</abbrev>)</td><td rowspan="1" colspan="1">
              <named-content xmlns:xlink="http://www.w3.org/1999/xlink" content-type="dwc:verbatimCoordinates" xlink:type="simple"><named-content content-type="geo-json" specific-use="{&#34;type&#34;:&#34;Point&#34;,&#34;coordinates&#34;:[-156.910800,21.123600]}" id="NCID0EVCBI" xlink:type="simple">21.1236, -156.9108</named-content></named-content>
            </td><td rowspan="1" colspan="1">−</td></tr><tr><td rowspan="1" colspan="1">paratype</td><td rowspan="1" colspan="1">
              <named-content xmlns:xlink="http://www.w3.org/1999/xlink" content-type="specimen-count" id="NCID0EFDBI" xlink:type="simple">1f</named-content>
            </td><td rowspan="1" colspan="1">same data as holoptype</td><td rowspan="1" colspan="1"/><td rowspan="1" colspan="1">−</td></tr><tr><td rowspan="1" colspan="1">paratype</td><td rowspan="1" colspan="1">
              <named-content xmlns:xlink="http://www.w3.org/1999/xlink" content-type="specimen-count" id="NCID0E1DBI" xlink:type="simple">1f</named-content>
            </td><td rowspan="1" colspan="1">same data as holotype except: ex <tp:taxon-name><tp:taxon-name-part taxon-name-part-type="genus">Metrosideros</tp:taxon-name-part> <tp:taxon-name-part taxon-name-part-type="species">polymorpha</tp:taxon-name-part> <tp:taxon-name-part taxon-name-part-type="infraspecific-rank">var.</tp:taxon-name-part> <tp:taxon-name-part taxon-name-part-type="variety">glaberrima</tp:taxon-name-part></tp:taxon-name>, “Hi21-03” D. Percy leg. (<abbrev xmlns:xlink="http://www.w3.org/1999/xlink" content-type="institution" xlink:title="Natural History Museum, London, UK" id="ABBRID0ETEBI" xlink:type="simple">BMNH</abbrev>)</td><td rowspan="1" colspan="1">
              <named-content xmlns:xlink="http://www.w3.org/1999/xlink" content-type="dwc:verbatimCoordinates" xlink:type="simple"><named-content content-type="geo-json" specific-use="{&#34;type&#34;:&#34;Point&#34;,&#34;coordinates&#34;:[-156.910800,21.123600]}" id="NCID0E6EBI" xlink:type="simple">21.1236, -156.9108</named-content></named-content>
            </td><td rowspan="1" colspan="1">−</td></tr><tr><td rowspan="1" colspan="1">paratype</td><td rowspan="1" colspan="1">
              <named-content xmlns:xlink="http://www.w3.org/1999/xlink" content-type="specimen-count" id="NCID0EPFBI" xlink:type="simple">1f</named-content>
            </td><td rowspan="1" colspan="1">same data as holotype except: ex <tp:taxon-name><tp:taxon-name-part taxon-name-part-type="genus">Metrosideros</tp:taxon-name-part> <tp:taxon-name-part taxon-name-part-type="species">polymorpha</tp:taxon-name-part> <tp:taxon-name-part taxon-name-part-type="infraspecific-rank">var.</tp:taxon-name-part> <tp:taxon-name-part taxon-name-part-type="variety">polymorpha</tp:taxon-name-part></tp:taxon-name>, “Hi23-03” D. Percy leg. (<abbrev xmlns:xlink="http://www.w3.org/1999/xlink" content-type="institution" xlink:title="Natural History Museum, London, UK" id="ABBRID0EIGBI" xlink:type="simple">BMNH</abbrev>)</td><td rowspan="1" colspan="1">
              <named-content xmlns:xlink="http://www.w3.org/1999/xlink" content-type="dwc:verbatimCoordinates" xlink:type="simple"><named-content content-type="geo-json" specific-use="{&#34;type&#34;:&#34;Point&#34;,&#34;coordinates&#34;:[-156.915000,21.116400]}" id="NCID0EUGBI" xlink:type="simple">21.1164, -156.9150</named-content></named-content>
            </td><td rowspan="1" colspan="1">
              <ext-link xmlns:xlink="http://www.w3.org/1999/xlink" ext-link-type="gen" xlink:href="KY293833" xlink:type="simple">KY293833</ext-link>/<ext-link xmlns:xlink="http://www.w3.org/1999/xlink" ext-link-type="gen" xlink:href="KY294308" xlink:type="simple">KY294308</ext-link></td></tr><tr><td rowspan="2" colspan="1">
              <tp:taxon-name><tp:taxon-name-part taxon-name-part-type="species">liliha</tp:taxon-name-part></tp:taxon-name>
            </td><td rowspan="1" colspan="1">holotype</td><td rowspan="1" colspan="1">m</td><td rowspan="1" colspan="1">Mnt Kaala, boardwalk through bog, Waianae Mnts, Oahu, USA, ex <tp:taxon-name><tp:taxon-name-part taxon-name-part-type="genus">Metrosideros</tp:taxon-name-part> <tp:taxon-name-part taxon-name-part-type="species">polymorpha</tp:taxon-name-part></tp:taxon-name>, <named-content xmlns:xlink="http://www.w3.org/1999/xlink" content-type="date" id="NCID0EIIBI" xlink:type="simple">4 July 2014</named-content>, “Hi57-14” D. Percy leg. (<abbrev xmlns:xlink="http://www.w3.org/1999/xlink" content-type="institution" xlink:title="Natural History Museum, London, UK" id="ABBRID0EMIBI" xlink:type="simple">BMNH</abbrev>)</td><td rowspan="1" colspan="1">
              <named-content xmlns:xlink="http://www.w3.org/1999/xlink" content-type="dwc:verbatimCoordinates" xlink:type="simple"><named-content content-type="geo-json" specific-use="{&#34;type&#34;:&#34;Point&#34;,&#34;coordinates&#34;:[-158.144000,21.507100]}" id="NCID0EYIBI" xlink:type="simple">21.5071, -158.1440</named-content></named-content>
            </td><td rowspan="1" colspan="1">
              <ext-link xmlns:xlink="http://www.w3.org/1999/xlink" ext-link-type="gen" xlink:href="KY293832" xlink:type="simple">KY293832</ext-link>/<ext-link xmlns:xlink="http://www.w3.org/1999/xlink" ext-link-type="gen" xlink:href="KY294307" xlink:type="simple">KY294307</ext-link></td></tr><tr><td rowspan="1" colspan="1">paratypes</td><td rowspan="1" colspan="1">
              <named-content xmlns:xlink="http://www.w3.org/1999/xlink" content-type="specimen-count" id="NCID0ESJBI" xlink:type="simple">3f</named-content>
            </td><td rowspan="1" colspan="1">same data as holotype</td><td rowspan="1" colspan="1"/><td rowspan="1" colspan="1">
              <ext-link xmlns:xlink="http://www.w3.org/1999/xlink" ext-link-type="gen" xlink:href="KY293829" xlink:type="simple">KY293829-31</ext-link>/<ext-link xmlns:xlink="http://www.w3.org/1999/xlink" ext-link-type="gen" xlink:href="KY294304" xlink:type="simple">KY294304-06</ext-link></td></tr><tr><td rowspan="3" colspan="1">
              <tp:taxon-name><tp:taxon-name-part taxon-name-part-type="species">gracilis</tp:taxon-name-part></tp:taxon-name>
            </td><td rowspan="1" colspan="1">holotype</td><td rowspan="1" colspan="1">f</td><td rowspan="1" colspan="1">Kuliouou, Oahu, USA, ex <tp:taxon-name><tp:taxon-name-part taxon-name-part-type="genus">Metrosideros</tp:taxon-name-part> <tp:taxon-name-part taxon-name-part-type="species">polymorpha</tp:taxon-name-part></tp:taxon-name>, 1916, #5524 O. Swezey leg. (<named-content xmlns:xlink="http://www.w3.org/1999/xlink" content-type="dwc:institutional_code" xlink:type="simple">BPBM</named-content>)</td><td rowspan="1" colspan="1">−</td><td rowspan="1" colspan="1">−</td></tr><tr><td rowspan="1" colspan="1">other</td><td rowspan="1" colspan="1">
              <named-content xmlns:xlink="http://www.w3.org/1999/xlink" content-type="specimen-count" id="NCID0E5LBI" xlink:type="simple">3i</named-content>
            </td><td rowspan="1" colspan="1">Pahoa Flats, Oahu, USA, ex <tp:taxon-name><tp:taxon-name-part taxon-name-part-type="genus">Metrosideros</tp:taxon-name-part></tp:taxon-name>, <named-content xmlns:xlink="http://www.w3.org/1999/xlink" content-type="date" id="NCID0EMMBI" xlink:type="simple">6 September <named-content content-type="specimen-count" id="NCID0EQMBI" xlink:type="simple">1973</named-content>, J</named-content>. Beardsley leg. (<named-content xmlns:xlink="http://www.w3.org/1999/xlink" content-type="dwc:institutional_code" xlink:type="simple">BPBM</named-content>)</td><td rowspan="1" colspan="1">−</td><td rowspan="1" colspan="1">−</td></tr><tr><td rowspan="1" colspan="1">other</td><td rowspan="1" colspan="1">
              <named-content xmlns:xlink="http://www.w3.org/1999/xlink" content-type="specimen-count" id="NCID0EINBI" xlink:type="simple">13m</named-content>, <named-content xmlns:xlink="http://www.w3.org/1999/xlink" content-type="specimen-count" id="NCID0EMNBI" xlink:type="simple">6f</named-content></td><td rowspan="1" colspan="1">Palolo Ridge Trail, Koolau Mnts, Oahu, USA, ex <tp:taxon-name><tp:taxon-name-part taxon-name-part-type="genus">Metrosideros</tp:taxon-name-part> <tp:taxon-name-part taxon-name-part-type="species">polymorpha</tp:taxon-name-part> <tp:taxon-name-part taxon-name-part-type="infraspecific-rank">var.</tp:taxon-name-part> <tp:taxon-name-part taxon-name-part-type="variety">polymorpha</tp:taxon-name-part></tp:taxon-name>, <named-content xmlns:xlink="http://www.w3.org/1999/xlink" content-type="date" id="NCID0EEOBI" xlink:type="simple">14 May 2002</named-content>, “351-02” D. Percy leg. (<abbrev xmlns:xlink="http://www.w3.org/1999/xlink" content-type="institution" xlink:title="Natural History Museum, London, UK" id="ABBRID0EIOBI" xlink:type="simple">BMNH</abbrev>)</td><td rowspan="1" colspan="1">
              <named-content xmlns:xlink="http://www.w3.org/1999/xlink" content-type="dwc:verbatimCoordinates" xlink:type="simple"><named-content content-type="geo-json" specific-use="{&#34;type&#34;:&#34;Point&#34;,&#34;coordinates&#34;:[-157.779000,21.326000]}" id="NCID0EUOBI" xlink:type="simple">21.3260, -157.7790</named-content></named-content>
            </td><td rowspan="1" colspan="1">−</td></tr><tr><td rowspan="15" colspan="1">
              <tp:taxon-name><tp:taxon-name-part taxon-name-part-type="species">gracilis</tp:taxon-name-part></tp:taxon-name>
            </td><td rowspan="1" colspan="1">other</td><td rowspan="1" colspan="1">
              <named-content xmlns:xlink="http://www.w3.org/1999/xlink" content-type="specimen-count" id="NCID0ERPBI" xlink:type="simple">17m</named-content>, <named-content xmlns:xlink="http://www.w3.org/1999/xlink" content-type="specimen-count" id="NCID0EVPBI" xlink:type="simple">26f</named-content></td><td rowspan="1" colspan="1">Aiea Ridge Trail, Koolau Mnts, Oahu, USA, ex <tp:taxon-name><tp:taxon-name-part taxon-name-part-type="genus">Metrosideros</tp:taxon-name-part> <tp:taxon-name-part taxon-name-part-type="species">polymorpha</tp:taxon-name-part> <tp:taxon-name-part taxon-name-part-type="infraspecific-rank">var.</tp:taxon-name-part> <tp:taxon-name-part taxon-name-part-type="variety">glaberrima</tp:taxon-name-part></tp:taxon-name>, <named-content xmlns:xlink="http://www.w3.org/1999/xlink" content-type="date" id="NCID0ENQBI" xlink:type="simple">15 May 2002</named-content>, “353/354-02” D. Percy leg. (<abbrev xmlns:xlink="http://www.w3.org/1999/xlink" content-type="institution" xlink:title="Natural History Museum, London, UK" id="ABBRID0ERQBI" xlink:type="simple">BMNH</abbrev>)</td><td rowspan="1" colspan="1">
              <named-content xmlns:xlink="http://www.w3.org/1999/xlink" content-type="dwc:verbatimCoordinates" xlink:type="simple"><named-content content-type="geo-json" specific-use="{&#34;type&#34;:&#34;Point&#34;,&#34;coordinates&#34;:[-157.882000,21.404900]}" id="NCID0E4QBI" xlink:type="simple">21.4049, -157.8820</named-content></named-content>
            </td><td rowspan="1" colspan="1">
              <ext-link xmlns:xlink="http://www.w3.org/1999/xlink" ext-link-type="gen" xlink:href="KY293752" xlink:type="simple">KY293752</ext-link>/<ext-link xmlns:xlink="http://www.w3.org/1999/xlink" ext-link-type="gen" xlink:href="KY294231" xlink:type="simple">KY294231</ext-link></td></tr><tr><td rowspan="1" colspan="1">other</td><td rowspan="1" colspan="1">
              <named-content xmlns:xlink="http://www.w3.org/1999/xlink" content-type="specimen-count" id="NCID0EXRBI" xlink:type="simple">12m</named-content>, <named-content xmlns:xlink="http://www.w3.org/1999/xlink" content-type="specimen-count" id="NCID0E2RBI" xlink:type="simple">11f</named-content></td><td rowspan="1" colspan="1">Puu Kaeo, Honolua Valley, West Maui, USA, ex <tp:taxon-name><tp:taxon-name-part taxon-name-part-type="genus">Metrosideros</tp:taxon-name-part> <tp:taxon-name-part taxon-name-part-type="species">polymorpha</tp:taxon-name-part> <tp:taxon-name-part taxon-name-part-type="infraspecific-rank">var.</tp:taxon-name-part> <tp:taxon-name-part taxon-name-part-type="variety">glaberrima</tp:taxon-name-part></tp:taxon-name>, <named-content xmlns:xlink="http://www.w3.org/1999/xlink" content-type="date" id="NCID0ETSBI" xlink:type="simple">23 July 2002</named-content>, “428-02” D. Percy leg. (<abbrev xmlns:xlink="http://www.w3.org/1999/xlink" content-type="institution" xlink:title="Natural History Museum, London, UK" id="ABBRID0EXSBI" xlink:type="simple">BMNH</abbrev>)</td><td rowspan="1" colspan="1">
              <named-content xmlns:xlink="http://www.w3.org/1999/xlink" content-type="dwc:verbatimCoordinates" xlink:type="simple"><named-content content-type="geo-json" specific-use="{&#34;type&#34;:&#34;Point&#34;,&#34;coordinates&#34;:[-156.611000,20.958000]}" id="NCID0EDTBI" xlink:type="simple">20.9580, -156.6110</named-content></named-content>
            </td><td rowspan="1" colspan="1">
              <ext-link xmlns:xlink="http://www.w3.org/1999/xlink" ext-link-type="gen" xlink:href="KY293753" xlink:type="simple">KY293753</ext-link>/<ext-link xmlns:xlink="http://www.w3.org/1999/xlink" ext-link-type="gen" xlink:href="KY294232" xlink:type="simple">KY294232</ext-link></td></tr><tr><td rowspan="1" colspan="1">other</td><td rowspan="1" colspan="1">
              <named-content xmlns:xlink="http://www.w3.org/1999/xlink" content-type="specimen-count" id="NCID0E4TBI" xlink:type="simple">4m</named-content>, <named-content xmlns:xlink="http://www.w3.org/1999/xlink" content-type="specimen-count" id="NCID0EBUBI" xlink:type="simple">3f</named-content></td><td rowspan="1" colspan="1">Aiea Ridge Trail, Koolau Mnts, Oahu, USA, ex <tp:taxon-name><tp:taxon-name-part taxon-name-part-type="genus">Metrosideros</tp:taxon-name-part> <tp:taxon-name-part taxon-name-part-type="species">polymorpha</tp:taxon-name-part> <tp:taxon-name-part taxon-name-part-type="infraspecific-rank">var.</tp:taxon-name-part> <tp:taxon-name-part taxon-name-part-type="variety">glaberrima</tp:taxon-name-part></tp:taxon-name>, <named-content xmlns:xlink="http://www.w3.org/1999/xlink" content-type="date" id="NCID0EZUBI" xlink:type="simple">13 August 2003</named-content>, “Hi01-03” D. Percy leg. (<abbrev xmlns:xlink="http://www.w3.org/1999/xlink" content-type="institution" xlink:title="Natural History Museum, London, UK" id="ABBRID0E4UBI" xlink:type="simple">BMNH</abbrev>)</td><td rowspan="1" colspan="1">
              <named-content xmlns:xlink="http://www.w3.org/1999/xlink" content-type="dwc:verbatimCoordinates" xlink:type="simple"><named-content content-type="geo-json" specific-use="{&#34;type&#34;:&#34;Point&#34;,&#34;coordinates&#34;:[-157.881900,21.405000]}" id="NCID0EJVBI" xlink:type="simple">21.4050, -157.8819</named-content></named-content>
            </td><td rowspan="1" colspan="1">−</td></tr><tr><td rowspan="1" colspan="1">other</td><td rowspan="1" colspan="1">
              <named-content xmlns:xlink="http://www.w3.org/1999/xlink" content-type="specimen-count" id="NCID0EZVBI" xlink:type="simple">1m</named-content>, <named-content xmlns:xlink="http://www.w3.org/1999/xlink" content-type="specimen-count" id="NCID0E4VBI" xlink:type="simple">1f</named-content></td><td rowspan="1" colspan="1">same data as previous except: ex <tp:taxon-name><tp:taxon-name-part taxon-name-part-type="genus">Metrosideros</tp:taxon-name-part> <tp:taxon-name-part taxon-name-part-type="species">polymorpha</tp:taxon-name-part> <tp:taxon-name-part taxon-name-part-type="infraspecific-rank">var.</tp:taxon-name-part> <tp:taxon-name-part taxon-name-part-type="variety">polymorpha</tp:taxon-name-part></tp:taxon-name>, “Hi03-03” D. Percy leg. (<abbrev xmlns:xlink="http://www.w3.org/1999/xlink" content-type="institution" xlink:title="Natural History Museum, London, UK" id="ABBRID0EVWBI" xlink:type="simple">BMNH</abbrev>)</td><td rowspan="1" colspan="1">
              <named-content xmlns:xlink="http://www.w3.org/1999/xlink" content-type="dwc:verbatimCoordinates" xlink:type="simple"><named-content content-type="geo-json" specific-use="{&#34;type&#34;:&#34;Point&#34;,&#34;coordinates&#34;:[-157.881900,21.405000]}" id="NCID0EBXBI" xlink:type="simple">21.4050, -157.8819</named-content></named-content>
            </td><td rowspan="1" colspan="1">−</td></tr><tr><td rowspan="1" colspan="1">other</td><td rowspan="1" colspan="1">
              <named-content xmlns:xlink="http://www.w3.org/1999/xlink" content-type="specimen-count" id="NCID0ERXBI" xlink:type="simple">2m</named-content>, <named-content xmlns:xlink="http://www.w3.org/1999/xlink" content-type="specimen-count" id="NCID0EVXBI" xlink:type="simple">6f</named-content></td><td rowspan="1" colspan="1">Wiliwilinui Ridge Trail, Koolau Mnts, Oahu, USA, ex <tp:taxon-name><tp:taxon-name-part taxon-name-part-type="genus">Metrosideros</tp:taxon-name-part> <tp:taxon-name-part taxon-name-part-type="species">polymorpha</tp:taxon-name-part> <tp:taxon-name-part taxon-name-part-type="infraspecific-rank">var.</tp:taxon-name-part> <tp:taxon-name-part taxon-name-part-type="variety">polymorpha</tp:taxon-name-part></tp:taxon-name>, <named-content xmlns:xlink="http://www.w3.org/1999/xlink" content-type="date" id="NCID0ENYBI" xlink:type="simple">16 August 2003</named-content>, “Hi15-03” D. Percy leg. (<abbrev xmlns:xlink="http://www.w3.org/1999/xlink" content-type="institution" xlink:title="Natural History Museum, London, UK" id="ABBRID0ERYBI" xlink:type="simple">BMNH</abbrev>)</td><td rowspan="1" colspan="1">
              <named-content xmlns:xlink="http://www.w3.org/1999/xlink" content-type="dwc:verbatimCoordinates" xlink:type="simple"><named-content content-type="geo-json" specific-use="{&#34;type&#34;:&#34;Point&#34;,&#34;coordinates&#34;:[-157.759700,21.316700]}" id="NCID0E4YBI" xlink:type="simple">21.3167, -157.7597</named-content></named-content>
            </td><td rowspan="1" colspan="1">
              <ext-link xmlns:xlink="http://www.w3.org/1999/xlink" ext-link-type="gen" xlink:href="KY293754" xlink:type="simple">KY293754</ext-link>/<ext-link xmlns:xlink="http://www.w3.org/1999/xlink" ext-link-type="gen" xlink:href="KY294233" xlink:type="simple">KY294233</ext-link></td></tr><tr><td rowspan="1" colspan="1">other</td><td rowspan="1" colspan="1">
              <named-content xmlns:xlink="http://www.w3.org/1999/xlink" content-type="specimen-count" id="NCID0EXZBI" xlink:type="simple">2m</named-content>, <named-content xmlns:xlink="http://www.w3.org/1999/xlink" content-type="specimen-count" id="NCID0E2ZBI" xlink:type="simple">1f</named-content></td><td rowspan="1" colspan="1">same data as previous except: ex <tp:taxon-name><tp:taxon-name-part taxon-name-part-type="genus">Metrosideros</tp:taxon-name-part> <tp:taxon-name-part taxon-name-part-type="species">polymorpha</tp:taxon-name-part> <tp:taxon-name-part taxon-name-part-type="infraspecific-rank">var.</tp:taxon-name-part> <tp:taxon-name-part taxon-name-part-type="variety">glaberrima</tp:taxon-name-part></tp:taxon-name>, “Hi16/17-03” D. Percy leg. (<abbrev xmlns:xlink="http://www.w3.org/1999/xlink" content-type="institution" xlink:title="Natural History Museum, London, UK" id="ABBRID0ET1BI" xlink:type="simple">BMNH</abbrev>)</td><td rowspan="1" colspan="1">
              <named-content xmlns:xlink="http://www.w3.org/1999/xlink" content-type="dwc:verbatimCoordinates" xlink:type="simple"><named-content content-type="geo-json" specific-use="{&#34;type&#34;:&#34;Point&#34;,&#34;coordinates&#34;:[-157.759200,21.318300]}" id="NCID0E61BI" xlink:type="simple">21.3183, -157.7592</named-content></named-content>
            </td><td rowspan="1" colspan="1">−</td></tr><tr><td rowspan="1" colspan="1">other</td><td rowspan="1" colspan="1">
              <named-content xmlns:xlink="http://www.w3.org/1999/xlink" content-type="specimen-count" id="NCID0EP2BI" xlink:type="simple">1m</named-content>
            </td><td rowspan="1" colspan="1">Kamakou Preserve, Molokai, USA, ex <tp:taxon-name><tp:taxon-name-part taxon-name-part-type="genus">Metrosideros</tp:taxon-name-part> <tp:taxon-name-part taxon-name-part-type="species">polymorpha</tp:taxon-name-part> <tp:taxon-name-part taxon-name-part-type="infraspecific-rank">var.</tp:taxon-name-part> <tp:taxon-name-part taxon-name-part-type="variety">glaberrima</tp:taxon-name-part></tp:taxon-name>, <named-content xmlns:xlink="http://www.w3.org/1999/xlink" content-type="date" id="NCID0EI3BI" xlink:type="simple">17 August 2003</named-content>, “Hi21-03” D. Percy leg. (<abbrev xmlns:xlink="http://www.w3.org/1999/xlink" content-type="institution" xlink:title="Natural History Museum, London, UK" id="ABBRID0EM3BI" xlink:type="simple">BMNH</abbrev>)</td><td rowspan="1" colspan="1">
              <named-content xmlns:xlink="http://www.w3.org/1999/xlink" content-type="dwc:verbatimCoordinates" xlink:type="simple"><named-content content-type="geo-json" specific-use="{&#34;type&#34;:&#34;Point&#34;,&#34;coordinates&#34;:[-156.910800,21.123600]}" id="NCID0EY3BI" xlink:type="simple">21.1236, -156.9108</named-content></named-content>
            </td><td rowspan="1" colspan="1">−</td></tr><tr><td rowspan="1" colspan="1">other</td><td rowspan="1" colspan="1">
              <named-content xmlns:xlink="http://www.w3.org/1999/xlink" content-type="specimen-count" id="NCID0EI4BI" xlink:type="simple">2m</named-content>, <named-content xmlns:xlink="http://www.w3.org/1999/xlink" content-type="specimen-count" id="NCID0EM4BI" xlink:type="simple">4f</named-content></td><td rowspan="1" colspan="1">same data as previous except: “Hi26-03” D. Percy leg. (<abbrev xmlns:xlink="http://www.w3.org/1999/xlink" content-type="institution" xlink:title="Natural History Museum, London, UK" id="ABBRID0ET4BI" xlink:type="simple">BMNH</abbrev>)</td><td rowspan="1" colspan="1">
              <named-content xmlns:xlink="http://www.w3.org/1999/xlink" content-type="dwc:verbatimCoordinates" xlink:type="simple"><named-content content-type="geo-json" specific-use="{&#34;type&#34;:&#34;Point&#34;,&#34;coordinates&#34;:[-156.915000,21.116400]}" id="NCID0E64BI" xlink:type="simple">21.1164, -156.9150</named-content></named-content>
            </td><td rowspan="1" colspan="1">
              <ext-link xmlns:xlink="http://www.w3.org/1999/xlink" ext-link-type="gen" xlink:href="KY293755" xlink:type="simple">KY293755</ext-link>/<ext-link xmlns:xlink="http://www.w3.org/1999/xlink" ext-link-type="gen" xlink:href="KY294234" xlink:type="simple">KY294234</ext-link></td></tr><tr><td rowspan="1" colspan="1">other</td><td rowspan="1" colspan="1">
              <named-content xmlns:xlink="http://www.w3.org/1999/xlink" content-type="specimen-count" id="NCID0EZ5BI" xlink:type="simple">1m</named-content>, <named-content xmlns:xlink="http://www.w3.org/1999/xlink" content-type="specimen-count" id="NCID0E45BI" xlink:type="simple">2f</named-content></td><td rowspan="1" colspan="1">Mnt Kaala road (culvert 55), Waianae Mnts, Oahu, USA, ex <tp:taxon-name><tp:taxon-name-part taxon-name-part-type="genus">Metrosideros</tp:taxon-name-part> <tp:taxon-name-part taxon-name-part-type="species">polymorpha</tp:taxon-name-part> <tp:taxon-name-part taxon-name-part-type="infraspecific-rank">var.</tp:taxon-name-part> <tp:taxon-name-part taxon-name-part-type="variety">glaberrima</tp:taxon-name-part></tp:taxon-name>, <named-content xmlns:xlink="http://www.w3.org/1999/xlink" content-type="date" id="NCID0EV6BI" xlink:type="simple">26 August 2003</named-content>, “Hi48-03” D. Percy leg. (<abbrev xmlns:xlink="http://www.w3.org/1999/xlink" content-type="institution" xlink:title="Natural History Museum, London, UK" id="ABBRID0EZ6BI" xlink:type="simple">BMNH</abbrev>)</td><td rowspan="1" colspan="1">
              <named-content xmlns:xlink="http://www.w3.org/1999/xlink" content-type="dwc:verbatimCoordinates" xlink:type="simple"><named-content content-type="geo-json" specific-use="{&#34;type&#34;:&#34;Point&#34;,&#34;coordinates&#34;:[-158.150000,21.511000]}" id="NCID0EFACI" xlink:type="simple">21.5110, -158.1500</named-content></named-content>
            </td><td rowspan="1" colspan="1">−</td></tr><tr><td rowspan="1" colspan="1">other</td><td rowspan="1" colspan="1">
              <named-content xmlns:xlink="http://www.w3.org/1999/xlink" content-type="specimen-count" id="NCID0EVACI" xlink:type="simple">2m</named-content>, <named-content xmlns:xlink="http://www.w3.org/1999/xlink" content-type="specimen-count" id="NCID0EZACI" xlink:type="simple">2f</named-content></td><td rowspan="1" colspan="1">Mnt Kaala summit, Waianae Mnts, Oahu, USA, ex <tp:taxon-name><tp:taxon-name-part taxon-name-part-type="genus">Metrosideros</tp:taxon-name-part> <tp:taxon-name-part taxon-name-part-type="species">polymorpha</tp:taxon-name-part> <tp:taxon-name-part taxon-name-part-type="infraspecific-rank">var.</tp:taxon-name-part> <tp:taxon-name-part taxon-name-part-type="variety">polymorpha</tp:taxon-name-part></tp:taxon-name>, <named-content xmlns:xlink="http://www.w3.org/1999/xlink" content-type="date" id="NCID0ERBCI" xlink:type="simple">26 August 2003</named-content>, “Hi50-03” D. Percy leg. (<abbrev xmlns:xlink="http://www.w3.org/1999/xlink" content-type="institution" xlink:title="Natural History Museum, London, UK" id="ABBRID0EVBCI" xlink:type="simple">BMNH</abbrev>)</td><td rowspan="1" colspan="1">
              <named-content xmlns:xlink="http://www.w3.org/1999/xlink" content-type="dwc:verbatimCoordinates" xlink:type="simple"><named-content content-type="geo-json" specific-use="{&#34;type&#34;:&#34;Point&#34;,&#34;coordinates&#34;:[-158.143900,21.508300]}" id="NCID0EBCCI" xlink:type="simple">21.5083, -158.1439</named-content></named-content>
            </td><td rowspan="1" colspan="1">
              <ext-link xmlns:xlink="http://www.w3.org/1999/xlink" ext-link-type="gen" xlink:href="KY293756" xlink:type="simple">KY293756</ext-link>/<ext-link xmlns:xlink="http://www.w3.org/1999/xlink" ext-link-type="gen" xlink:href="KY294235" xlink:type="simple">KY294235</ext-link></td></tr><tr><td rowspan="1" colspan="1">other</td><td rowspan="1" colspan="1">
              <named-content xmlns:xlink="http://www.w3.org/1999/xlink" content-type="specimen-count" id="NCID0E2CCI" xlink:type="simple">2m</named-content>, <named-content xmlns:xlink="http://www.w3.org/1999/xlink" content-type="specimen-count" id="NCID0E6CCI" xlink:type="simple">4f</named-content></td><td rowspan="1" colspan="1">same data as previous except: ex <tp:taxon-name><tp:taxon-name-part taxon-name-part-type="genus">Metrosideros</tp:taxon-name-part> <tp:taxon-name-part taxon-name-part-type="species">polymorpha</tp:taxon-name-part> <tp:taxon-name-part taxon-name-part-type="infraspecific-rank">var.</tp:taxon-name-part> <tp:taxon-name-part taxon-name-part-type="variety">glaberrima</tp:taxon-name-part></tp:taxon-name>, “Hi51-03” D. Percy leg. (<abbrev xmlns:xlink="http://www.w3.org/1999/xlink" content-type="institution" xlink:title="Natural History Museum, London, UK" id="ABBRID0EXDCI" xlink:type="simple">BMNH</abbrev>)</td><td rowspan="1" colspan="1">
              <named-content xmlns:xlink="http://www.w3.org/1999/xlink" content-type="dwc:verbatimCoordinates" xlink:type="simple"><named-content content-type="geo-json" specific-use="{&#34;type&#34;:&#34;Point&#34;,&#34;coordinates&#34;:[-158.143900,21.508300]}" id="NCID0EDECI" xlink:type="simple">21.5083, -158.1439</named-content></named-content>
            </td><td rowspan="1" colspan="1">−</td></tr><tr><td rowspan="1" colspan="1">other</td><td rowspan="1" colspan="1">
              <named-content xmlns:xlink="http://www.w3.org/1999/xlink" content-type="specimen-count" id="NCID0ETECI" xlink:type="simple">14m</named-content>, <named-content xmlns:xlink="http://www.w3.org/1999/xlink" content-type="specimen-count" id="NCID0EXECI" xlink:type="simple">17f</named-content>, <named-content xmlns:xlink="http://www.w3.org/1999/xlink" content-type="specimen-count" id="NCID0E2ECI" xlink:type="simple">20i</named-content></td><td rowspan="1" colspan="1">Aiea Ridge Trail, Koolau Mnts, Oahu, USA, ex <tp:taxon-name><tp:taxon-name-part taxon-name-part-type="genus">Metrosideros</tp:taxon-name-part> <tp:taxon-name-part taxon-name-part-type="species">polymorpha</tp:taxon-name-part> <tp:taxon-name-part taxon-name-part-type="infraspecific-rank">var.</tp:taxon-name-part> <tp:taxon-name-part taxon-name-part-type="variety">polymorpha</tp:taxon-name-part></tp:taxon-name>, <named-content xmlns:xlink="http://www.w3.org/1999/xlink" content-type="date" id="NCID0ETFCI" xlink:type="simple">25 May 2011</named-content>, “Hi01-11” D. Percy leg. (<abbrev xmlns:xlink="http://www.w3.org/1999/xlink" content-type="institution" xlink:title="Natural History Museum, London, UK" id="ABBRID0EXFCI" xlink:type="simple">BMNH</abbrev>)</td><td rowspan="1" colspan="1">
              <named-content xmlns:xlink="http://www.w3.org/1999/xlink" content-type="dwc:verbatimCoordinates" xlink:type="simple"><named-content content-type="geo-json" specific-use="{&#34;type&#34;:&#34;Point&#34;,&#34;coordinates&#34;:[-157.882000,21.404900]}" id="NCID0EDGCI" xlink:type="simple">21.4049, -157.8820</named-content></named-content>
            </td><td rowspan="1" colspan="1">
              <ext-link xmlns:xlink="http://www.w3.org/1999/xlink" ext-link-type="gen" xlink:href="KY293750" xlink:type="simple">KY293750-51</ext-link>, <ext-link xmlns:xlink="http://www.w3.org/1999/xlink" ext-link-type="gen" xlink:href="KY293757" xlink:type="simple">KY293757</ext-link>/<ext-link xmlns:xlink="http://www.w3.org/1999/xlink" ext-link-type="gen" xlink:href="KY294229" xlink:type="simple">KY294229-30</ext-link>, <ext-link xmlns:xlink="http://www.w3.org/1999/xlink" ext-link-type="gen" xlink:href="KY294236" xlink:type="simple">KY294236</ext-link></td></tr><tr><td rowspan="1" colspan="1">other</td><td rowspan="1" colspan="1">
              <named-content xmlns:xlink="http://www.w3.org/1999/xlink" content-type="specimen-count" id="NCID0EHHCI" xlink:type="simple">11m</named-content>, <named-content xmlns:xlink="http://www.w3.org/1999/xlink" content-type="specimen-count" id="NCID0ELHCI" xlink:type="simple"><named-content content-type="specimen-count" id="NCID0EOHCI" xlink:type="simple">5f</named-content></named-content>, <named-content xmlns:xlink="http://www.w3.org/1999/xlink" content-type="specimen-count" id="NCID0ESHCI" xlink:type="simple">1i</named-content></td><td rowspan="1" colspan="1">Mnt Kaala, boardwalk through bog, Waianae Mnts, Oahu, USA, ex <tp:taxon-name><tp:taxon-name-part taxon-name-part-type="genus">Metrosideros</tp:taxon-name-part> <tp:taxon-name-part taxon-name-part-type="species">polymorpha</tp:taxon-name-part></tp:taxon-name>, <named-content xmlns:xlink="http://www.w3.org/1999/xlink" content-type="date" id="NCID0EDICI" xlink:type="simple">4 July 2014</named-content>, “Hi61-14” D. Percy leg. (<abbrev xmlns:xlink="http://www.w3.org/1999/xlink" content-type="institution" xlink:title="Natural History Museum, London, UK" id="ABBRID0EHICI" xlink:type="simple">BMNH</abbrev>)</td><td rowspan="1" colspan="1">
              <named-content xmlns:xlink="http://www.w3.org/1999/xlink" content-type="dwc:verbatimCoordinates" xlink:type="simple"><named-content content-type="geo-json" specific-use="{&#34;type&#34;:&#34;Point&#34;,&#34;coordinates&#34;:[-158.148300,21.502800]}" id="NCID0ETICI" xlink:type="simple">21.5028, -158.1483</named-content></named-content>
            </td><td rowspan="1" colspan="1">
              <ext-link xmlns:xlink="http://www.w3.org/1999/xlink" ext-link-type="gen" xlink:href="KY293758" xlink:type="simple">KY293758-59</ext-link>/<ext-link xmlns:xlink="http://www.w3.org/1999/xlink" ext-link-type="gen" xlink:href="KY294237" xlink:type="simple">KY294237-38</ext-link></td></tr><tr><td rowspan="1" colspan="1">other</td><td rowspan="1" colspan="1">
              <named-content xmlns:xlink="http://www.w3.org/1999/xlink" content-type="specimen-count" id="NCID0ENJCI" xlink:type="simple">4m</named-content>, <named-content xmlns:xlink="http://www.w3.org/1999/xlink" content-type="specimen-count" id="NCID0ERJCI" xlink:type="simple">1f</named-content></td><td rowspan="1" colspan="1">Mnt Kaala summit, Waianae Mnts, Oahu, USA, ex <tp:taxon-name><tp:taxon-name-part taxon-name-part-type="genus">Metrosideros</tp:taxon-name-part> <tp:taxon-name-part taxon-name-part-type="species">polymorpha</tp:taxon-name-part></tp:taxon-name>, <named-content xmlns:xlink="http://www.w3.org/1999/xlink" content-type="date" id="NCID0ECKCI" xlink:type="simple">4 July 2014</named-content>, “Hi62-14” D. Percy leg. (<abbrev xmlns:xlink="http://www.w3.org/1999/xlink" content-type="institution" xlink:title="Natural History Museum, London, UK" id="ABBRID0EGKCI" xlink:type="simple">BMNH</abbrev>)</td><td rowspan="1" colspan="1">
              <named-content xmlns:xlink="http://www.w3.org/1999/xlink" content-type="dwc:verbatimCoordinates" xlink:type="simple"><named-content content-type="geo-json" specific-use="{&#34;type&#34;:&#34;Point&#34;,&#34;coordinates&#34;:[-158.143900,21.507800]}" id="NCID0ESKCI" xlink:type="simple">21.5078, -158.1439</named-content></named-content>
            </td><td rowspan="1" colspan="1">
              <ext-link xmlns:xlink="http://www.w3.org/1999/xlink" ext-link-type="gen" xlink:href="KY293760" xlink:type="simple">KY293760-64</ext-link>/<ext-link xmlns:xlink="http://www.w3.org/1999/xlink" ext-link-type="gen" xlink:href="KY294239" xlink:type="simple">KY294239-43</ext-link></td></tr><tr><td rowspan="1" colspan="1">other</td><td rowspan="1" colspan="1">
              <named-content xmlns:xlink="http://www.w3.org/1999/xlink" content-type="specimen-count" id="NCID0EMLCI" xlink:type="simple">20m</named-content>, <named-content xmlns:xlink="http://www.w3.org/1999/xlink" content-type="specimen-count" id="NCID0EQLCI" xlink:type="simple">20f</named-content></td><td rowspan="1" colspan="1">Pupukea, N. Koolau Mnts, Oahu, USA, ex <tp:taxon-name><tp:taxon-name-part taxon-name-part-type="genus">Metrosideros</tp:taxon-name-part> <tp:taxon-name-part taxon-name-part-type="species">polymorpha</tp:taxon-name-part></tp:taxon-name>, <named-content xmlns:xlink="http://www.w3.org/1999/xlink" content-type="date" id="NCID0EBMCI" xlink:type="simple">8 July 2014</named-content>, “Hi78-14” D. Percy leg. (<abbrev xmlns:xlink="http://www.w3.org/1999/xlink" content-type="institution" xlink:title="Natural History Museum, London, UK" id="ABBRID0EFMCI" xlink:type="simple">BMNH</abbrev>)</td><td rowspan="1" colspan="1">
              <named-content xmlns:xlink="http://www.w3.org/1999/xlink" content-type="dwc:verbatimCoordinates" xlink:type="simple"><named-content content-type="geo-json" specific-use="{&#34;type&#34;:&#34;Point&#34;,&#34;coordinates&#34;:[-158.003100,21.641900]}" id="NCID0ERMCI" xlink:type="simple">21.6419, -158.0031</named-content></named-content>
            </td><td rowspan="1" colspan="1">
              <ext-link xmlns:xlink="http://www.w3.org/1999/xlink" ext-link-type="gen" xlink:href="KY293765" xlink:type="simple">KY293765-66</ext-link>/<ext-link xmlns:xlink="http://www.w3.org/1999/xlink" ext-link-type="gen" xlink:href="KY294244" xlink:type="simple">KY294244-45</ext-link></td></tr><tr><td rowspan="4" colspan="1">
              <tp:taxon-name><tp:taxon-name-part taxon-name-part-type="species">gracilis</tp:taxon-name-part></tp:taxon-name>
            </td><td rowspan="1" colspan="1">other</td><td rowspan="1" colspan="1">
              <named-content xmlns:xlink="http://www.w3.org/1999/xlink" content-type="specimen-count" id="NCID0EYNCI" xlink:type="simple">4m</named-content>, <named-content xmlns:xlink="http://www.w3.org/1999/xlink" content-type="specimen-count" id="NCID0E3NCI" xlink:type="simple"><named-content content-type="specimen-count" id="NCID0E6NCI" xlink:type="simple">9f</named-content></named-content></td><td rowspan="1" colspan="1">Manoa Cliff trail to Pauoa Flats trail, S. Koolau Mnts, Oahu, USA, ex <tp:taxon-name><tp:taxon-name-part taxon-name-part-type="genus">Metrosideros</tp:taxon-name-part> <tp:taxon-name-part taxon-name-part-type="species">polymorpha</tp:taxon-name-part></tp:taxon-name>, <named-content xmlns:xlink="http://www.w3.org/1999/xlink" content-type="date" id="NCID0EQOCI" xlink:type="simple">10 July 2014</named-content>, “Hi82-14” D. Percy leg. (<abbrev xmlns:xlink="http://www.w3.org/1999/xlink" content-type="institution" xlink:title="Natural History Museum, London, UK" id="ABBRID0EUOCI" xlink:type="simple">BMNH</abbrev>)</td><td rowspan="1" colspan="1">
              <named-content xmlns:xlink="http://www.w3.org/1999/xlink" content-type="dwc:verbatimCoordinates" xlink:type="simple"><named-content content-type="geo-json" specific-use="{&#34;type&#34;:&#34;Point&#34;,&#34;coordinates&#34;:[-157.806200,21.345500]}" id="NCID0EAPCI" xlink:type="simple">21.3455, -157.8062</named-content></named-content>
            </td><td rowspan="1" colspan="1">
              <ext-link xmlns:xlink="http://www.w3.org/1999/xlink" ext-link-type="gen" xlink:href="KY293767" xlink:type="simple">KY293767-69</ext-link>/<ext-link xmlns:xlink="http://www.w3.org/1999/xlink" ext-link-type="gen" xlink:href="KY294246" xlink:type="simple">KY294246-48</ext-link></td></tr><tr><td rowspan="1" colspan="1">other</td><td rowspan="1" colspan="1">
              <named-content xmlns:xlink="http://www.w3.org/1999/xlink" content-type="specimen-count" id="NCID0E1PCI" xlink:type="simple">3m</named-content>, <named-content xmlns:xlink="http://www.w3.org/1999/xlink" content-type="specimen-count" id="NCID0E5PCI" xlink:type="simple"><named-content content-type="specimen-count" id="NCID0EBQCI" xlink:type="simple">9f</named-content></named-content></td><td rowspan="1" colspan="1">same data as previous except: “Hi83-14” D. Percy leg. (<abbrev xmlns:xlink="http://www.w3.org/1999/xlink" content-type="institution" xlink:title="Natural History Museum, London, UK" id="ABBRID0EIQCI" xlink:type="simple">BMNH</abbrev>)</td><td rowspan="1" colspan="1">
              <named-content xmlns:xlink="http://www.w3.org/1999/xlink" content-type="dwc:verbatimCoordinates" xlink:type="simple"><named-content content-type="geo-json" specific-use="{&#34;type&#34;:&#34;Point&#34;,&#34;coordinates&#34;:[-157.805200,21.345300]}" id="NCID0EUQCI" xlink:type="simple">21.3453, -157.8052</named-content></named-content>
            </td><td rowspan="1" colspan="1">
              <ext-link xmlns:xlink="http://www.w3.org/1999/xlink" ext-link-type="gen" xlink:href="KY293770" xlink:type="simple">KY293770-71</ext-link>/<ext-link xmlns:xlink="http://www.w3.org/1999/xlink" ext-link-type="gen" xlink:href="KY294249" xlink:type="simple">KY294249-50</ext-link></td></tr><tr><td rowspan="1" colspan="1">other</td><td rowspan="1" colspan="1">
              <named-content xmlns:xlink="http://www.w3.org/1999/xlink" content-type="specimen-count" id="NCID0EORCI" xlink:type="simple">1f</named-content>
            </td><td rowspan="1" colspan="1">Mnt Kaala summit, Waianae Mnts, Oahu, USA, <named-content xmlns:xlink="http://www.w3.org/1999/xlink" content-type="date" id="NCID0EWRCI" xlink:type="simple">4 July 2014</named-content>, “KM02-14” K. Magnacca leg. (<abbrev xmlns:xlink="http://www.w3.org/1999/xlink" content-type="institution" xlink:title="Natural History Museum, London, UK" id="ABBRID0E1RCI" xlink:type="simple">BMNH</abbrev>)</td><td rowspan="1" colspan="1">
              <named-content xmlns:xlink="http://www.w3.org/1999/xlink" content-type="dwc:verbatimCoordinates" xlink:type="simple"><named-content content-type="geo-json" specific-use="{&#34;type&#34;:&#34;Point&#34;,&#34;coordinates&#34;:[-158.147600,21.503600]}" id="NCID0EGSCI" xlink:type="simple">21.5036, -158.1476</named-content></named-content>
            </td><td rowspan="1" colspan="1">−</td></tr><tr><td rowspan="1" colspan="1">other</td><td rowspan="1" colspan="1">
              <named-content xmlns:xlink="http://www.w3.org/1999/xlink" content-type="specimen-count" id="NCID0EWSCI" xlink:type="simple">1m</named-content>
            </td><td rowspan="1" colspan="1">same data as previous except: on <tp:taxon-name><tp:taxon-name-part taxon-name-part-type="genus">Cheirodendron</tp:taxon-name-part></tp:taxon-name>, “KM07-14” K. Magnacca leg. (<abbrev xmlns:xlink="http://www.w3.org/1999/xlink" content-type="institution" xlink:title="Natural History Museum, London, UK" id="ABBRID0EETCI" xlink:type="simple">BMNH</abbrev>)</td><td rowspan="1" colspan="1">
              <named-content xmlns:xlink="http://www.w3.org/1999/xlink" content-type="dwc:verbatimCoordinates" xlink:type="simple"><named-content content-type="geo-json" specific-use="{&#34;type&#34;:&#34;Point&#34;,&#34;coordinates&#34;:[-158.147600,21.503600]}" id="NCID0EQTCI" xlink:type="simple">21.5036, -158.1476</named-content></named-content>
            </td><td rowspan="1" colspan="1">−</td></tr><tr><td rowspan="12" colspan="1">
              <tp:taxon-name><tp:taxon-name-part taxon-name-part-type="species">dorsostriatus</tp:taxon-name-part></tp:taxon-name>
            </td><td rowspan="1" colspan="1">holotype</td><td rowspan="1" colspan="1">m</td><td rowspan="1" colspan="1">Puu O Umi NAR, Kohala, Hawaii, USA, ex <tp:taxon-name><tp:taxon-name-part taxon-name-part-type="genus">Metrosideros</tp:taxon-name-part> <tp:taxon-name-part taxon-name-part-type="species">polymorpha</tp:taxon-name-part> <tp:taxon-name-part taxon-name-part-type="infraspecific-rank">var.</tp:taxon-name-part> <tp:taxon-name-part taxon-name-part-type="variety">polymorpha</tp:taxon-name-part></tp:taxon-name>, <named-content xmlns:xlink="http://www.w3.org/1999/xlink" content-type="date" id="NCID0EBVCI" xlink:type="simple">2 June 2011</named-content>, “Hi07-11” D. Percy leg. (<abbrev xmlns:xlink="http://www.w3.org/1999/xlink" content-type="institution" xlink:title="Natural History Museum, London, UK" id="ABBRID0EFVCI" xlink:type="simple">BMNH</abbrev>)</td><td rowspan="1" colspan="1">
              <named-content xmlns:xlink="http://www.w3.org/1999/xlink" content-type="dwc:verbatimCoordinates" xlink:type="simple"><named-content content-type="geo-json" specific-use="{&#34;type&#34;:&#34;Point&#34;,&#34;coordinates&#34;:[-155.724000,20.070100]}" id="NCID0ERVCI" xlink:type="simple">20.0701, -155.7240</named-content></named-content>
            </td><td rowspan="1" colspan="1">−</td></tr><tr><td rowspan="1" colspan="1">paratype</td><td rowspan="1" colspan="1">
              <named-content xmlns:xlink="http://www.w3.org/1999/xlink" content-type="specimen-count" id="NCID0EBWCI" xlink:type="simple">1m</named-content>
            </td><td rowspan="1" colspan="1">same data as holotype</td><td rowspan="1" colspan="1"/><td rowspan="1" colspan="1">
              <ext-link xmlns:xlink="http://www.w3.org/1999/xlink" ext-link-type="gen" xlink:href="KY293725" xlink:type="simple">KY293725</ext-link>/<ext-link xmlns:xlink="http://www.w3.org/1999/xlink" ext-link-type="gen" xlink:href="KY294204" xlink:type="simple">KY294204</ext-link></td></tr><tr><td rowspan="1" colspan="1">paratypes</td><td rowspan="1" colspan="1">
              <named-content xmlns:xlink="http://www.w3.org/1999/xlink" content-type="specimen-count" id="NCID0EAXCI" xlink:type="simple">3m</named-content>, <named-content xmlns:xlink="http://www.w3.org/1999/xlink" content-type="specimen-count" id="NCID0EEXCI" xlink:type="simple"><named-content content-type="specimen-count" id="NCID0EHXCI" xlink:type="simple">5f</named-content></named-content>, <named-content xmlns:xlink="http://www.w3.org/1999/xlink" content-type="specimen-count" id="NCID0ELXCI" xlink:type="simple">20i</named-content></td><td rowspan="1" colspan="1">same data as holotype except: ex <tp:taxon-name><tp:taxon-name-part taxon-name-part-type="genus">Metrosideros</tp:taxon-name-part> <tp:taxon-name-part taxon-name-part-type="species">polymorpha</tp:taxon-name-part> <tp:taxon-name-part taxon-name-part-type="infraspecific-rank">var.</tp:taxon-name-part> <tp:taxon-name-part taxon-name-part-type="variety">glaberrima</tp:taxon-name-part></tp:taxon-name>, “Hi06-11” D. Percy leg. (<abbrev xmlns:xlink="http://www.w3.org/1999/xlink" content-type="institution" xlink:title="Natural History Museum, London, UK" id="ABBRID0EDYCI" xlink:type="simple">BMNH</abbrev>)</td><td rowspan="1" colspan="1">
              <named-content xmlns:xlink="http://www.w3.org/1999/xlink" content-type="dwc:verbatimCoordinates" xlink:type="simple"><named-content content-type="geo-json" specific-use="{&#34;type&#34;:&#34;Point&#34;,&#34;coordinates&#34;:[-155.724000,20.070100]}" id="NCID0EPYCI" xlink:type="simple">20.0701, -155.7240</named-content></named-content>
            </td><td rowspan="1" colspan="1">
              <ext-link xmlns:xlink="http://www.w3.org/1999/xlink" ext-link-type="gen" xlink:href="KY293723" xlink:type="simple">KY293723-24</ext-link>/<ext-link xmlns:xlink="http://www.w3.org/1999/xlink" ext-link-type="gen" xlink:href="KY294202" xlink:type="simple">KY294202-03</ext-link></td></tr><tr><td rowspan="1" colspan="1">other</td><td rowspan="1" colspan="1">
              <named-content xmlns:xlink="http://www.w3.org/1999/xlink" content-type="specimen-count" id="NCID0EJZCI" xlink:type="simple">
                <named-content content-type="specimen-count" id="NCID0ENZCI" xlink:type="simple">14i</named-content>
              </named-content>
            </td><td rowspan="1" colspan="1">Donkey Mill Rd., Kona, Hawaii, USA, ex <tp:taxon-name><tp:taxon-name-part taxon-name-part-type="genus">Metrosideros</tp:taxon-name-part></tp:taxon-name>, <named-content xmlns:xlink="http://www.w3.org/1999/xlink" content-type="date" id="NCID0E3ZCI" xlink:type="simple">29 August <named-content content-type="specimen-count" id="NCID0EA1CI" xlink:type="simple">1973</named-content>, J</named-content>. Beardsley leg. (<named-content xmlns:xlink="http://www.w3.org/1999/xlink" content-type="dwc:institutional_code" xlink:type="simple">BPBM</named-content>)</td><td rowspan="1" colspan="1">
              <named-content xmlns:xlink="http://www.w3.org/1999/xlink" content-type="dwc:verbatimCoordinates" xlink:type="simple"><named-content content-type="geo-json" specific-use="{&#34;type&#34;:&#34;Point&#34;,&#34;coordinates&#34;:[-155.912300,19.581400]}" id="NCID0ER1CI" xlink:type="simple">19.5814, -155.9123</named-content></named-content>
            </td><td rowspan="1" colspan="1">−</td></tr><tr><td rowspan="1" colspan="1"/><td rowspan="1" colspan="1">
              <named-content xmlns:xlink="http://www.w3.org/1999/xlink" content-type="specimen-count" id="NCID0EB2CI" xlink:type="simple">1f</named-content>
            </td><td rowspan="1" colspan="1">Olaa Forest, Hawaii, USA, ex <tp:taxon-name><tp:taxon-name-part taxon-name-part-type="genus">Metrosideros</tp:taxon-name-part> <tp:taxon-name-part taxon-name-part-type="species">polymorpha</tp:taxon-name-part> <tp:taxon-name-part taxon-name-part-type="infraspecific-rank">var.</tp:taxon-name-part> <tp:taxon-name-part taxon-name-part-type="variety">glaberrima</tp:taxon-name-part></tp:taxon-name>, <named-content xmlns:xlink="http://www.w3.org/1999/xlink" content-type="date" id="NCID0E12CI" xlink:type="simple">24 August 2003</named-content>, “Hi43-03” D. Percy leg. (<abbrev xmlns:xlink="http://www.w3.org/1999/xlink" content-type="institution" xlink:title="Natural History Museum, London, UK" id="ABBRID0E52CI" xlink:type="simple">BMNH</abbrev>)</td><td rowspan="1" colspan="1">
              <named-content xmlns:xlink="http://www.w3.org/1999/xlink" content-type="dwc:verbatimCoordinates" xlink:type="simple"><named-content content-type="geo-json" specific-use="{&#34;type&#34;:&#34;Point&#34;,&#34;coordinates&#34;:[-155.246700,19.460300]}" id="NCID0EK3CI" xlink:type="simple">19.4603, -155.2467</named-content></named-content>
            </td><td rowspan="1" colspan="1">−</td></tr><tr><td rowspan="1" colspan="1">other</td><td rowspan="1" colspan="1">
              <named-content xmlns:xlink="http://www.w3.org/1999/xlink" content-type="specimen-count" id="NCID0E13CI" xlink:type="simple">1f</named-content>
            </td><td rowspan="1" colspan="1">Puu Pili, 3900ft, Kohala, Hawaii, USA, on <tp:taxon-name><tp:taxon-name-part taxon-name-part-type="genus">Metrosideros</tp:taxon-name-part></tp:taxon-name>, <named-content xmlns:xlink="http://www.w3.org/1999/xlink" content-type="date" id="NCID0EI4CI" xlink:type="simple">12 August 2010</named-content>, “JG7” J. Giffin leg. (<abbrev xmlns:xlink="http://www.w3.org/1999/xlink" content-type="institution" xlink:title="Natural History Museum, London, UK" id="ABBRID0EM4CI" xlink:type="simple">BMNH</abbrev>)</td><td rowspan="1" colspan="1">−</td><td rowspan="1" colspan="1">−</td></tr><tr><td rowspan="1" colspan="1">other</td><td rowspan="1" colspan="1">
              <named-content xmlns:xlink="http://www.w3.org/1999/xlink" content-type="specimen-count" id="NCID0E64CI" xlink:type="simple">3m</named-content>
            </td><td rowspan="1" colspan="1">Kau, Hawaii, USA, ex <tp:taxon-name><tp:taxon-name-part taxon-name-part-type="genus">Metrosideros</tp:taxon-name-part> <tp:taxon-name-part taxon-name-part-type="species">polymorpha</tp:taxon-name-part></tp:taxon-name>, <named-content xmlns:xlink="http://www.w3.org/1999/xlink" content-type="date" id="NCID0ER5CI" xlink:type="simple">12 July 2013</named-content>, “Hi04-13” D. Percy leg. (<abbrev xmlns:xlink="http://www.w3.org/1999/xlink" content-type="institution" xlink:title="Natural History Museum, London, UK" id="ABBRID0EV5CI" xlink:type="simple">BMNH</abbrev>)</td><td rowspan="1" colspan="1">
              <named-content xmlns:xlink="http://www.w3.org/1999/xlink" content-type="dwc:verbatimCoordinates" xlink:type="simple"><named-content content-type="geo-json" specific-use="{&#34;type&#34;:&#34;Point&#34;,&#34;coordinates&#34;:[-155.588400,19.174700]}" id="NCID0EB6CI" xlink:type="simple">19.1747, -155.5884</named-content></named-content>
            </td><td rowspan="1" colspan="1">
              <ext-link xmlns:xlink="http://www.w3.org/1999/xlink" ext-link-type="gen" xlink:href="KY293727" xlink:type="simple">KY293727</ext-link>/<ext-link xmlns:xlink="http://www.w3.org/1999/xlink" ext-link-type="gen" xlink:href="KY294206" xlink:type="simple">KY294206</ext-link></td></tr><tr><td rowspan="1" colspan="1">other</td><td rowspan="1" colspan="1">
              <named-content xmlns:xlink="http://www.w3.org/1999/xlink" content-type="specimen-count" id="NCID0E26CI" xlink:type="simple">1m</named-content>, <named-content xmlns:xlink="http://www.w3.org/1999/xlink" content-type="specimen-count" id="NCID0E66CI" xlink:type="simple">1f</named-content></td><td rowspan="1" colspan="1">Alili Spring trail, Kau, Hawaii, USA, ex <tp:taxon-name><tp:taxon-name-part taxon-name-part-type="genus">Metrosideros</tp:taxon-name-part> <tp:taxon-name-part taxon-name-part-type="species">polymorpha</tp:taxon-name-part></tp:taxon-name>, <named-content xmlns:xlink="http://www.w3.org/1999/xlink" content-type="date" id="NCID0EQADI" xlink:type="simple">19 July 2013</named-content>, “Hi47-13” D. Percy leg. (<abbrev xmlns:xlink="http://www.w3.org/1999/xlink" content-type="institution" xlink:title="Natural History Museum, London, UK" id="ABBRID0EUADI" xlink:type="simple">BMNH</abbrev>)</td><td rowspan="1" colspan="1">
              <named-content xmlns:xlink="http://www.w3.org/1999/xlink" content-type="dwc:verbatimCoordinates" xlink:type="simple"><named-content content-type="geo-json" specific-use="{&#34;type&#34;:&#34;Point&#34;,&#34;coordinates&#34;:[-155.520800,19.233300]}" id="NCID0EABDI" xlink:type="simple">19.2333, -155.5208</named-content></named-content>
            </td><td rowspan="1" colspan="1">
              <ext-link xmlns:xlink="http://www.w3.org/1999/xlink" ext-link-type="gen" xlink:href="KY293726" xlink:type="simple">KY293726</ext-link>/<ext-link xmlns:xlink="http://www.w3.org/1999/xlink" ext-link-type="gen" xlink:href="KY294205" xlink:type="simple">KY294205</ext-link></td></tr><tr><td rowspan="1" colspan="1">other</td><td rowspan="1" colspan="1">
              <named-content xmlns:xlink="http://www.w3.org/1999/xlink" content-type="specimen-count" id="NCID0E1BDI" xlink:type="simple">1m</named-content>, <named-content xmlns:xlink="http://www.w3.org/1999/xlink" content-type="specimen-count" id="NCID0E5BDI" xlink:type="simple">2f</named-content></td><td rowspan="1" colspan="1">Humuula trail, Hawaii, USA, ex <tp:taxon-name><tp:taxon-name-part taxon-name-part-type="genus">Metrosideros</tp:taxon-name-part> <tp:taxon-name-part taxon-name-part-type="species">polymorpha</tp:taxon-name-part> <tp:taxon-name-part taxon-name-part-type="infraspecific-rank">var.</tp:taxon-name-part> <tp:taxon-name-part taxon-name-part-type="variety">glaberrima</tp:taxon-name-part></tp:taxon-name>, <named-content xmlns:xlink="http://www.w3.org/1999/xlink" content-type="date" id="NCID0EWCDI" xlink:type="simple">20 July 2013</named-content>, “Hi59-13” D. Percy leg. (<abbrev xmlns:xlink="http://www.w3.org/1999/xlink" content-type="institution" xlink:title="Natural History Museum, London, UK" id="ABBRID0E1CDI" xlink:type="simple">BMNH</abbrev>)</td><td rowspan="1" colspan="1">
              <named-content xmlns:xlink="http://www.w3.org/1999/xlink" content-type="dwc:verbatimCoordinates" xlink:type="simple"><named-content content-type="geo-json" specific-use="{&#34;type&#34;:&#34;Point&#34;,&#34;coordinates&#34;:[-155.302800,19.965200]}" id="NCID0EGDDI" xlink:type="simple">19.9652, -155.3028</named-content></named-content>
            </td><td rowspan="1" colspan="1">
              <ext-link xmlns:xlink="http://www.w3.org/1999/xlink" ext-link-type="gen" xlink:href="KY293728" xlink:type="simple">KY293728-30</ext-link>/<ext-link xmlns:xlink="http://www.w3.org/1999/xlink" ext-link-type="gen" xlink:href="KY294207" xlink:type="simple">KY294207-09</ext-link></td></tr><tr><td rowspan="1" colspan="1">other</td><td rowspan="1" colspan="1">
              <named-content xmlns:xlink="http://www.w3.org/1999/xlink" content-type="specimen-count" id="NCID0EAEDI" xlink:type="simple">1f</named-content>, <named-content xmlns:xlink="http://www.w3.org/1999/xlink" content-type="specimen-count" id="NCID0EEEDI" xlink:type="simple">3i</named-content></td><td rowspan="1" colspan="1">Upper Hamakua Ditch, Kohala, Hawaii, USA, ex <tp:taxon-name><tp:taxon-name-part taxon-name-part-type="genus">Metrosideros</tp:taxon-name-part> <tp:taxon-name-part taxon-name-part-type="species">polymorpha</tp:taxon-name-part> <tp:taxon-name-part taxon-name-part-type="infraspecific-rank">var.</tp:taxon-name-part> <tp:taxon-name-part taxon-name-part-type="variety">glaberrima</tp:taxon-name-part></tp:taxon-name>, <named-content xmlns:xlink="http://www.w3.org/1999/xlink" content-type="date" id="NCID0E3EDI" xlink:type="simple">5 March 2014</named-content>, “Hi09-14” D. Percy leg. (<abbrev xmlns:xlink="http://www.w3.org/1999/xlink" content-type="institution" xlink:title="Natural History Museum, London, UK" id="ABBRID0EAFDI" xlink:type="simple">BMNH</abbrev>)</td><td rowspan="1" colspan="1">
              <named-content xmlns:xlink="http://www.w3.org/1999/xlink" content-type="dwc:verbatimCoordinates" xlink:type="simple"><named-content content-type="geo-json" specific-use="{&#34;type&#34;:&#34;Point&#34;,&#34;coordinates&#34;:[-155.671100,20.071400]}" id="NCID0EMFDI" xlink:type="simple">20.0714, -155.6711</named-content></named-content>
            </td><td rowspan="1" colspan="1">
              <ext-link xmlns:xlink="http://www.w3.org/1999/xlink" ext-link-type="gen" xlink:href="KY293731" xlink:type="simple">KY293731-32</ext-link>/<ext-link xmlns:xlink="http://www.w3.org/1999/xlink" ext-link-type="gen" xlink:href="KY294210" xlink:type="simple">KY294210-11</ext-link></td></tr><tr><td rowspan="1" colspan="1">other</td><td rowspan="1" colspan="1">
              <named-content xmlns:xlink="http://www.w3.org/1999/xlink" content-type="specimen-count" id="NCID0EGGDI" xlink:type="simple">2f</named-content>
            </td><td rowspan="1" colspan="1">same data as previous except: ex <tp:taxon-name><tp:taxon-name-part taxon-name-part-type="genus">Metrosideros</tp:taxon-name-part> <tp:taxon-name-part taxon-name-part-type="species">polymorpha</tp:taxon-name-part></tp:taxon-name>, “Hi11-14” D. Percy leg. (<abbrev xmlns:xlink="http://www.w3.org/1999/xlink" content-type="institution" xlink:title="Natural History Museum, London, UK" id="ABBRID0EYGDI" xlink:type="simple">BMNH</abbrev>)</td><td rowspan="1" colspan="1">
              <named-content xmlns:xlink="http://www.w3.org/1999/xlink" content-type="dwc:verbatimCoordinates" xlink:type="simple"><named-content content-type="geo-json" specific-use="{&#34;type&#34;:&#34;Point&#34;,&#34;coordinates&#34;:[-155.679100,20.085200]}" id="NCID0EEHDI" xlink:type="simple">20.0852, -155.6791</named-content></named-content>
            </td><td rowspan="1" colspan="1">
              <ext-link xmlns:xlink="http://www.w3.org/1999/xlink" ext-link-type="gen" xlink:href="KY293733" xlink:type="simple">KY293733-34</ext-link>/<ext-link xmlns:xlink="http://www.w3.org/1999/xlink" ext-link-type="gen" xlink:href="KY294212" xlink:type="simple">KY294212-13</ext-link></td></tr><tr><td rowspan="1" colspan="1">other</td><td rowspan="1" colspan="1">
              <named-content xmlns:xlink="http://www.w3.org/1999/xlink" content-type="specimen-count" id="NCID0E5HDI" xlink:type="simple">1f</named-content>
            </td><td rowspan="1" colspan="1">same data as previous except: “Hi12-14” D. Percy leg. (<abbrev xmlns:xlink="http://www.w3.org/1999/xlink" content-type="institution" xlink:title="Natural History Museum, London, UK" id="ABBRID0EGIDI" xlink:type="simple">BMNH</abbrev>)</td><td rowspan="1" colspan="1">
              <named-content xmlns:xlink="http://www.w3.org/1999/xlink" content-type="dwc:verbatimCoordinates" xlink:type="simple"><named-content content-type="geo-json" specific-use="{&#34;type&#34;:&#34;Point&#34;,&#34;coordinates&#34;:[-155.675200,20.084100]}" id="NCID0ESIDI" xlink:type="simple">20.0841, -155.6752</named-content></named-content>
            </td><td rowspan="1" colspan="1">
              <ext-link xmlns:xlink="http://www.w3.org/1999/xlink" ext-link-type="gen" xlink:href="KY293734" xlink:type="simple">KY293734</ext-link>/<ext-link xmlns:xlink="http://www.w3.org/1999/xlink" ext-link-type="gen" xlink:href="KY294214" xlink:type="simple">KY294214</ext-link></td></tr><tr><td rowspan="3" colspan="1">
              <tp:taxon-name><tp:taxon-name-part taxon-name-part-type="species">dorsostriatus</tp:taxon-name-part></tp:taxon-name>
            </td><td rowspan="1" colspan="1">other</td><td rowspan="1" colspan="1">
              <named-content xmlns:xlink="http://www.w3.org/1999/xlink" content-type="specimen-count" id="NCID0EZJDI" xlink:type="simple">1m</named-content>, <named-content xmlns:xlink="http://www.w3.org/1999/xlink" content-type="specimen-count" id="NCID0E4JDI" xlink:type="simple">1f</named-content></td><td rowspan="1" colspan="1">Puu Makaala, Hawaii, USA, ex <tp:taxon-name><tp:taxon-name-part taxon-name-part-type="genus">Metrosideros</tp:taxon-name-part> <tp:taxon-name-part taxon-name-part-type="species">polymorpha</tp:taxon-name-part> <tp:taxon-name-part taxon-name-part-type="infraspecific-rank">var.</tp:taxon-name-part> <tp:taxon-name-part taxon-name-part-type="variety">glaberrima</tp:taxon-name-part></tp:taxon-name>, <named-content xmlns:xlink="http://www.w3.org/1999/xlink" content-type="date" id="NCID0EVKDI" xlink:type="simple">6 March 2014</named-content>, “Hi15-14” D. Percy leg. (<abbrev xmlns:xlink="http://www.w3.org/1999/xlink" content-type="institution" xlink:title="Natural History Museum, London, UK" id="ABBRID0EZKDI" xlink:type="simple">BMNH</abbrev>)</td><td rowspan="1" colspan="1">
              <named-content xmlns:xlink="http://www.w3.org/1999/xlink" content-type="dwc:verbatimCoordinates" xlink:type="simple"><named-content content-type="geo-json" specific-use="{&#34;type&#34;:&#34;Point&#34;,&#34;coordinates&#34;:[-155.231200,19.549500]}" id="NCID0EFLDI" xlink:type="simple">19.5495, -155.2312</named-content></named-content>
            </td><td rowspan="1" colspan="1">
              <ext-link xmlns:xlink="http://www.w3.org/1999/xlink" ext-link-type="gen" xlink:href="KY293736" xlink:type="simple">KY293736-37</ext-link>/<ext-link xmlns:xlink="http://www.w3.org/1999/xlink" ext-link-type="gen" xlink:href="KY294215" xlink:type="simple">KY294215-16</ext-link></td></tr><tr><td rowspan="1" colspan="1">other</td><td rowspan="1" colspan="1">
              <named-content xmlns:xlink="http://www.w3.org/1999/xlink" content-type="specimen-count" id="NCID0E6LDI" xlink:type="simple">3m</named-content>, <named-content xmlns:xlink="http://www.w3.org/1999/xlink" content-type="specimen-count" id="NCID0EDMDI" xlink:type="simple">3i</named-content></td><td rowspan="1" colspan="1">same data as previous except: “Hi16-14” D. Percy leg. (<abbrev xmlns:xlink="http://www.w3.org/1999/xlink" content-type="institution" xlink:title="Natural History Museum, London, UK" id="ABBRID0EKMDI" xlink:type="simple">BMNH</abbrev>)</td><td rowspan="1" colspan="1">
              <named-content xmlns:xlink="http://www.w3.org/1999/xlink" content-type="dwc:verbatimCoordinates" xlink:type="simple"><named-content content-type="geo-json" specific-use="{&#34;type&#34;:&#34;Point&#34;,&#34;coordinates&#34;:[-155.230800,19.551600]}" id="NCID0EWMDI" xlink:type="simple">19.5516, -155.2308</named-content></named-content>
            </td><td rowspan="1" colspan="1">
              <ext-link xmlns:xlink="http://www.w3.org/1999/xlink" ext-link-type="gen" xlink:href="KY293738" xlink:type="simple">KY293738-41</ext-link>/<ext-link xmlns:xlink="http://www.w3.org/1999/xlink" ext-link-type="gen" xlink:href="KY294217" xlink:type="simple">KY294217-20</ext-link></td></tr><tr><td rowspan="1" colspan="1">other</td><td rowspan="1" colspan="1">
              <named-content xmlns:xlink="http://www.w3.org/1999/xlink" content-type="specimen-count" id="NCID0EQNDI" xlink:type="simple">1m</named-content>
            </td><td rowspan="1" colspan="1">same data as previous except: “Hi17-14” D. Percy leg. (<abbrev xmlns:xlink="http://www.w3.org/1999/xlink" content-type="institution" xlink:title="Natural History Museum, London, UK" id="ABBRID0EYNDI" xlink:type="simple">BMNH</abbrev>)</td><td rowspan="1" colspan="1">
              <named-content xmlns:xlink="http://www.w3.org/1999/xlink" content-type="dwc:verbatimCoordinates" xlink:type="simple"><named-content content-type="geo-json" specific-use="{&#34;type&#34;:&#34;Point&#34;,&#34;coordinates&#34;:[-155.231000,19.552200]}" id="NCID0EEODI" xlink:type="simple">19.5522, -155.2310</named-content></named-content>
            </td><td rowspan="1" colspan="1">
              <ext-link xmlns:xlink="http://www.w3.org/1999/xlink" ext-link-type="gen" xlink:href="KY293742" xlink:type="simple">KY293742</ext-link>/<ext-link xmlns:xlink="http://www.w3.org/1999/xlink" ext-link-type="gen" xlink:href="KY294221" xlink:type="simple">KY294221</ext-link></td></tr><tr><td rowspan="2" colspan="1">
              <tp:taxon-name><tp:taxon-name-part taxon-name-part-type="species">namaka</tp:taxon-name-part></tp:taxon-name>
            </td><td rowspan="1" colspan="1">holotype</td><td rowspan="1" colspan="1">m</td><td rowspan="1" colspan="1">Mnt Kaala, boardwalk through bog, Waianae Mnts, Oahu, USA, ex <tp:taxon-name><tp:taxon-name-part taxon-name-part-type="genus">Metrosideros</tp:taxon-name-part> <tp:taxon-name-part taxon-name-part-type="species">polymorpha</tp:taxon-name-part></tp:taxon-name>, <named-content xmlns:xlink="http://www.w3.org/1999/xlink" content-type="date" id="NCID0EYPDI" xlink:type="simple">4 July 2014</named-content>, “Hi57-14” D. Percy leg. (<abbrev xmlns:xlink="http://www.w3.org/1999/xlink" content-type="institution" xlink:title="Natural History Museum, London, UK" id="ABBRID0E3PDI" xlink:type="simple">BMNH</abbrev>)</td><td rowspan="1" colspan="1">
              <named-content xmlns:xlink="http://www.w3.org/1999/xlink" content-type="dwc:verbatimCoordinates" xlink:type="simple"><named-content content-type="geo-json" specific-use="{&#34;type&#34;:&#34;Point&#34;,&#34;coordinates&#34;:[-158.144000,21.507100]}" id="NCID0EIQDI" xlink:type="simple">21.5071, -158.1440</named-content></named-content>
            </td><td rowspan="1" colspan="1">
              <ext-link xmlns:xlink="http://www.w3.org/1999/xlink" ext-link-type="gen" xlink:href="KY293899" xlink:type="simple">KY293899</ext-link>/<ext-link xmlns:xlink="http://www.w3.org/1999/xlink" ext-link-type="gen" xlink:href="KY294373" xlink:type="simple">KY294373</ext-link></td></tr><tr><td rowspan="1" colspan="1">paratypes</td><td rowspan="1" colspan="1">
              <named-content xmlns:xlink="http://www.w3.org/1999/xlink" content-type="specimen-count" id="NCID0ECRDI" xlink:type="simple">1f</named-content>, <named-content xmlns:xlink="http://www.w3.org/1999/xlink" content-type="specimen-count" id="NCID0EGRDI" xlink:type="simple">8i</named-content></td><td rowspan="1" colspan="1">same data as holotype</td><td rowspan="1" colspan="1">−</td><td rowspan="1" colspan="1">
              <ext-link xmlns:xlink="http://www.w3.org/1999/xlink" ext-link-type="gen" xlink:href="KY293898-900" xlink:type="simple">KY293898-900</ext-link>/<ext-link xmlns:xlink="http://www.w3.org/1999/xlink" ext-link-type="gen" xlink:href="KY294372" xlink:type="simple">KY294372</ext-link>, <ext-link xmlns:xlink="http://www.w3.org/1999/xlink" ext-link-type="gen" xlink:href="KY294374" xlink:type="simple">KY294374-76</ext-link></td></tr><tr><td rowspan="1" colspan="1">
              <bold><tp:taxon-name><tp:taxon-name-part taxon-name-part-type="species">minutus</tp:taxon-name-part></tp:taxon-name></bold>
            </td><td rowspan="1" colspan="1"/><td rowspan="1" colspan="1"/><td rowspan="1" colspan="1"/><td rowspan="1" colspan="1">−</td><td rowspan="1" colspan="1">−</td></tr><tr><td rowspan="10" colspan="1">
              <tp:taxon-name><tp:taxon-name-part taxon-name-part-type="species">minutus</tp:taxon-name-part></tp:taxon-name>
            </td><td rowspan="1" colspan="1">holotype</td><td rowspan="1" colspan="1">m</td><td rowspan="1" colspan="1">Kilauea, Hawaii, USA, ex Ohia Lehua, <named-content xmlns:xlink="http://www.w3.org/1999/xlink" content-type="date" id="NCID0EZTDI" xlink:type="simple">27 June 1917</named-content>, O. Swezey leg. (<named-content xmlns:xlink="http://www.w3.org/1999/xlink" content-type="dwc:institutional_code" xlink:type="simple">BPBM</named-content>)</td><td rowspan="1" colspan="1">−</td><td rowspan="1" colspan="1">−</td></tr><tr><td rowspan="1" colspan="1">other</td><td rowspan="1" colspan="1">
              <named-content xmlns:xlink="http://www.w3.org/1999/xlink" content-type="specimen-count" id="NCID0EQUDI" xlink:type="simple">2m</named-content>, <named-content xmlns:xlink="http://www.w3.org/1999/xlink" content-type="specimen-count" id="NCID0EUUDI" xlink:type="simple">1f</named-content></td><td rowspan="1" colspan="1">Southern Belt road (93 mile marker to Hilo), Hawaii, USA, <tp:taxon-name><tp:taxon-name-part taxon-name-part-type="genus">Metrosideros</tp:taxon-name-part> <tp:taxon-name-part taxon-name-part-type="species">polymorpha</tp:taxon-name-part> <tp:taxon-name-part taxon-name-part-type="infraspecific-rank">var.</tp:taxon-name-part> <tp:taxon-name-part taxon-name-part-type="variety">polymorpha</tp:taxon-name-part></tp:taxon-name>, <named-content xmlns:xlink="http://www.w3.org/1999/xlink" content-type="date" id="NCID0EMVDI" xlink:type="simple">29 May 2002</named-content>, “387-02” D. Percy leg. (<abbrev xmlns:xlink="http://www.w3.org/1999/xlink" content-type="institution" xlink:title="Natural History Museum, London, UK" id="ABBRID0EQVDI" xlink:type="simple">BMNH</abbrev>)</td><td rowspan="1" colspan="1">
              <named-content xmlns:xlink="http://www.w3.org/1999/xlink" content-type="dwc:verbatimCoordinates" xlink:type="simple"><named-content content-type="geo-json" specific-use="{&#34;type&#34;:&#34;Point&#34;,&#34;coordinates&#34;:[-155.875000,19.268000]}" id="NCID0E3VDI" xlink:type="simple">19.2680, -155.8750</named-content></named-content>
            </td><td rowspan="1" colspan="1">−</td></tr><tr><td rowspan="1" colspan="1">other</td><td rowspan="1" colspan="1">
              <named-content xmlns:xlink="http://www.w3.org/1999/xlink" content-type="specimen-count" id="NCID0EMWDI" xlink:type="simple">1m</named-content>
            </td><td rowspan="1" colspan="1">Saddle Road (near 22 mile marker), Hawaii, USA, ex <tp:taxon-name><tp:taxon-name-part taxon-name-part-type="genus">Metrosideros</tp:taxon-name-part> <tp:taxon-name-part taxon-name-part-type="species">polymorpha</tp:taxon-name-part> <tp:taxon-name-part taxon-name-part-type="infraspecific-rank">var.</tp:taxon-name-part> <tp:taxon-name-part taxon-name-part-type="variety">polymorpha</tp:taxon-name-part></tp:taxon-name>, <named-content xmlns:xlink="http://www.w3.org/1999/xlink" content-type="date" id="NCID0EFXDI" xlink:type="simple">30 May 2002</named-content>, “391-02” D. Percy leg. (<abbrev xmlns:xlink="http://www.w3.org/1999/xlink" content-type="institution" xlink:title="Natural History Museum, London, UK" id="ABBRID0EJXDI" xlink:type="simple">BMNH</abbrev>)</td><td rowspan="1" colspan="1">
              <named-content xmlns:xlink="http://www.w3.org/1999/xlink" content-type="dwc:verbatimCoordinates" xlink:type="simple"><named-content content-type="geo-json" specific-use="{&#34;type&#34;:&#34;Point&#34;,&#34;coordinates&#34;:[-155.380200,19.676500]}" id="NCID0EVXDI" xlink:type="simple">19.6765, -155.3802</named-content></named-content>
            </td><td rowspan="1" colspan="1">−</td></tr><tr><td rowspan="1" colspan="1">other</td><td rowspan="1" colspan="1">
              <named-content xmlns:xlink="http://www.w3.org/1999/xlink" content-type="specimen-count" id="NCID0EFYDI" xlink:type="simple">20m</named-content>, <named-content xmlns:xlink="http://www.w3.org/1999/xlink" content-type="specimen-count" id="NCID0EJYDI" xlink:type="simple">20f</named-content></td><td rowspan="1" colspan="1">Tree Planting Road, off Saddle Road, Hawaii, USA, ex <tp:taxon-name><tp:taxon-name-part taxon-name-part-type="genus">Metrosideros</tp:taxon-name-part> <tp:taxon-name-part taxon-name-part-type="species">polymorpha</tp:taxon-name-part> <tp:taxon-name-part taxon-name-part-type="infraspecific-rank">var.</tp:taxon-name-part> <tp:taxon-name-part taxon-name-part-type="variety">polymorpha</tp:taxon-name-part></tp:taxon-name>, <named-content xmlns:xlink="http://www.w3.org/1999/xlink" content-type="date" id="NCID0EBZDI" xlink:type="simple">18 July 2002</named-content>, “418-02” D. Percy leg. (<abbrev xmlns:xlink="http://www.w3.org/1999/xlink" content-type="institution" xlink:title="Natural History Museum, London, UK" id="ABBRID0EFZDI" xlink:type="simple">BMNH</abbrev>)</td><td rowspan="1" colspan="1">
              <named-content xmlns:xlink="http://www.w3.org/1999/xlink" content-type="dwc:verbatimCoordinates" xlink:type="simple"><named-content content-type="geo-json" specific-use="{&#34;type&#34;:&#34;Point&#34;,&#34;coordinates&#34;:[-155.295100,19.683400]}" id="NCID0ERZDI" xlink:type="simple">19.6834, -155.2951</named-content></named-content>
            </td><td rowspan="1" colspan="1">
              <ext-link xmlns:xlink="http://www.w3.org/1999/xlink" ext-link-type="gen" xlink:href="KY293871" xlink:type="simple">KY293871</ext-link>/<ext-link xmlns:xlink="http://www.w3.org/1999/xlink" ext-link-type="gen" xlink:href="KY294346" xlink:type="simple">KY294346</ext-link></td></tr><tr><td rowspan="1" colspan="1">other</td><td rowspan="1" colspan="1">
              <named-content xmlns:xlink="http://www.w3.org/1999/xlink" content-type="specimen-count" id="NCID0EL1DI" xlink:type="simple">1m</named-content>, <named-content xmlns:xlink="http://www.w3.org/1999/xlink" content-type="specimen-count" id="NCID0EP1DI" xlink:type="simple">1f</named-content></td><td rowspan="1" colspan="1">Olaa Forest near Solid Waste Dump, Hawaii, USA, ex <tp:taxon-name><tp:taxon-name-part taxon-name-part-type="genus">Metrosideros</tp:taxon-name-part> <tp:taxon-name-part taxon-name-part-type="species">polymorpha</tp:taxon-name-part> <tp:taxon-name-part taxon-name-part-type="infraspecific-rank">var.</tp:taxon-name-part> <tp:taxon-name-part taxon-name-part-type="variety">glaberrima</tp:taxon-name-part></tp:taxon-name>, <named-content xmlns:xlink="http://www.w3.org/1999/xlink" content-type="date" id="NCID0EH2DI" xlink:type="simple">21 August 2003</named-content>, “Hi36-03” D. Percy leg. (<abbrev xmlns:xlink="http://www.w3.org/1999/xlink" content-type="institution" xlink:title="Natural History Museum, London, UK" id="ABBRID0EL2DI" xlink:type="simple">BMNH</abbrev>)</td><td rowspan="1" colspan="1">
              <named-content xmlns:xlink="http://www.w3.org/1999/xlink" content-type="dwc:verbatimCoordinates" xlink:type="simple"><named-content content-type="geo-json" specific-use="{&#34;type&#34;:&#34;Point&#34;,&#34;coordinates&#34;:[-155.204200,19.450000]}" id="NCID0EX2DI" xlink:type="simple">19.4500, -155.2042</named-content></named-content>
            </td><td rowspan="1" colspan="1">−</td></tr><tr><td rowspan="1" colspan="1">other</td><td rowspan="1" colspan="1">
              <named-content xmlns:xlink="http://www.w3.org/1999/xlink" content-type="specimen-count" id="NCID0EH3DI" xlink:type="simple">1m</named-content>
            </td><td rowspan="1" colspan="1">same data as previous except: <named-content xmlns:xlink="http://www.w3.org/1999/xlink" content-type="date" id="NCID0EP3DI" xlink:type="simple">22 August 2003</named-content>, “Hi37-03” D. Percy leg. (<abbrev xmlns:xlink="http://www.w3.org/1999/xlink" content-type="institution" xlink:title="Natural History Museum, London, UK" id="ABBRID0ET3DI" xlink:type="simple">BMNH</abbrev>)</td><td rowspan="1" colspan="1">
              <named-content xmlns:xlink="http://www.w3.org/1999/xlink" content-type="dwc:verbatimCoordinates" xlink:type="simple"><named-content content-type="geo-json" specific-use="{&#34;type&#34;:&#34;Point&#34;,&#34;coordinates&#34;:[-155.204200,19.450000]}" id="NCID0E63DI" xlink:type="simple">19.4500, -155.2042</named-content></named-content>
            </td><td rowspan="1" colspan="1">/<ext-link xmlns:xlink="http://www.w3.org/1999/xlink" ext-link-type="gen" xlink:href="KY294339" xlink:type="simple">KY294339</ext-link></td></tr><tr><td rowspan="1" colspan="1">other</td><td rowspan="1" colspan="1">
              <named-content xmlns:xlink="http://www.w3.org/1999/xlink" content-type="specimen-count" id="NCID0EU4DI" xlink:type="simple">7m</named-content>, <named-content xmlns:xlink="http://www.w3.org/1999/xlink" content-type="specimen-count" id="NCID0EY4DI" xlink:type="simple"><named-content content-type="specimen-count" id="NCID0E24DI" xlink:type="simple">5f</named-content></named-content>, <named-content xmlns:xlink="http://www.w3.org/1999/xlink" content-type="specimen-count" id="NCID0E64DI" xlink:type="simple">3i</named-content></td><td rowspan="1" colspan="1">Tree Planting Road, off Saddle Road, Hawaii, USA, ex <tp:taxon-name><tp:taxon-name-part taxon-name-part-type="genus">Metrosideros</tp:taxon-name-part> <tp:taxon-name-part taxon-name-part-type="species">polymorpha</tp:taxon-name-part> <tp:taxon-name-part taxon-name-part-type="infraspecific-rank">var.</tp:taxon-name-part> <tp:taxon-name-part taxon-name-part-type="variety">polymorpha</tp:taxon-name-part></tp:taxon-name>, <named-content xmlns:xlink="http://www.w3.org/1999/xlink" content-type="date" id="NCID0EX5DI" xlink:type="simple">25 August 2003</named-content>, “Hi46-03” D. Percy leg. (<abbrev xmlns:xlink="http://www.w3.org/1999/xlink" content-type="institution" xlink:title="Natural History Museum, London, UK" id="ABBRID0E25DI" xlink:type="simple">BMNH</abbrev>)</td><td rowspan="1" colspan="1">
              <named-content xmlns:xlink="http://www.w3.org/1999/xlink" content-type="dwc:verbatimCoordinates" xlink:type="simple"><named-content content-type="geo-json" specific-use="{&#34;type&#34;:&#34;Point&#34;,&#34;coordinates&#34;:[-155.295000,19.683300]}" id="NCID0EH6DI" xlink:type="simple">19.6833, -155.2950</named-content></named-content>
            </td><td rowspan="1" colspan="1">
              <ext-link xmlns:xlink="http://www.w3.org/1999/xlink" ext-link-type="gen" xlink:href="KY293872" xlink:type="simple">KY293872</ext-link>/<ext-link xmlns:xlink="http://www.w3.org/1999/xlink" ext-link-type="gen" xlink:href="KY294347" xlink:type="simple">KY294347</ext-link></td></tr><tr><td rowspan="1" colspan="1">other</td><td rowspan="1" colspan="1">
              <named-content xmlns:xlink="http://www.w3.org/1999/xlink" content-type="specimen-count" id="NCID0ECAAK" xlink:type="simple">1m</named-content>, <named-content xmlns:xlink="http://www.w3.org/1999/xlink" content-type="specimen-count" id="NCID0EGAAK" xlink:type="simple">20i</named-content></td><td rowspan="1" colspan="1">Kilauea Iki Crater, Hawaii, USA, ex <tp:taxon-name><tp:taxon-name-part taxon-name-part-type="genus">Metrosideros</tp:taxon-name-part> <tp:taxon-name-part taxon-name-part-type="species">polymorpha</tp:taxon-name-part></tp:taxon-name>, <named-content xmlns:xlink="http://www.w3.org/1999/xlink" content-type="date" id="NCID0EXAAK" xlink:type="simple">30 May 2011</named-content>, “Hi02-11” D. Percy leg. (<abbrev xmlns:xlink="http://www.w3.org/1999/xlink" content-type="institution" xlink:title="Natural History Museum, London, UK" id="ABBRID0E2AAK" xlink:type="simple">BMNH</abbrev>)</td><td rowspan="1" colspan="1">
              <named-content xmlns:xlink="http://www.w3.org/1999/xlink" content-type="dwc:verbatimCoordinates" xlink:type="simple"><named-content content-type="geo-json" specific-use="{&#34;type&#34;:&#34;Point&#34;,&#34;coordinates&#34;:[-155.246000,19.413000]}" id="NCID0EHBAK" xlink:type="simple">19.4130, -155.2460</named-content></named-content>
            </td><td rowspan="1" colspan="1">
              <ext-link xmlns:xlink="http://www.w3.org/1999/xlink" ext-link-type="gen" xlink:href="KY293865" xlink:type="simple">KY293865</ext-link>/<ext-link xmlns:xlink="http://www.w3.org/1999/xlink" ext-link-type="gen" xlink:href="KY294340" xlink:type="simple">KY294340</ext-link></td></tr><tr><td rowspan="1" colspan="1">other</td><td rowspan="1" colspan="1">
              <named-content xmlns:xlink="http://www.w3.org/1999/xlink" content-type="specimen-count" id="NCID0EBCAK" xlink:type="simple">2m</named-content>, <named-content xmlns:xlink="http://www.w3.org/1999/xlink" content-type="specimen-count" id="NCID0EFCAK" xlink:type="simple">1f</named-content></td><td rowspan="1" colspan="1">Puu Oo Trail, off Saddle Road, Hawaii, USA, ex <tp:taxon-name><tp:taxon-name-part taxon-name-part-type="genus">Metrosideros</tp:taxon-name-part> <tp:taxon-name-part taxon-name-part-type="species">polymorpha</tp:taxon-name-part></tp:taxon-name>, <named-content xmlns:xlink="http://www.w3.org/1999/xlink" content-type="date" id="NCID0EWCAK" xlink:type="simple">31 May 2011</named-content>, “Hi03-11” D. Percy leg. (<abbrev xmlns:xlink="http://www.w3.org/1999/xlink" content-type="institution" xlink:title="Natural History Museum, London, UK" id="ABBRID0E1CAK" xlink:type="simple">BMNH</abbrev>)</td><td rowspan="1" colspan="1">
              <named-content xmlns:xlink="http://www.w3.org/1999/xlink" content-type="dwc:verbatimCoordinates" xlink:type="simple"><named-content content-type="geo-json" specific-use="{&#34;type&#34;:&#34;Point&#34;,&#34;coordinates&#34;:[-155.388900,19.673200]}" id="NCID0EGDAK" xlink:type="simple">19.6732, -155.3889</named-content></named-content>
            </td><td rowspan="1" colspan="1">−</td></tr><tr><td rowspan="1" colspan="1">other</td><td rowspan="1" colspan="1">
              <named-content xmlns:xlink="http://www.w3.org/1999/xlink" content-type="specimen-count" id="NCID0EWDAK" xlink:type="simple">10m</named-content>, <named-content xmlns:xlink="http://www.w3.org/1999/xlink" content-type="specimen-count" id="NCID0E1DAK" xlink:type="simple">6f</named-content>, <named-content xmlns:xlink="http://www.w3.org/1999/xlink" content-type="specimen-count" id="NCID0E5DAK" xlink:type="simple">2i</named-content></td><td rowspan="1" colspan="1">Tree Planting Road, off Saddle Road, Hawaii, USA, ex <tp:taxon-name><tp:taxon-name-part taxon-name-part-type="genus">Metrosideros</tp:taxon-name-part> <tp:taxon-name-part taxon-name-part-type="species">polymorpha</tp:taxon-name-part></tp:taxon-name>, <named-content xmlns:xlink="http://www.w3.org/1999/xlink" content-type="date" id="NCID0EPEAK" xlink:type="simple">3 June 2011</named-content>, “Hi09-11” D. Percy leg. (<abbrev xmlns:xlink="http://www.w3.org/1999/xlink" content-type="institution" xlink:title="Natural History Museum, London, UK" id="ABBRID0ETEAK" xlink:type="simple">BMNH</abbrev>)</td><td rowspan="1" colspan="1">
              <named-content xmlns:xlink="http://www.w3.org/1999/xlink" content-type="dwc:verbatimCoordinates" xlink:type="simple"><named-content content-type="geo-json" specific-use="{&#34;type&#34;:&#34;Point&#34;,&#34;coordinates&#34;:[-155.292700,19.684000]}" id="NCID0E6EAK" xlink:type="simple">19.6840, -155.2927</named-content></named-content>
            </td><td rowspan="1" colspan="1">
              <ext-link xmlns:xlink="http://www.w3.org/1999/xlink" ext-link-type="gen" xlink:href="KY293866" xlink:type="simple">KY293866-68</ext-link>/<ext-link xmlns:xlink="http://www.w3.org/1999/xlink" ext-link-type="gen" xlink:href="KY294341" xlink:type="simple">KY294341-43</ext-link></td></tr><tr><td rowspan="10" colspan="1">
              <tp:taxon-name><tp:taxon-name-part taxon-name-part-type="species">minutus</tp:taxon-name-part></tp:taxon-name>
            </td><td rowspan="1" colspan="1">other</td><td rowspan="1" colspan="1">
              <named-content xmlns:xlink="http://www.w3.org/1999/xlink" content-type="specimen-count" id="NCID0EGGAK" xlink:type="simple">2m</named-content>, <named-content xmlns:xlink="http://www.w3.org/1999/xlink" content-type="specimen-count" id="NCID0EKGAK" xlink:type="simple">2f</named-content></td><td rowspan="1" colspan="1">Kau, Hawaii, USA, ex <tp:taxon-name><tp:taxon-name-part taxon-name-part-type="genus">Metrosideros</tp:taxon-name-part> <tp:taxon-name-part taxon-name-part-type="species">polymorpha</tp:taxon-name-part></tp:taxon-name>, <named-content xmlns:xlink="http://www.w3.org/1999/xlink" content-type="date" id="NCID0E2GAK" xlink:type="simple">12 July 2013</named-content>, “Hi05-13” D. Percy leg. (<abbrev xmlns:xlink="http://www.w3.org/1999/xlink" content-type="institution" xlink:title="Natural History Museum, London, UK" id="ABBRID0E6GAK" xlink:type="simple">BMNH</abbrev>)</td><td rowspan="1" colspan="1">
              <named-content xmlns:xlink="http://www.w3.org/1999/xlink" content-type="dwc:verbatimCoordinates" xlink:type="simple"><named-content content-type="geo-json" specific-use="{&#34;type&#34;:&#34;Point&#34;,&#34;coordinates&#34;:[-155.585000,19.188300]}" id="NCID0ELHAK" xlink:type="simple">19.1883, -155.5850</named-content></named-content>
            </td><td rowspan="1" colspan="1">
              <ext-link xmlns:xlink="http://www.w3.org/1999/xlink" ext-link-type="gen" xlink:href="KY293869" xlink:type="simple">KY293869-70</ext-link>/<ext-link xmlns:xlink="http://www.w3.org/1999/xlink" ext-link-type="gen" xlink:href="KY294344" xlink:type="simple">KY294344-45</ext-link></td></tr><tr><td rowspan="1" colspan="1">other</td><td rowspan="1" colspan="1">
              <named-content xmlns:xlink="http://www.w3.org/1999/xlink" content-type="specimen-count" id="NCID0EFIAK" xlink:type="simple">3i</named-content>
            </td><td rowspan="1" colspan="1">Tree Planting Road (1850-1880 flows), off Saddle Road, Hawaii, USA, ex <tp:taxon-name><tp:taxon-name-part taxon-name-part-type="genus">Metrosideros</tp:taxon-name-part> <tp:taxon-name-part taxon-name-part-type="species">polymorpha</tp:taxon-name-part> <tp:taxon-name-part taxon-name-part-type="infraspecific-rank">var.</tp:taxon-name-part> <tp:taxon-name-part taxon-name-part-type="variety">incana</tp:taxon-name-part></tp:taxon-name> and var. <tp:taxon-name><tp:taxon-name-part taxon-name-part-type="variety">glaberrima</tp:taxon-name-part></tp:taxon-name>, <named-content xmlns:xlink="http://www.w3.org/1999/xlink" content-type="date" id="NCID0EKJAK" xlink:type="simple">14 July 2013</named-content>, “Hi17-13” D. Percy leg. (<abbrev xmlns:xlink="http://www.w3.org/1999/xlink" content-type="institution" xlink:title="Natural History Museum, London, UK" id="ABBRID0EOJAK" xlink:type="simple">BMNH</abbrev>)</td><td rowspan="1" colspan="1">
              <named-content xmlns:xlink="http://www.w3.org/1999/xlink" content-type="dwc:verbatimCoordinates" xlink:type="simple"><named-content content-type="geo-json" specific-use="{&#34;type&#34;:&#34;Point&#34;,&#34;coordinates&#34;:[-155.278300,19.664200]}" id="NCID0E1JAK" xlink:type="simple">19.6642, -155.2783</named-content></named-content>
            </td><td rowspan="1" colspan="1">−</td></tr><tr><td rowspan="1" colspan="1">other</td><td rowspan="1" colspan="1">
              <named-content xmlns:xlink="http://www.w3.org/1999/xlink" content-type="specimen-count" id="NCID0EKKAK" xlink:type="simple">1m</named-content>, <named-content xmlns:xlink="http://www.w3.org/1999/xlink" content-type="specimen-count" id="NCID0EOKAK" xlink:type="simple">1f</named-content></td><td rowspan="1" colspan="1">Kipuka off Saddle Road, Hawaii, USA, ex <tp:taxon-name><tp:taxon-name-part taxon-name-part-type="genus">Metrosideros</tp:taxon-name-part> <tp:taxon-name-part taxon-name-part-type="species">polymorpha</tp:taxon-name-part> <tp:taxon-name-part taxon-name-part-type="infraspecific-rank">var.</tp:taxon-name-part> <tp:taxon-name-part taxon-name-part-type="variety">polymorpha</tp:taxon-name-part></tp:taxon-name>, <named-content xmlns:xlink="http://www.w3.org/1999/xlink" content-type="date" id="NCID0EGLAK" xlink:type="simple">4 March 2014</named-content>, “Hi02-14” D. Percy leg. (<abbrev xmlns:xlink="http://www.w3.org/1999/xlink" content-type="institution" xlink:title="Natural History Museum, London, UK" id="ABBRID0EKLAK" xlink:type="simple">BMNH</abbrev>)</td><td rowspan="1" colspan="1">
              <named-content xmlns:xlink="http://www.w3.org/1999/xlink" content-type="dwc:verbatimCoordinates" xlink:type="simple"><named-content content-type="geo-json" specific-use="{&#34;type&#34;:&#34;Point&#34;,&#34;coordinates&#34;:[-155.339400,19.672900]}" id="NCID0EWLAK" xlink:type="simple">19.6729, -155.3394</named-content></named-content>
            </td><td rowspan="1" colspan="1">
              <ext-link xmlns:xlink="http://www.w3.org/1999/xlink" ext-link-type="gen" xlink:href="KY293849" xlink:type="simple">KY293849-50</ext-link>/<ext-link xmlns:xlink="http://www.w3.org/1999/xlink" ext-link-type="gen" xlink:href="KY294323" xlink:type="simple">KY294323-24</ext-link></td></tr><tr><td rowspan="1" colspan="1">other</td><td rowspan="1" colspan="1">
              <named-content xmlns:xlink="http://www.w3.org/1999/xlink" content-type="specimen-count" id="NCID0EQMAK" xlink:type="simple">10m</named-content>, <named-content xmlns:xlink="http://www.w3.org/1999/xlink" content-type="specimen-count" id="NCID0EUMAK" xlink:type="simple">1f</named-content></td><td rowspan="1" colspan="1">Upper Hamakua Ditch, Kohala, Hawaii, USA, ex <tp:taxon-name><tp:taxon-name-part taxon-name-part-type="genus">Metrosideros</tp:taxon-name-part> <tp:taxon-name-part taxon-name-part-type="species">polymorpha</tp:taxon-name-part> <tp:taxon-name-part taxon-name-part-type="infraspecific-rank">var.</tp:taxon-name-part> <tp:taxon-name-part taxon-name-part-type="variety">glaberrima</tp:taxon-name-part></tp:taxon-name>, <named-content xmlns:xlink="http://www.w3.org/1999/xlink" content-type="date" id="NCID0EMNAK" xlink:type="simple">5 March 2014</named-content>, “Hi08-14” D. Percy leg. (<abbrev xmlns:xlink="http://www.w3.org/1999/xlink" content-type="institution" xlink:title="Natural History Museum, London, UK" id="ABBRID0EQNAK" xlink:type="simple">BMNH</abbrev>)</td><td rowspan="1" colspan="1">
              <named-content xmlns:xlink="http://www.w3.org/1999/xlink" content-type="dwc:verbatimCoordinates" xlink:type="simple"><named-content content-type="geo-json" specific-use="{&#34;type&#34;:&#34;Point&#34;,&#34;coordinates&#34;:[-155.669700,20.069300]}" id="NCID0E3NAK" xlink:type="simple">20.0693, -155.6697</named-content></named-content>
            </td><td rowspan="1" colspan="1">
              <ext-link xmlns:xlink="http://www.w3.org/1999/xlink" ext-link-type="gen" xlink:href="KY293851" xlink:type="simple">KY293851-54</ext-link>/<ext-link xmlns:xlink="http://www.w3.org/1999/xlink" ext-link-type="gen" xlink:href="KY294325" xlink:type="simple">KY294325-28</ext-link></td></tr><tr><td rowspan="1" colspan="1">other</td><td rowspan="1" colspan="1">
              <named-content xmlns:xlink="http://www.w3.org/1999/xlink" content-type="specimen-count" id="NCID0EWOAK" xlink:type="simple">4m</named-content>, <named-content xmlns:xlink="http://www.w3.org/1999/xlink" content-type="specimen-count" id="NCID0E1OAK" xlink:type="simple">3f</named-content></td><td rowspan="1" colspan="1">same data as previous except: ex <tp:taxon-name><tp:taxon-name-part taxon-name-part-type="genus">Metrosideros</tp:taxon-name-part> <tp:taxon-name-part taxon-name-part-type="species">polymorpha</tp:taxon-name-part> <tp:taxon-name-part taxon-name-part-type="infraspecific-rank">var.</tp:taxon-name-part> <tp:taxon-name-part taxon-name-part-type="variety">polymorpha</tp:taxon-name-part></tp:taxon-name>, “Hi10-14” D. Percy leg. (<abbrev xmlns:xlink="http://www.w3.org/1999/xlink" content-type="institution" xlink:title="Natural History Museum, London, UK" id="ABBRID0ESPAK" xlink:type="simple">BMNH</abbrev>)</td><td rowspan="1" colspan="1">
              <named-content xmlns:xlink="http://www.w3.org/1999/xlink" content-type="dwc:verbatimCoordinates" xlink:type="simple"><named-content content-type="geo-json" specific-use="{&#34;type&#34;:&#34;Point&#34;,&#34;coordinates&#34;:[-155.677800,20.085300]}" id="NCID0E5PAK" xlink:type="simple">20.0853, -155.6778</named-content></named-content>
            </td><td rowspan="1" colspan="1">
              <ext-link xmlns:xlink="http://www.w3.org/1999/xlink" ext-link-type="gen" xlink:href="KY293855" xlink:type="simple">KY293855-58</ext-link>/<ext-link xmlns:xlink="http://www.w3.org/1999/xlink" ext-link-type="gen" xlink:href="KY294329" xlink:type="simple">KY294329-32</ext-link></td></tr><tr><td rowspan="1" colspan="1">other</td><td rowspan="1" colspan="1">
              <named-content xmlns:xlink="http://www.w3.org/1999/xlink" content-type="specimen-count" id="NCID0EYQAK" xlink:type="simple">2m</named-content>, <named-content xmlns:xlink="http://www.w3.org/1999/xlink" content-type="specimen-count" id="NCID0E3QAK" xlink:type="simple">3f</named-content></td><td rowspan="1" colspan="1">same data as previous except: ex <tp:taxon-name><tp:taxon-name-part taxon-name-part-type="genus">Metrosideros</tp:taxon-name-part> <tp:taxon-name-part taxon-name-part-type="species">polymorpha</tp:taxon-name-part></tp:taxon-name>, “Hi11-14” D. Percy leg. (<abbrev xmlns:xlink="http://www.w3.org/1999/xlink" content-type="institution" xlink:title="Natural History Museum, London, UK" id="ABBRID0ENRAK" xlink:type="simple">BMNH</abbrev>)</td><td rowspan="1" colspan="1">
              <named-content xmlns:xlink="http://www.w3.org/1999/xlink" content-type="dwc:verbatimCoordinates" xlink:type="simple"><named-content content-type="geo-json" specific-use="{&#34;type&#34;:&#34;Point&#34;,&#34;coordinates&#34;:[-155.679100,20.085200]}" id="NCID0EZRAK" xlink:type="simple">20.0852, -155.6791</named-content></named-content>
            </td><td rowspan="1" colspan="1">
              <ext-link xmlns:xlink="http://www.w3.org/1999/xlink" ext-link-type="gen" xlink:href="KY293859" xlink:type="simple">KY293859-60</ext-link>/<ext-link xmlns:xlink="http://www.w3.org/1999/xlink" ext-link-type="gen" xlink:href="KY294333" xlink:type="simple">KY294333-34</ext-link></td></tr><tr><td rowspan="1" colspan="1">other</td><td rowspan="1" colspan="1">
              <named-content xmlns:xlink="http://www.w3.org/1999/xlink" content-type="specimen-count" id="NCID0ETSAK" xlink:type="simple">1m</named-content>, <named-content xmlns:xlink="http://www.w3.org/1999/xlink" content-type="specimen-count" id="NCID0EXSAK" xlink:type="simple">1f</named-content></td><td rowspan="1" colspan="1">same data as previous except: “Hi12-14” D. Percy leg. (<abbrev xmlns:xlink="http://www.w3.org/1999/xlink" content-type="institution" xlink:title="Natural History Museum, London, UK" id="ABBRID0E5SAK" xlink:type="simple">BMNH</abbrev>)</td><td rowspan="1" colspan="1">
              <named-content xmlns:xlink="http://www.w3.org/1999/xlink" content-type="dwc:verbatimCoordinates" xlink:type="simple"><named-content content-type="geo-json" specific-use="{&#34;type&#34;:&#34;Point&#34;,&#34;coordinates&#34;:[-155.675200,20.084100]}" id="NCID0EKTAK" xlink:type="simple">20.0841, -155.6752</named-content></named-content>
            </td><td rowspan="1" colspan="1">
              <ext-link xmlns:xlink="http://www.w3.org/1999/xlink" ext-link-type="gen" xlink:href="KY293861" xlink:type="simple">KY293861</ext-link>/<ext-link xmlns:xlink="http://www.w3.org/1999/xlink" ext-link-type="gen" xlink:href="KY294335" xlink:type="simple">KY294335</ext-link></td></tr><tr><td rowspan="1" colspan="1">other</td><td rowspan="1" colspan="1">
              <named-content xmlns:xlink="http://www.w3.org/1999/xlink" content-type="specimen-count" id="NCID0EEUAK" xlink:type="simple">3m</named-content>, <named-content xmlns:xlink="http://www.w3.org/1999/xlink" content-type="specimen-count" id="NCID0EIUAK" xlink:type="simple">3i</named-content></td><td rowspan="1" colspan="1">Puu Makaala, Hawaii, USA, ex <tp:taxon-name><tp:taxon-name-part taxon-name-part-type="genus">Metrosideros</tp:taxon-name-part> <tp:taxon-name-part taxon-name-part-type="species">polymorpha</tp:taxon-name-part> <tp:taxon-name-part taxon-name-part-type="infraspecific-rank">var.</tp:taxon-name-part> <tp:taxon-name-part taxon-name-part-type="variety">glaberrima</tp:taxon-name-part></tp:taxon-name>, <named-content xmlns:xlink="http://www.w3.org/1999/xlink" content-type="date" id="NCID0EAVAK" xlink:type="simple">6 March 2014</named-content>, “Hi16-14” D. Percy leg. (<abbrev xmlns:xlink="http://www.w3.org/1999/xlink" content-type="institution" xlink:title="Natural History Museum, London, UK" id="ABBRID0EEVAK" xlink:type="simple">BMNH</abbrev>)</td><td rowspan="1" colspan="1">
              <named-content xmlns:xlink="http://www.w3.org/1999/xlink" content-type="dwc:verbatimCoordinates" xlink:type="simple"><named-content content-type="geo-json" specific-use="{&#34;type&#34;:&#34;Point&#34;,&#34;coordinates&#34;:[-155.230800,19.551600]}" id="NCID0EQVAK" xlink:type="simple">19.5516, -155.2308</named-content></named-content>
            </td><td rowspan="1" colspan="1">−</td></tr><tr><td rowspan="1" colspan="1">other</td><td rowspan="1" colspan="1">
              <named-content xmlns:xlink="http://www.w3.org/1999/xlink" content-type="specimen-count" id="NCID0EAWAK" xlink:type="simple">3f</named-content>
            </td><td rowspan="1" colspan="1">Kona Hema TNC, Hawaii, USA, ex <tp:taxon-name><tp:taxon-name-part taxon-name-part-type="genus">Metrosideros</tp:taxon-name-part> <tp:taxon-name-part taxon-name-part-type="species">polymorpha</tp:taxon-name-part></tp:taxon-name>, <named-content xmlns:xlink="http://www.w3.org/1999/xlink" content-type="date" id="NCID0ESWAK" xlink:type="simple">7 March 2014</named-content>, “Hi26-14” D. Percy leg. (<abbrev xmlns:xlink="http://www.w3.org/1999/xlink" content-type="institution" xlink:title="Natural History Museum, London, UK" id="ABBRID0EWWAK" xlink:type="simple">BMNH</abbrev>)</td><td rowspan="1" colspan="1">
              <named-content xmlns:xlink="http://www.w3.org/1999/xlink" content-type="dwc:verbatimCoordinates" xlink:type="simple"><named-content content-type="geo-json" specific-use="{&#34;type&#34;:&#34;Point&#34;,&#34;coordinates&#34;:[-155.830800,19.222600]}" id="NCID0ECXAK" xlink:type="simple">19.2226, -155.8308</named-content></named-content>
            </td><td rowspan="1" colspan="1">
              <ext-link xmlns:xlink="http://www.w3.org/1999/xlink" ext-link-type="gen" xlink:href="KY293862" xlink:type="simple">KY293862-64</ext-link>/<ext-link xmlns:xlink="http://www.w3.org/1999/xlink" ext-link-type="gen" xlink:href="KY294336" xlink:type="simple">KY294336-38</ext-link></td></tr><tr><td rowspan="1" colspan="1">other</td><td rowspan="1" colspan="1">
              <named-content xmlns:xlink="http://www.w3.org/1999/xlink" content-type="specimen-count" id="NCID0E3XAK" xlink:type="simple">
                <named-content content-type="specimen-count" id="NCID0EAYAK" xlink:type="simple">4i</named-content>
              </named-content>
            </td><td rowspan="1" colspan="1">Donkey Mill Rd., Kona, Hawaii, USA, ex <tp:taxon-name><tp:taxon-name-part taxon-name-part-type="genus">Metrosideros</tp:taxon-name-part></tp:taxon-name>, <named-content xmlns:xlink="http://www.w3.org/1999/xlink" content-type="date" id="NCID0EPYAK" xlink:type="simple">29 August <named-content content-type="specimen-count" id="NCID0ETYAK" xlink:type="simple">1973</named-content>, J</named-content>. Beardsley leg. (<named-content xmlns:xlink="http://www.w3.org/1999/xlink" content-type="dwc:institutional_code" xlink:type="simple">BPBM</named-content>)</td><td rowspan="1" colspan="1">
              <named-content xmlns:xlink="http://www.w3.org/1999/xlink" content-type="dwc:verbatimCoordinates" xlink:type="simple"><named-content content-type="geo-json" specific-use="{&#34;type&#34;:&#34;Point&#34;,&#34;coordinates&#34;:[-155.912300,19.581400]}" id="NCID0EEZAK" xlink:type="simple">19.5814, -155.9123</named-content></named-content>
            </td><td rowspan="1" colspan="1">−</td></tr><tr><td rowspan="4" colspan="1">
              <tp:taxon-name><tp:taxon-name-part taxon-name-part-type="species">gibbosus</tp:taxon-name-part></tp:taxon-name>
            </td><td rowspan="1" colspan="1">holotype</td><td rowspan="1" colspan="1">m</td><td rowspan="1" colspan="1">Olinda Flume Road, Makawao, East Maui, USA, ex <tp:taxon-name><tp:taxon-name-part taxon-name-part-type="genus">Metrosideros</tp:taxon-name-part> <tp:taxon-name-part taxon-name-part-type="species">polymorpha</tp:taxon-name-part></tp:taxon-name>, <named-content xmlns:xlink="http://www.w3.org/1999/xlink" content-type="date" id="NCID0EO1AK" xlink:type="simple">3 July 2014</named-content>, “Hi53-14” D. Percy leg. (<abbrev xmlns:xlink="http://www.w3.org/1999/xlink" content-type="institution" xlink:title="Natural History Museum, London, UK" id="ABBRID0ES1AK" xlink:type="simple">BMNH</abbrev>)</td><td rowspan="1" colspan="1">
              <named-content xmlns:xlink="http://www.w3.org/1999/xlink" content-type="dwc:verbatimCoordinates" xlink:type="simple"><named-content content-type="geo-json" specific-use="{&#34;type&#34;:&#34;Point&#34;,&#34;coordinates&#34;:[-156.239800,20.810600]}" id="NCID0E51AK" xlink:type="simple">20.8106, -156.2398</named-content></named-content>
            </td><td rowspan="1" colspan="1">
              <ext-link xmlns:xlink="http://www.w3.org/1999/xlink" ext-link-type="gen" xlink:href="KY293749" xlink:type="simple">KY293749</ext-link>/<ext-link xmlns:xlink="http://www.w3.org/1999/xlink" ext-link-type="gen" xlink:href="KY294228" xlink:type="simple">KY294228</ext-link></td></tr><tr><td rowspan="1" colspan="1">paratypes</td><td rowspan="1" colspan="1">
              <named-content xmlns:xlink="http://www.w3.org/1999/xlink" content-type="specimen-count" id="NCID0EY2AK" xlink:type="simple">1m</named-content>, <named-content xmlns:xlink="http://www.w3.org/1999/xlink" content-type="specimen-count" id="NCID0E32AK" xlink:type="simple">2f</named-content></td><td rowspan="1" colspan="1">same data as holotype</td><td rowspan="1" colspan="1"/><td rowspan="1" colspan="1">
              <ext-link xmlns:xlink="http://www.w3.org/1999/xlink" ext-link-type="gen" xlink:href="KY293746" xlink:type="simple">KY293746-48</ext-link>/<ext-link xmlns:xlink="http://www.w3.org/1999/xlink" ext-link-type="gen" xlink:href="KY294225" xlink:type="simple">KY294225-27</ext-link></td></tr><tr><td rowspan="1" colspan="1">paratypes</td><td rowspan="1" colspan="1">
              <named-content xmlns:xlink="http://www.w3.org/1999/xlink" content-type="specimen-count" id="NCID0E13AK" xlink:type="simple">2f</named-content>
            </td><td rowspan="1" colspan="1">same data as previous except: “Hi52-14” D. Percy leg. (<abbrev xmlns:xlink="http://www.w3.org/1999/xlink" content-type="institution" xlink:title="Natural History Museum, London, UK" id="ABBRID0EC4AK" xlink:type="simple">BMNH</abbrev>)</td><td rowspan="1" colspan="1">
              <named-content xmlns:xlink="http://www.w3.org/1999/xlink" content-type="dwc:verbatimCoordinates" xlink:type="simple"><named-content content-type="geo-json" specific-use="{&#34;type&#34;:&#34;Point&#34;,&#34;coordinates&#34;:[-156.250100,20.809900]}" id="NCID0EO4AK" xlink:type="simple">20.8099, -156.2501</named-content></named-content>
            </td><td rowspan="1" colspan="1">
              <ext-link xmlns:xlink="http://www.w3.org/1999/xlink" ext-link-type="gen" xlink:href="KY293744" xlink:type="simple">KY293744-45</ext-link>/<ext-link xmlns:xlink="http://www.w3.org/1999/xlink" ext-link-type="gen" xlink:href="KY294223" xlink:type="simple">KY294223-24</ext-link></td></tr><tr><td rowspan="1" colspan="1">paratype</td><td rowspan="1" colspan="1">
              <named-content xmlns:xlink="http://www.w3.org/1999/xlink" content-type="specimen-count" id="NCID0EI5AK" xlink:type="simple">1f</named-content>
            </td><td rowspan="1" colspan="1">same data as previous except: “Hi41-14” D. Percy leg. (<abbrev xmlns:xlink="http://www.w3.org/1999/xlink" content-type="institution" xlink:title="Natural History Museum, London, UK" id="ABBRID0EQ5AK" xlink:type="simple">BMNH</abbrev>)</td><td rowspan="1" colspan="1">
              <named-content xmlns:xlink="http://www.w3.org/1999/xlink" content-type="dwc:verbatimCoordinates" xlink:type="simple"><named-content content-type="geo-json" specific-use="{&#34;type&#34;:&#34;Point&#34;,&#34;coordinates&#34;:[-156.238100,20.811500]}" id="NCID0E35AK" xlink:type="simple">20.8115, -156.2381</named-content></named-content>
            </td><td rowspan="1" colspan="1">
              <ext-link xmlns:xlink="http://www.w3.org/1999/xlink" ext-link-type="gen" xlink:href="KY293743" xlink:type="simple">KY293743</ext-link>/<ext-link xmlns:xlink="http://www.w3.org/1999/xlink" ext-link-type="gen" xlink:href="KY294222" xlink:type="simple">KY294222</ext-link></td></tr><tr><td rowspan="1" colspan="1">
              <bold><tp:taxon-name><tp:taxon-name-part taxon-name-part-type="species">kamua</tp:taxon-name-part></tp:taxon-name></bold>
            </td><td rowspan="1" colspan="1"/><td rowspan="1" colspan="1"/><td rowspan="1" colspan="1"/><td rowspan="1" colspan="1"/><td rowspan="1" colspan="1"/></tr><tr><td rowspan="2" colspan="1">
              <tp:taxon-name><tp:taxon-name-part taxon-name-part-type="species">iolani</tp:taxon-name-part></tp:taxon-name>
            </td><td rowspan="1" colspan="1">holotype</td><td rowspan="1" colspan="1">f</td><td rowspan="1" colspan="1">Halemanu, Kauai, Sandwich Is., USA, 1933-323, 4000 ft, R. Perkins leg. (<abbrev xmlns:xlink="http://www.w3.org/1999/xlink" content-type="institution" xlink:title="Natural History Museum, London, UK" id="ABBRID0EGBBK" xlink:type="simple">BMNH</abbrev>)</td><td rowspan="1" colspan="1">−</td><td rowspan="1" colspan="1">−</td></tr><tr><td rowspan="1" colspan="1">syntype</td><td rowspan="1" colspan="1">f</td><td rowspan="1" colspan="1">Kokee, Kauai, USA, on <tp:taxon-name><tp:taxon-name-part taxon-name-part-type="genus">Dodonaea</tp:taxon-name-part></tp:taxon-name>, <named-content xmlns:xlink="http://www.w3.org/1999/xlink" content-type="date" id="NCID0ECCBK" xlink:type="simple">12 August 1921</named-content>, #5518, O. Swezey leg. (<named-content xmlns:xlink="http://www.w3.org/1999/xlink" content-type="dwc:institutional_code" xlink:type="simple">BPBM</named-content>)</td><td rowspan="1" colspan="1">−</td><td rowspan="1" colspan="1">−</td></tr><tr><td rowspan="5" colspan="1">
              <tp:taxon-name><tp:taxon-name-part taxon-name-part-type="species">iolani</tp:taxon-name-part></tp:taxon-name>
            </td><td rowspan="1" colspan="1">other</td><td rowspan="1" colspan="1">
              <named-content xmlns:xlink="http://www.w3.org/1999/xlink" content-type="specimen-count" id="NCID0EGDBK" xlink:type="simple">3m</named-content>, <named-content xmlns:xlink="http://www.w3.org/1999/xlink" content-type="specimen-count" id="NCID0EKDBK" xlink:type="simple">1f</named-content></td><td rowspan="1" colspan="1">Discovery Center, Kokee State Park, Kauai, USA, ex <tp:taxon-name><tp:taxon-name-part taxon-name-part-type="genus">Metrosideros</tp:taxon-name-part> <tp:taxon-name-part taxon-name-part-type="species">polymorpha</tp:taxon-name-part> <tp:taxon-name-part taxon-name-part-type="infraspecific-rank">var.</tp:taxon-name-part> <tp:taxon-name-part taxon-name-part-type="variety">glaberrima</tp:taxon-name-part></tp:taxon-name>, <named-content xmlns:xlink="http://www.w3.org/1999/xlink" content-type="date" id="NCID0ECEBK" xlink:type="simple">24 May 2002</named-content>, “365-02” D. Percy leg. (<abbrev xmlns:xlink="http://www.w3.org/1999/xlink" content-type="institution" xlink:title="Natural History Museum, London, UK" id="ABBRID0EGEBK" xlink:type="simple">BMNH</abbrev>)</td><td rowspan="1" colspan="1">
              <named-content xmlns:xlink="http://www.w3.org/1999/xlink" content-type="dwc:verbatimCoordinates" xlink:type="simple"><named-content content-type="geo-json" specific-use="{&#34;type&#34;:&#34;Point&#34;,&#34;coordinates&#34;:[-159.650100,22.133700]}" id="NCID0ESEBK" xlink:type="simple">22.1337, -159.6501</named-content></named-content>
            </td><td rowspan="1" colspan="1">−</td></tr><tr><td rowspan="1" colspan="1">other</td><td rowspan="1" colspan="1">
              <named-content xmlns:xlink="http://www.w3.org/1999/xlink" content-type="specimen-count" id="NCID0ECFBK" xlink:type="simple">1m</named-content>, <named-content xmlns:xlink="http://www.w3.org/1999/xlink" content-type="specimen-count" id="NCID0EGFBK" xlink:type="simple">2f</named-content></td><td rowspan="1" colspan="1">Kalalau Valley (close to 2nd lookout), Kokee State Park, Kauai, USA, ex <tp:taxon-name><tp:taxon-name-part taxon-name-part-type="genus">Metrosideros</tp:taxon-name-part> <tp:taxon-name-part taxon-name-part-type="species">polymorpha</tp:taxon-name-part> <tp:taxon-name-part taxon-name-part-type="infraspecific-rank">var.</tp:taxon-name-part> <tp:taxon-name-part taxon-name-part-type="variety">glaberrima</tp:taxon-name-part></tp:taxon-name>, <named-content xmlns:xlink="http://www.w3.org/1999/xlink" content-type="date" id="NCID0E5FBK" xlink:type="simple">26 May 2002</named-content>, “375-02” D. Percy leg. (<abbrev xmlns:xlink="http://www.w3.org/1999/xlink" content-type="institution" xlink:title="Natural History Museum, London, UK" id="ABBRID0ECGBK" xlink:type="simple">BMNH</abbrev>)</td><td rowspan="1" colspan="1">
              <named-content xmlns:xlink="http://www.w3.org/1999/xlink" content-type="dwc:verbatimCoordinates" xlink:type="simple"><named-content content-type="geo-json" specific-use="{&#34;type&#34;:&#34;Point&#34;,&#34;coordinates&#34;:[-159.632000,22.149000]}" id="NCID0EOGBK" xlink:type="simple">22.1490, -159.6320</named-content></named-content>
            </td><td rowspan="1" colspan="1">−</td></tr><tr><td rowspan="1" colspan="1">other</td><td rowspan="1" colspan="1">
              <named-content xmlns:xlink="http://www.w3.org/1999/xlink" content-type="specimen-count" id="NCID0E5GBK" xlink:type="simple">2m</named-content>, <named-content xmlns:xlink="http://www.w3.org/1999/xlink" content-type="specimen-count" id="NCID0ECHBK" xlink:type="simple">3f</named-content></td><td rowspan="1" colspan="1">Kokee State Park (near NASA Geophysical Observatory, ~14 mile marker), Kauai, USA, ex <tp:taxon-name><tp:taxon-name-part taxon-name-part-type="genus">Metrosideros</tp:taxon-name-part> <tp:taxon-name-part taxon-name-part-type="species">polymorpha</tp:taxon-name-part> <tp:taxon-name-part taxon-name-part-type="infraspecific-rank">var.</tp:taxon-name-part> <tp:taxon-name-part taxon-name-part-type="variety">glaberrima</tp:taxon-name-part></tp:taxon-name>, <named-content xmlns:xlink="http://www.w3.org/1999/xlink" content-type="date" id="NCID0E1HBK" xlink:type="simple">28 May 2002</named-content>, “385-02” D. Percy leg. (<abbrev xmlns:xlink="http://www.w3.org/1999/xlink" content-type="institution" xlink:title="Natural History Museum, London, UK" id="ABBRID0E5HBK" xlink:type="simple">BMNH</abbrev>)</td><td rowspan="1" colspan="1">
              <named-content xmlns:xlink="http://www.w3.org/1999/xlink" content-type="dwc:verbatimCoordinates" xlink:type="simple"><named-content content-type="geo-json" specific-use="{&#34;type&#34;:&#34;Point&#34;,&#34;coordinates&#34;:[-159.667600,22.118400]}" id="NCID0EKIBK" xlink:type="simple">22.1184, -159.6676</named-content></named-content>
            </td><td rowspan="1" colspan="1">
              <ext-link xmlns:xlink="http://www.w3.org/1999/xlink" ext-link-type="gen" xlink:href="KY293819" xlink:type="simple">KY293819</ext-link>/<ext-link xmlns:xlink="http://www.w3.org/1999/xlink" ext-link-type="gen" xlink:href="KY294296" xlink:type="simple">KY294296</ext-link></td></tr><tr><td rowspan="1" colspan="1">other</td><td rowspan="1" colspan="1">
              <named-content xmlns:xlink="http://www.w3.org/1999/xlink" content-type="specimen-count" id="NCID0EEJBK" xlink:type="simple">1m</named-content>
            </td><td rowspan="1" colspan="1">Kokee State Park, Kauai, USA, ex <tp:taxon-name><tp:taxon-name-part taxon-name-part-type="genus">Metrosideros</tp:taxon-name-part> <tp:taxon-name-part taxon-name-part-type="species">polymorpha</tp:taxon-name-part></tp:taxon-name>, <named-content xmlns:xlink="http://www.w3.org/1999/xlink" content-type="date" id="NCID0EWJBK" xlink:type="simple">29 October 2005</named-content>, “Hi01-05” D. Percy leg. (<abbrev xmlns:xlink="http://www.w3.org/1999/xlink" content-type="institution" xlink:title="Natural History Museum, London, UK" id="ABBRID0E1JBK" xlink:type="simple">BMNH</abbrev>)</td><td rowspan="1" colspan="1">
              <named-content xmlns:xlink="http://www.w3.org/1999/xlink" content-type="dwc:verbatimCoordinates" xlink:type="simple"><named-content content-type="geo-json" specific-use="{&#34;type&#34;:&#34;Point&#34;,&#34;coordinates&#34;:[-159.647700,22.144400]}" id="NCID0EGKBK" xlink:type="simple">22.1444, -159.6477</named-content></named-content>
            </td><td rowspan="1" colspan="1">−</td></tr><tr><td rowspan="1" colspan="1">other</td><td rowspan="1" colspan="1">
              <named-content xmlns:xlink="http://www.w3.org/1999/xlink" content-type="specimen-count" id="NCID0EWKBK" xlink:type="simple">1f</named-content>
            </td><td rowspan="1" colspan="1">Alakai Swamp trail, Kokee State Park, Kauai, USA, on <tp:taxon-name><tp:taxon-name-part taxon-name-part-type="genus">Melicope</tp:taxon-name-part></tp:taxon-name>, <named-content xmlns:xlink="http://www.w3.org/1999/xlink" content-type="date" id="NCID0EELBK" xlink:type="simple">31 October 2005</named-content>, “Hi07-05” D. Percy leg. (<abbrev xmlns:xlink="http://www.w3.org/1999/xlink" content-type="institution" xlink:title="Natural History Museum, London, UK" id="ABBRID0EILBK" xlink:type="simple">BMNH</abbrev>)</td><td rowspan="1" colspan="1">
              <named-content xmlns:xlink="http://www.w3.org/1999/xlink" content-type="dwc:verbatimCoordinates" xlink:type="simple"><named-content content-type="geo-json" specific-use="{&#34;type&#34;:&#34;Point&#34;,&#34;coordinates&#34;:[-159.623900,22.139700]}" id="NCID0EULBK" xlink:type="simple">22.1397, -159.6239</named-content></named-content>
            </td><td rowspan="1" colspan="1">
              <ext-link xmlns:xlink="http://www.w3.org/1999/xlink" ext-link-type="gen" xlink:href="KY293820" xlink:type="simple">KY293820</ext-link>/<ext-link xmlns:xlink="http://www.w3.org/1999/xlink" ext-link-type="gen" xlink:href="KY294297" xlink:type="simple">KY294297</ext-link></td></tr><tr><td rowspan="8" colspan="1">
              <tp:taxon-name><tp:taxon-name-part taxon-name-part-type="species">hiiaka</tp:taxon-name-part></tp:taxon-name>
            </td><td rowspan="1" colspan="1">holotype</td><td rowspan="1" colspan="1">m</td><td rowspan="1" colspan="1">Kalalau Valley (near 2nd lookout), Kokee State Park, Kauai, USA, ex <tp:taxon-name><tp:taxon-name-part taxon-name-part-type="genus">Metrosideros</tp:taxon-name-part> <tp:taxon-name-part taxon-name-part-type="species">polymorpha</tp:taxon-name-part> <tp:taxon-name-part taxon-name-part-type="infraspecific-rank">var.</tp:taxon-name-part> <tp:taxon-name-part taxon-name-part-type="variety">glaberrima</tp:taxon-name-part></tp:taxon-name>, <named-content xmlns:xlink="http://www.w3.org/1999/xlink" content-type="date" id="NCID0EPNBK" xlink:type="simple">26 May 2002</named-content>, “377-02” D. Percy leg. (<abbrev xmlns:xlink="http://www.w3.org/1999/xlink" content-type="institution" xlink:title="Natural History Museum, London, UK" id="ABBRID0ETNBK" xlink:type="simple">BMNH</abbrev>)</td><td rowspan="1" colspan="1">
              <named-content xmlns:xlink="http://www.w3.org/1999/xlink" content-type="dwc:verbatimCoordinates" xlink:type="simple"><named-content content-type="geo-json" specific-use="{&#34;type&#34;:&#34;Point&#34;,&#34;coordinates&#34;:[-159.632000,22.149000]}" id="NCID0E6NBK" xlink:type="simple">22.1490, -159.6320</named-content></named-content>
            </td><td rowspan="1" colspan="1">−</td></tr><tr><td rowspan="1" colspan="1">paratypes</td><td rowspan="1" colspan="1">
              <named-content xmlns:xlink="http://www.w3.org/1999/xlink" content-type="specimen-count" id="NCID0EPOBK" xlink:type="simple">10m</named-content>, <named-content xmlns:xlink="http://www.w3.org/1999/xlink" content-type="specimen-count" id="NCID0ETOBK" xlink:type="simple">6f</named-content></td><td rowspan="1" colspan="1">same data as holotype</td><td rowspan="1" colspan="1"/><td rowspan="1" colspan="1">−</td></tr><tr><td rowspan="1" colspan="1">other</td><td rowspan="1" colspan="1">
              <named-content xmlns:xlink="http://www.w3.org/1999/xlink" content-type="specimen-count" id="NCID0EHPBK" xlink:type="simple">
                <named-content content-type="specimen-count" id="NCID0ELPBK" xlink:type="simple">4i</named-content>
              </named-content>
            </td><td rowspan="1" colspan="1">Kokee State Park (Puu o Kilo, at Kahuamma Flat), Kauai, USA, ex <tp:taxon-name><tp:taxon-name-part taxon-name-part-type="genus">Metrosideros</tp:taxon-name-part> <tp:taxon-name-part taxon-name-part-type="species">polymorpha</tp:taxon-name-part> <tp:taxon-name-part taxon-name-part-type="infraspecific-rank">var.</tp:taxon-name-part> <tp:taxon-name-part taxon-name-part-type="variety">glaberrima</tp:taxon-name-part></tp:taxon-name> and var. <tp:taxon-name><tp:taxon-name-part taxon-name-part-type="variety">polymorpha</tp:taxon-name-part></tp:taxon-name>, <named-content xmlns:xlink="http://www.w3.org/1999/xlink" content-type="date" id="NCID0ERQBK" xlink:type="simple">29 October 2005</named-content>, “Hi03-05” D. Percy leg. (<abbrev xmlns:xlink="http://www.w3.org/1999/xlink" content-type="institution" xlink:title="Natural History Museum, London, UK" id="ABBRID0EVQBK" xlink:type="simple">BMNH</abbrev>)</td><td rowspan="1" colspan="1">
              <named-content xmlns:xlink="http://www.w3.org/1999/xlink" content-type="dwc:verbatimCoordinates" xlink:type="simple"><named-content content-type="geo-json" specific-use="{&#34;type&#34;:&#34;Point&#34;,&#34;coordinates&#34;:[-159.637500,22.149100]}" id="NCID0EBRBK" xlink:type="simple">22.1491, -159.6375</named-content></named-content>
            </td><td rowspan="1" colspan="1">
              <ext-link xmlns:xlink="http://www.w3.org/1999/xlink" ext-link-type="gen" xlink:href="KY293794" xlink:type="simple">KY293794</ext-link>/<ext-link xmlns:xlink="http://www.w3.org/1999/xlink" ext-link-type="gen" xlink:href="KY294273" xlink:type="simple">KY294273</ext-link></td></tr><tr><td rowspan="1" colspan="1">other</td><td rowspan="1" colspan="1">
              <named-content xmlns:xlink="http://www.w3.org/1999/xlink" content-type="specimen-count" id="NCID0E2RBK" xlink:type="simple">10i</named-content>
            </td><td rowspan="1" colspan="1">Alakai Swamp trail, Kokee State Park, Kauai, USA, ex <tp:taxon-name><tp:taxon-name-part taxon-name-part-type="genus">Metrosideros</tp:taxon-name-part> <tp:taxon-name-part taxon-name-part-type="species">polymorpha</tp:taxon-name-part> <tp:taxon-name-part taxon-name-part-type="infraspecific-rank">var.</tp:taxon-name-part> <tp:taxon-name-part taxon-name-part-type="variety">glaberrima</tp:taxon-name-part></tp:taxon-name>, <named-content xmlns:xlink="http://www.w3.org/1999/xlink" content-type="date" id="NCID0EUSBK" xlink:type="simple">31 October 2005</named-content>, “Hi06-05” D. Percy leg. (<abbrev xmlns:xlink="http://www.w3.org/1999/xlink" content-type="institution" xlink:title="Natural History Museum, London, UK" id="ABBRID0EYSBK" xlink:type="simple">BMNH</abbrev>)</td><td rowspan="1" colspan="1">
              <named-content xmlns:xlink="http://www.w3.org/1999/xlink" content-type="dwc:verbatimCoordinates" xlink:type="simple"><named-content content-type="geo-json" specific-use="{&#34;type&#34;:&#34;Point&#34;,&#34;coordinates&#34;:[-159.625700,22.135900]}" id="NCID0EETBK" xlink:type="simple">22.1359, -159.6257</named-content></named-content>
            </td><td rowspan="1" colspan="1">
              <ext-link xmlns:xlink="http://www.w3.org/1999/xlink" ext-link-type="gen" xlink:href="KY293795" xlink:type="simple">KY293795-96</ext-link>/<ext-link xmlns:xlink="http://www.w3.org/1999/xlink" ext-link-type="gen" xlink:href="KY294274" xlink:type="simple">KY294274</ext-link></td></tr><tr><td rowspan="1" colspan="1">other</td><td rowspan="1" colspan="1">
              <named-content xmlns:xlink="http://www.w3.org/1999/xlink" content-type="specimen-count" id="NCID0E5TBK" xlink:type="simple">
                <named-content content-type="specimen-count" id="NCID0ECUBK" xlink:type="simple">4i</named-content>
              </named-content>
            </td><td rowspan="1" colspan="1">Alakai Swamp trail (margin of 1st bog, Lehua Maka Noe), Kokee State Park, Kauai, USA, ex <tp:taxon-name><tp:taxon-name-part taxon-name-part-type="genus">Metrosideros</tp:taxon-name-part> <tp:taxon-name-part taxon-name-part-type="species">polymorpha</tp:taxon-name-part> <tp:taxon-name-part taxon-name-part-type="infraspecific-rank">var.</tp:taxon-name-part> <tp:taxon-name-part taxon-name-part-type="variety">glaberrima</tp:taxon-name-part></tp:taxon-name>, <named-content xmlns:xlink="http://www.w3.org/1999/xlink" content-type="date" id="NCID0E3UBK" xlink:type="simple">31 October 2005</named-content>, “Hi08-05” D. Percy leg. (<abbrev xmlns:xlink="http://www.w3.org/1999/xlink" content-type="institution" xlink:title="Natural History Museum, London, UK" id="ABBRID0EAVBK" xlink:type="simple">BMNH</abbrev>)</td><td rowspan="1" colspan="1">
              <named-content xmlns:xlink="http://www.w3.org/1999/xlink" content-type="dwc:verbatimCoordinates" xlink:type="simple"><named-content content-type="geo-json" specific-use="{&#34;type&#34;:&#34;Point&#34;,&#34;coordinates&#34;:[-159.620200,22.145100]}" id="NCID0EMVBK" xlink:type="simple">22.1451, -159.6202</named-content></named-content>
            </td><td rowspan="1" colspan="1">
              <ext-link xmlns:xlink="http://www.w3.org/1999/xlink" ext-link-type="gen" xlink:href="KY293797" xlink:type="simple">KY293797-99</ext-link>/<ext-link xmlns:xlink="http://www.w3.org/1999/xlink" ext-link-type="gen" xlink:href="KY294275" xlink:type="simple">KY294275-76</ext-link></td></tr><tr><td rowspan="1" colspan="1">other</td><td rowspan="1" colspan="1">
              <named-content xmlns:xlink="http://www.w3.org/1999/xlink" content-type="specimen-count" id="NCID0EGWBK" xlink:type="simple">12i</named-content>
            </td><td rowspan="1" colspan="1">same data as previous except: “Hi09-05” D. Percy leg. (<abbrev xmlns:xlink="http://www.w3.org/1999/xlink" content-type="institution" xlink:title="Natural History Museum, London, UK" id="ABBRID0EOWBK" xlink:type="simple">BMNH</abbrev>)</td><td rowspan="1" colspan="1">
              <named-content xmlns:xlink="http://www.w3.org/1999/xlink" content-type="dwc:verbatimCoordinates" xlink:type="simple"><named-content content-type="geo-json" specific-use="{&#34;type&#34;:&#34;Point&#34;,&#34;coordinates&#34;:[-159.615200,22.146900]}" id="NCID0E1WBK" xlink:type="simple">22.1469, -159.6152</named-content></named-content>
            </td><td rowspan="1" colspan="1">
              <ext-link xmlns:xlink="http://www.w3.org/1999/xlink" ext-link-type="gen" xlink:href="KY293800" xlink:type="simple">KY293800-02</ext-link>/<ext-link xmlns:xlink="http://www.w3.org/1999/xlink" ext-link-type="gen" xlink:href="KY294277" xlink:type="simple">KY294277-78</ext-link></td></tr><tr><td rowspan="1" colspan="1">other</td><td rowspan="1" colspan="1">
              <named-content xmlns:xlink="http://www.w3.org/1999/xlink" content-type="specimen-count" id="NCID0EUXBK" xlink:type="simple">28i</named-content>
            </td><td rowspan="1" colspan="1">Puu Ka Pele Forest Reserve, Hikimoe valley, Kauai, USA, ex <tp:taxon-name><tp:taxon-name-part taxon-name-part-type="genus">Metrosideros</tp:taxon-name-part> <tp:taxon-name-part taxon-name-part-type="species">polymorpha</tp:taxon-name-part> <tp:taxon-name-part taxon-name-part-type="infraspecific-rank">var.</tp:taxon-name-part> <tp:taxon-name-part taxon-name-part-type="variety">glaberrima</tp:taxon-name-part></tp:taxon-name>, <named-content xmlns:xlink="http://www.w3.org/1999/xlink" content-type="date" id="NCID0ENYBK" xlink:type="simple">1 November 2005</named-content>, “Hi10-05” D. Percy leg. (<abbrev xmlns:xlink="http://www.w3.org/1999/xlink" content-type="institution" xlink:title="Natural History Museum, London, UK" id="ABBRID0ERYBK" xlink:type="simple">BMNH</abbrev>)</td><td rowspan="1" colspan="1">
              <named-content xmlns:xlink="http://www.w3.org/1999/xlink" content-type="dwc:verbatimCoordinates" xlink:type="simple"><named-content content-type="geo-json" specific-use="{&#34;type&#34;:&#34;Point&#34;,&#34;coordinates&#34;:[-159.695300,22.094800]}" id="NCID0E4YBK" xlink:type="simple">22.0948, -159.6953</named-content></named-content>
            </td><td rowspan="1" colspan="1">
              <ext-link xmlns:xlink="http://www.w3.org/1999/xlink" ext-link-type="gen" xlink:href="KY293803" xlink:type="simple">KY293803</ext-link>/</td></tr><tr><td rowspan="1" colspan="1">other</td><td rowspan="1" colspan="1">
              <named-content xmlns:xlink="http://www.w3.org/1999/xlink" content-type="specimen-count" id="NCID0ETZBK" xlink:type="simple">1m</named-content>
            </td><td rowspan="1" colspan="1">Awaawapuhi trail, Kokee State Park, Kauai, USA, ex <tp:taxon-name><tp:taxon-name-part taxon-name-part-type="genus">Metrosideros</tp:taxon-name-part> <tp:taxon-name-part taxon-name-part-type="species">polymorpha</tp:taxon-name-part> <tp:taxon-name-part taxon-name-part-type="infraspecific-rank">var.</tp:taxon-name-part> <tp:taxon-name-part taxon-name-part-type="variety">glaberrima</tp:taxon-name-part></tp:taxon-name>, <named-content xmlns:xlink="http://www.w3.org/1999/xlink" content-type="date" id="NCID0EM1BK" xlink:type="simple">02 November 2005</named-content>, “Hi14-05” D. Percy leg. (<abbrev xmlns:xlink="http://www.w3.org/1999/xlink" content-type="institution" xlink:title="Natural History Museum, London, UK" id="ABBRID0EQ1BK" xlink:type="simple">BMNH</abbrev>)</td><td rowspan="1" colspan="1">
              <named-content xmlns:xlink="http://www.w3.org/1999/xlink" content-type="dwc:verbatimCoordinates" xlink:type="simple"><named-content content-type="geo-json" specific-use="{&#34;type&#34;:&#34;Point&#34;,&#34;coordinates&#34;:[-159.653600,22.142600]}" id="NCID0E31BK" xlink:type="simple">22.1426, -159.6536</named-content></named-content>
            </td><td rowspan="1" colspan="1">−</td></tr><tr><td rowspan="2" colspan="1">
              <tp:taxon-name><tp:taxon-name-part taxon-name-part-type="species">melanoneurus</tp:taxon-name-part></tp:taxon-name>
            </td><td rowspan="1" colspan="1">holotype</td><td rowspan="1" colspan="1">m</td><td rowspan="1" colspan="1">Kalalau Valley (between 1st and 2nd lookout), Kokee State Park, Kauai, USA, ex <tp:taxon-name><tp:taxon-name-part taxon-name-part-type="genus">Metrosideros</tp:taxon-name-part> <tp:taxon-name-part taxon-name-part-type="species">polymorpha</tp:taxon-name-part></tp:taxon-name>, <named-content xmlns:xlink="http://www.w3.org/1999/xlink" content-type="date" id="NCID0EG3BK" xlink:type="simple">28 May 2002</named-content>, “384-02” D. Percy leg. (<abbrev xmlns:xlink="http://www.w3.org/1999/xlink" content-type="institution" xlink:title="Natural History Museum, London, UK" id="ABBRID0EK3BK" xlink:type="simple">BMNH</abbrev>)</td><td rowspan="1" colspan="1">
              <named-content xmlns:xlink="http://www.w3.org/1999/xlink" content-type="dwc:verbatimCoordinates" xlink:type="simple"><named-content content-type="geo-json" specific-use="{&#34;type&#34;:&#34;Point&#34;,&#34;coordinates&#34;:[-159.638000,22.151000]}" id="NCID0EW3BK" xlink:type="simple">22.1510, -159.6380</named-content></named-content>
            </td><td rowspan="1" colspan="1">−</td></tr><tr><td rowspan="1" colspan="1">paratypes</td><td rowspan="1" colspan="1">
              <named-content xmlns:xlink="http://www.w3.org/1999/xlink" content-type="specimen-count" id="NCID0EG4BK" xlink:type="simple">3m</named-content>, <named-content xmlns:xlink="http://www.w3.org/1999/xlink" content-type="specimen-count" id="NCID0EK4BK" xlink:type="simple">3f</named-content></td><td rowspan="1" colspan="1">same data as holotype</td><td rowspan="1" colspan="1"/><td rowspan="1" colspan="1">
              <ext-link xmlns:xlink="http://www.w3.org/1999/xlink" ext-link-type="gen" xlink:href="KY293848" xlink:type="simple">KY293848</ext-link>/<ext-link xmlns:xlink="http://www.w3.org/1999/xlink" ext-link-type="gen" xlink:href="KY294322" xlink:type="simple">KY294322</ext-link></td></tr><tr><td rowspan="1" colspan="1">
              <tp:taxon-name><tp:taxon-name-part taxon-name-part-type="species">grandis</tp:taxon-name-part></tp:taxon-name>
            </td><td rowspan="1" colspan="1">holotype</td><td rowspan="1" colspan="1">m</td><td rowspan="1" colspan="1">Kalalau Valley (between 1st and 2nd lookout), Kokee State Park, Kauai, USA, ex <tp:taxon-name><tp:taxon-name-part taxon-name-part-type="genus">Metrosideros</tp:taxon-name-part> <tp:taxon-name-part taxon-name-part-type="species">polymorpha</tp:taxon-name-part></tp:taxon-name>, <named-content xmlns:xlink="http://www.w3.org/1999/xlink" content-type="date" id="NCID0EC6BK" xlink:type="simple">28 May 2002</named-content>, “384-02” D. Percy leg. (<abbrev xmlns:xlink="http://www.w3.org/1999/xlink" content-type="institution" xlink:title="Natural History Museum, London, UK" id="ABBRID0EG6BK" xlink:type="simple">BMNH</abbrev>)</td><td rowspan="1" colspan="1">
              <named-content xmlns:xlink="http://www.w3.org/1999/xlink" content-type="dwc:verbatimCoordinates" xlink:type="simple"><named-content content-type="geo-json" specific-use="{&#34;type&#34;:&#34;Point&#34;,&#34;coordinates&#34;:[-159.638000,22.151000]}" id="NCID0ES6BK" xlink:type="simple">22.1510, -159.6380</named-content></named-content>
            </td><td rowspan="1" colspan="1">−</td></tr><tr><td rowspan="1" colspan="1">
              <tp:taxon-name><tp:taxon-name-part taxon-name-part-type="species">grandis</tp:taxon-name-part></tp:taxon-name>
            </td><td rowspan="1" colspan="1">paratype</td><td rowspan="1" colspan="1">
              <named-content xmlns:xlink="http://www.w3.org/1999/xlink" content-type="specimen-count" id="NCID0EPACK" xlink:type="simple">1f</named-content>
            </td><td rowspan="1" colspan="1">same data as holotype</td><td rowspan="1" colspan="1"/><td rowspan="1" colspan="1">−</td></tr><tr><td rowspan="9" colspan="1">
              <tp:taxon-name><tp:taxon-name-part taxon-name-part-type="species">caulicalix</tp:taxon-name-part></tp:taxon-name>
            </td><td rowspan="1" colspan="1">holotype</td><td rowspan="1" colspan="1">m</td><td rowspan="1" colspan="1">Kalalau Valley (between 1st and 2nd lookout), Kokee State Park, Kauai, USA, ex <tp:taxon-name><tp:taxon-name-part taxon-name-part-type="genus">Metrosideros</tp:taxon-name-part> <tp:taxon-name-part taxon-name-part-type="species">polymorpha</tp:taxon-name-part></tp:taxon-name>, <named-content xmlns:xlink="http://www.w3.org/1999/xlink" content-type="date" id="NCID0E5BCK" xlink:type="simple">28 May 2002</named-content>, “384-02” D. Percy leg. (<abbrev xmlns:xlink="http://www.w3.org/1999/xlink" content-type="institution" xlink:title="Natural History Museum, London, UK" id="ABBRID0ECCCK" xlink:type="simple">BMNH</abbrev>)</td><td rowspan="1" colspan="1">
              <named-content xmlns:xlink="http://www.w3.org/1999/xlink" content-type="dwc:verbatimCoordinates" xlink:type="simple"><named-content content-type="geo-json" specific-use="{&#34;type&#34;:&#34;Point&#34;,&#34;coordinates&#34;:[-159.638000,22.151000]}" id="NCID0EOCCK" xlink:type="simple">22.1510, -159.6380</named-content></named-content>
            </td><td rowspan="1" colspan="1">−</td></tr><tr><td rowspan="1" colspan="1">paratypes</td><td rowspan="1" colspan="1">
              <named-content xmlns:xlink="http://www.w3.org/1999/xlink" content-type="specimen-count" id="NCID0E5CCK" xlink:type="simple">6m</named-content>, <named-content xmlns:xlink="http://www.w3.org/1999/xlink" content-type="specimen-count" id="NCID0ECDCK" xlink:type="simple">13f</named-content></td><td rowspan="1" colspan="1">same data as holotype</td><td rowspan="1" colspan="1"/><td rowspan="1" colspan="1">
              <ext-link xmlns:xlink="http://www.w3.org/1999/xlink" ext-link-type="gen" xlink:href="KY293715" xlink:type="simple">KY293715</ext-link>/<ext-link xmlns:xlink="http://www.w3.org/1999/xlink" ext-link-type="gen" xlink:href="KY294194" xlink:type="simple">KY294194</ext-link></td></tr><tr><td rowspan="1" colspan="1">other</td><td rowspan="1" colspan="1">
              <named-content xmlns:xlink="http://www.w3.org/1999/xlink" content-type="specimen-count" id="NCID0EAECK" xlink:type="simple">5m</named-content>, <named-content xmlns:xlink="http://www.w3.org/1999/xlink" content-type="specimen-count" id="NCID0EEECK" xlink:type="simple">4f</named-content></td><td rowspan="1" colspan="1">Discovery Center, Kokee State Park, Kauai, USA, ex <tp:taxon-name><tp:taxon-name-part taxon-name-part-type="genus">Metrosideros</tp:taxon-name-part> <tp:taxon-name-part taxon-name-part-type="species">polymorpha</tp:taxon-name-part> <tp:taxon-name-part taxon-name-part-type="infraspecific-rank">var.</tp:taxon-name-part> <tp:taxon-name-part taxon-name-part-type="variety">glaberrima</tp:taxon-name-part></tp:taxon-name>, <named-content xmlns:xlink="http://www.w3.org/1999/xlink" content-type="date" id="NCID0E3ECK" xlink:type="simple">24 May 2002</named-content>, “365-02” D. Percy leg. (<abbrev xmlns:xlink="http://www.w3.org/1999/xlink" content-type="institution" xlink:title="Natural History Museum, London, UK" id="ABBRID0EAFCK" xlink:type="simple">BMNH</abbrev>)</td><td rowspan="1" colspan="1">
              <named-content xmlns:xlink="http://www.w3.org/1999/xlink" content-type="dwc:verbatimCoordinates" xlink:type="simple"><named-content content-type="geo-json" specific-use="{&#34;type&#34;:&#34;Point&#34;,&#34;coordinates&#34;:[-159.650100,22.133700]}" id="NCID0EMFCK" xlink:type="simple">22.1337, -159.6501</named-content></named-content>
            </td><td rowspan="1" colspan="1">−</td></tr><tr><td rowspan="1" colspan="1">other</td><td rowspan="1" colspan="1">
              <named-content xmlns:xlink="http://www.w3.org/1999/xlink" content-type="specimen-count" id="NCID0E3FCK" xlink:type="simple">2f</named-content>
            </td><td rowspan="1" colspan="1">Kalalau Valley (close to 2nd lookout), Kokee State Park, Kauai, USA, ex <tp:taxon-name><tp:taxon-name-part taxon-name-part-type="genus">Metrosideros</tp:taxon-name-part> <tp:taxon-name-part taxon-name-part-type="species">polymorpha</tp:taxon-name-part> <tp:taxon-name-part taxon-name-part-type="infraspecific-rank">var.</tp:taxon-name-part> <tp:taxon-name-part taxon-name-part-type="variety">glaberrima</tp:taxon-name-part></tp:taxon-name>, <named-content xmlns:xlink="http://www.w3.org/1999/xlink" content-type="date" id="NCID0EVGCK" xlink:type="simple">26 May 2002</named-content>, “375-02” D. Percy leg. (<abbrev xmlns:xlink="http://www.w3.org/1999/xlink" content-type="institution" xlink:title="Natural History Museum, London, UK" id="ABBRID0EZGCK" xlink:type="simple">BMNH</abbrev>)</td><td rowspan="1" colspan="1">
              <named-content xmlns:xlink="http://www.w3.org/1999/xlink" content-type="dwc:verbatimCoordinates" xlink:type="simple"><named-content content-type="geo-json" specific-use="{&#34;type&#34;:&#34;Point&#34;,&#34;coordinates&#34;:[-159.632000,22.149000]}" id="NCID0EFHCK" xlink:type="simple">22.1490, -159.6320</named-content></named-content>
            </td><td rowspan="1" colspan="1">−</td></tr><tr><td rowspan="1" colspan="1">other</td><td rowspan="1" colspan="1">
              <named-content xmlns:xlink="http://www.w3.org/1999/xlink" content-type="specimen-count" id="NCID0EVHCK" xlink:type="simple">6m</named-content>, <named-content xmlns:xlink="http://www.w3.org/1999/xlink" content-type="specimen-count" id="NCID0EZHCK" xlink:type="simple"><named-content content-type="specimen-count" id="NCID0E3HCK" xlink:type="simple">9f</named-content></named-content></td><td rowspan="1" colspan="1">Kalalau Valley (near 2nd lookout), Kokee State Park, Kauai, USA, ex <tp:taxon-name><tp:taxon-name-part taxon-name-part-type="genus">Metrosideros</tp:taxon-name-part> <tp:taxon-name-part taxon-name-part-type="species">polymorpha</tp:taxon-name-part> <tp:taxon-name-part taxon-name-part-type="infraspecific-rank">var.</tp:taxon-name-part> <tp:taxon-name-part taxon-name-part-type="variety">glaberrima</tp:taxon-name-part></tp:taxon-name>, <named-content xmlns:xlink="http://www.w3.org/1999/xlink" content-type="date" id="NCID0EUICK" xlink:type="simple">26 May 2002</named-content>, “377-02” D. Percy leg. (<abbrev xmlns:xlink="http://www.w3.org/1999/xlink" content-type="institution" xlink:title="Natural History Museum, London, UK" id="ABBRID0EYICK" xlink:type="simple">BMNH</abbrev>)</td><td rowspan="1" colspan="1">
              <named-content xmlns:xlink="http://www.w3.org/1999/xlink" content-type="dwc:verbatimCoordinates" xlink:type="simple"><named-content content-type="geo-json" specific-use="{&#34;type&#34;:&#34;Point&#34;,&#34;coordinates&#34;:[-159.632000,22.149000]}" id="NCID0EEJCK" xlink:type="simple">22.1490, -159.6320</named-content></named-content>
            </td><td rowspan="1" colspan="1">−</td></tr><tr><td rowspan="1" colspan="1">other</td><td rowspan="1" colspan="1">
              <named-content xmlns:xlink="http://www.w3.org/1999/xlink" content-type="specimen-count" id="NCID0EUJCK" xlink:type="simple">9m</named-content>, <named-content xmlns:xlink="http://www.w3.org/1999/xlink" content-type="specimen-count" id="NCID0EYJCK" xlink:type="simple"><named-content content-type="specimen-count" id="NCID0E2JCK" xlink:type="simple">7f</named-content></named-content></td><td rowspan="1" colspan="1">Kokee State Park (near NASA Geophysical Observatory, ~14 mile marker), Kauai, USA, ex <tp:taxon-name><tp:taxon-name-part taxon-name-part-type="genus">Metrosideros</tp:taxon-name-part> <tp:taxon-name-part taxon-name-part-type="species">polymorpha</tp:taxon-name-part> <tp:taxon-name-part taxon-name-part-type="infraspecific-rank">var.</tp:taxon-name-part> <tp:taxon-name-part taxon-name-part-type="variety">glaberrima</tp:taxon-name-part></tp:taxon-name>, <named-content xmlns:xlink="http://www.w3.org/1999/xlink" content-type="date" id="NCID0ETKCK" xlink:type="simple">28 May 2002</named-content>, “385-02” D. Percy leg. (<abbrev xmlns:xlink="http://www.w3.org/1999/xlink" content-type="institution" xlink:title="Natural History Museum, London, UK" id="ABBRID0EXKCK" xlink:type="simple">BMNH</abbrev>)</td><td rowspan="1" colspan="1">
              <named-content xmlns:xlink="http://www.w3.org/1999/xlink" content-type="dwc:verbatimCoordinates" xlink:type="simple"><named-content content-type="geo-json" specific-use="{&#34;type&#34;:&#34;Point&#34;,&#34;coordinates&#34;:[-159.667600,22.118400]}" id="NCID0EDLCK" xlink:type="simple">22.1184, -159.6676</named-content></named-content>
            </td><td rowspan="1" colspan="1">
              <ext-link xmlns:xlink="http://www.w3.org/1999/xlink" ext-link-type="gen" xlink:href="KY293716" xlink:type="simple">KY293716</ext-link>/<ext-link xmlns:xlink="http://www.w3.org/1999/xlink" ext-link-type="gen" xlink:href="KY294195" xlink:type="simple">KY294195</ext-link></td></tr><tr><td rowspan="1" colspan="1">other</td><td rowspan="1" colspan="1">
              <named-content xmlns:xlink="http://www.w3.org/1999/xlink" content-type="specimen-count" id="NCID0E4LCK" xlink:type="simple">17i</named-content>
            </td><td rowspan="1" colspan="1">Kokee State Park (Puu o Kilo, at Kahuamma Flat), Kauai, USA, ex <tp:taxon-name><tp:taxon-name-part taxon-name-part-type="genus">Metrosideros</tp:taxon-name-part> <tp:taxon-name-part taxon-name-part-type="species">polymorpha</tp:taxon-name-part> <tp:taxon-name-part taxon-name-part-type="infraspecific-rank">var.</tp:taxon-name-part> <tp:taxon-name-part taxon-name-part-type="variety">glaberrima</tp:taxon-name-part></tp:taxon-name>, <named-content xmlns:xlink="http://www.w3.org/1999/xlink" content-type="date" id="NCID0EWMCK" xlink:type="simple">29 October 2005</named-content>, “Hi03-05” D. Percy leg. (<abbrev xmlns:xlink="http://www.w3.org/1999/xlink" content-type="institution" xlink:title="Natural History Museum, London, UK" id="ABBRID0E1MCK" xlink:type="simple">BMNH</abbrev>)</td><td rowspan="1" colspan="1">
              <named-content xmlns:xlink="http://www.w3.org/1999/xlink" content-type="dwc:verbatimCoordinates" xlink:type="simple"><named-content content-type="geo-json" specific-use="{&#34;type&#34;:&#34;Point&#34;,&#34;coordinates&#34;:[-159.637500,22.149100]}" id="NCID0EGNCK" xlink:type="simple">22.1491, -159.6375</named-content></named-content>
            </td><td rowspan="1" colspan="1">
              <ext-link xmlns:xlink="http://www.w3.org/1999/xlink" ext-link-type="gen" xlink:href="KY293718" xlink:type="simple">KY293718-19</ext-link>/<ext-link xmlns:xlink="http://www.w3.org/1999/xlink" ext-link-type="gen" xlink:href="KY294197" xlink:type="simple">KY294197-98</ext-link></td></tr><tr><td rowspan="1" colspan="1">other</td><td rowspan="1" colspan="1">
              <named-content xmlns:xlink="http://www.w3.org/1999/xlink" content-type="specimen-count" id="NCID0EAOCK" xlink:type="simple">25i</named-content>
            </td><td rowspan="1" colspan="1">Alakai Swamp trail (margin of 1st bog, Lehua Maka Noe), Kokee State Park, Kauai, USA, ex <tp:taxon-name><tp:taxon-name-part taxon-name-part-type="genus">Metrosideros</tp:taxon-name-part> <tp:taxon-name-part taxon-name-part-type="species">polymorpha</tp:taxon-name-part> <tp:taxon-name-part taxon-name-part-type="infraspecific-rank">var.</tp:taxon-name-part> <tp:taxon-name-part taxon-name-part-type="variety">glaberrima</tp:taxon-name-part></tp:taxon-name>, <named-content xmlns:xlink="http://www.w3.org/1999/xlink" content-type="date" id="NCID0EZOCK" xlink:type="simple">31 October 2005</named-content>, “Hi09-05” D. Percy leg. (<abbrev xmlns:xlink="http://www.w3.org/1999/xlink" content-type="institution" xlink:title="Natural History Museum, London, UK" id="ABBRID0E4OCK" xlink:type="simple">BMNH</abbrev>)</td><td rowspan="1" colspan="1">
              <named-content xmlns:xlink="http://www.w3.org/1999/xlink" content-type="dwc:verbatimCoordinates" xlink:type="simple"><named-content content-type="geo-json" specific-use="{&#34;type&#34;:&#34;Point&#34;,&#34;coordinates&#34;:[-159.615200,22.146900]}" id="NCID0EJPCK" xlink:type="simple">22.1469, -159.6152</named-content></named-content>
            </td><td rowspan="1" colspan="1">
              <ext-link xmlns:xlink="http://www.w3.org/1999/xlink" ext-link-type="gen" xlink:href="KY293717" xlink:type="simple">KY293717</ext-link>/<ext-link xmlns:xlink="http://www.w3.org/1999/xlink" ext-link-type="gen" xlink:href="KY294196" xlink:type="simple">KY294196</ext-link></td></tr><tr><td rowspan="1" colspan="1">other</td><td rowspan="1" colspan="1">
              <named-content xmlns:xlink="http://www.w3.org/1999/xlink" content-type="specimen-count" id="NCID0EDQCK" xlink:type="simple">1f</named-content>
            </td><td rowspan="1" colspan="1">Puu Ka Pele Forest Reserve, Hikimoe valley, Kauai, USA, ex <tp:taxon-name><tp:taxon-name-part taxon-name-part-type="genus">Metrosideros</tp:taxon-name-part> <tp:taxon-name-part taxon-name-part-type="species">polymorpha</tp:taxon-name-part> <tp:taxon-name-part taxon-name-part-type="infraspecific-rank">var.</tp:taxon-name-part> <tp:taxon-name-part taxon-name-part-type="variety">glaberrima</tp:taxon-name-part></tp:taxon-name>, <named-content xmlns:xlink="http://www.w3.org/1999/xlink" content-type="date" id="NCID0E3QCK" xlink:type="simple">1 November 2005</named-content>, “Hi10-05” D. Percy leg. (<abbrev xmlns:xlink="http://www.w3.org/1999/xlink" content-type="institution" xlink:title="Natural History Museum, London, UK" id="ABBRID0EARCK" xlink:type="simple">BMNH</abbrev>)</td><td rowspan="1" colspan="1">
              <named-content xmlns:xlink="http://www.w3.org/1999/xlink" content-type="dwc:verbatimCoordinates" xlink:type="simple"><named-content content-type="geo-json" specific-use="{&#34;type&#34;:&#34;Point&#34;,&#34;coordinates&#34;:[-159.695300,22.094800]}" id="NCID0EMRCK" xlink:type="simple">22.0948, -159.6953</named-content></named-content>
            </td><td rowspan="1" colspan="1">−</td></tr><tr><td rowspan="2" colspan="1">
              <tp:taxon-name><tp:taxon-name-part taxon-name-part-type="species">crassiorcalix</tp:taxon-name-part></tp:taxon-name>
            </td><td rowspan="1" colspan="1">holotype</td><td rowspan="1" colspan="1">m</td><td rowspan="1" colspan="1">Alakai Swamp trail, 1st bog (Lehua Maka Noe), Kauai, USA, ex <tp:taxon-name><tp:taxon-name-part taxon-name-part-type="genus">Metrosideros</tp:taxon-name-part> <tp:taxon-name-part taxon-name-part-type="species">polymorpha</tp:taxon-name-part> <tp:taxon-name-part taxon-name-part-type="infraspecific-rank">var.</tp:taxon-name-part> <tp:taxon-name-part taxon-name-part-type="variety">pumila</tp:taxon-name-part></tp:taxon-name>, <named-content xmlns:xlink="http://www.w3.org/1999/xlink" content-type="date" id="NCID0E4SCK" xlink:type="simple">31 October 2005</named-content>, “Hi08-05” D. Percy leg. (<abbrev xmlns:xlink="http://www.w3.org/1999/xlink" content-type="institution" xlink:title="Natural History Museum, London, UK" id="ABBRID0EBTCK" xlink:type="simple">BMNH</abbrev>)</td><td rowspan="1" colspan="1">
              <named-content xmlns:xlink="http://www.w3.org/1999/xlink" content-type="dwc:verbatimCoordinates" xlink:type="simple"><named-content content-type="geo-json" specific-use="{&#34;type&#34;:&#34;Point&#34;,&#34;coordinates&#34;:[-159.620200,22.145100]}" id="NCID0ENTCK" xlink:type="simple">22.1451, -159.6202</named-content></named-content>
            </td><td rowspan="1" colspan="1">−</td></tr><tr><td rowspan="1" colspan="1">paratypes</td><td rowspan="1" colspan="1">
              <named-content xmlns:xlink="http://www.w3.org/1999/xlink" content-type="specimen-count" id="NCID0E4TCK" xlink:type="simple">8m</named-content>, <named-content xmlns:xlink="http://www.w3.org/1999/xlink" content-type="specimen-count" id="NCID0EBUCK" xlink:type="simple"><named-content content-type="specimen-count" id="NCID0EEUCK" xlink:type="simple">7f</named-content></named-content>, <named-content xmlns:xlink="http://www.w3.org/1999/xlink" content-type="specimen-count" id="NCID0EIUCK" xlink:type="simple">20i</named-content></td><td rowspan="1" colspan="1">same data as holotype</td><td rowspan="1" colspan="1"/><td rowspan="1" colspan="1">
              <ext-link xmlns:xlink="http://www.w3.org/1999/xlink" ext-link-type="gen" xlink:href="KY293720" xlink:type="simple">KY293720-22</ext-link>/<ext-link xmlns:xlink="http://www.w3.org/1999/xlink" ext-link-type="gen" xlink:href="KY294199-201" xlink:type="simple">KY294199-201</ext-link></td></tr><tr><td rowspan="3" colspan="1">
              <tp:taxon-name><tp:taxon-name-part taxon-name-part-type="species">lehua</tp:taxon-name-part></tp:taxon-name>
            </td><td rowspan="1" colspan="1">holotype</td><td rowspan="1" colspan="1">m?</td><td rowspan="1" colspan="1">Nualolo, Kauai, USA, ex Ohia Lehua, <named-content xmlns:xlink="http://www.w3.org/1999/xlink" content-type="date" id="NCID0EWVCK" xlink:type="simple">1 September 1921</named-content>, #5520 O. Swezey leg. (<named-content xmlns:xlink="http://www.w3.org/1999/xlink" content-type="dwc:institutional_code" xlink:type="simple">BPBM</named-content>)</td><td rowspan="1" colspan="1">−</td><td rowspan="1" colspan="1">−</td></tr><tr><td rowspan="1" colspan="1">other</td><td rowspan="1" colspan="1">
              <named-content xmlns:xlink="http://www.w3.org/1999/xlink" content-type="specimen-count" id="NCID0ENWCK" xlink:type="simple">1f</named-content>
            </td><td rowspan="1" colspan="1">same data as holotype</td><td rowspan="1" colspan="1"/><td rowspan="1" colspan="1">−</td></tr><tr><td rowspan="1" colspan="1">other</td><td rowspan="1" colspan="1">
              <named-content xmlns:xlink="http://www.w3.org/1999/xlink" content-type="specimen-count" id="NCID0ECXCK" xlink:type="simple">2m</named-content>, <named-content xmlns:xlink="http://www.w3.org/1999/xlink" content-type="specimen-count" id="NCID0EGXCK" xlink:type="simple">1f</named-content></td><td rowspan="1" colspan="1">Alakai Swamp trail, 1st bog (Lehua Maka Noe), Kauai, USA, ex <tp:taxon-name><tp:taxon-name-part taxon-name-part-type="genus">Metrosideros</tp:taxon-name-part> <tp:taxon-name-part taxon-name-part-type="species">polymorpha</tp:taxon-name-part> <tp:taxon-name-part taxon-name-part-type="infraspecific-rank">var.</tp:taxon-name-part> <tp:taxon-name-part taxon-name-part-type="variety">pumila</tp:taxon-name-part></tp:taxon-name>, <named-content xmlns:xlink="http://www.w3.org/1999/xlink" content-type="date" id="NCID0E5XCK" xlink:type="simple">31 October 2005</named-content>, “Hi08-05” D. Percy leg. (<abbrev xmlns:xlink="http://www.w3.org/1999/xlink" content-type="institution" xlink:title="Natural History Museum, London, UK" id="ABBRID0ECYCK" xlink:type="simple">BMNH</abbrev>)</td><td rowspan="1" colspan="1">
              <named-content xmlns:xlink="http://www.w3.org/1999/xlink" content-type="dwc:verbatimCoordinates" xlink:type="simple"><named-content content-type="geo-json" specific-use="{&#34;type&#34;:&#34;Point&#34;,&#34;coordinates&#34;:[-159.620200,22.145100]}" id="NCID0EOYCK" xlink:type="simple">22.1451, -159.6202</named-content></named-content>
            </td><td rowspan="1" colspan="1">−</td></tr><tr><td rowspan="1" colspan="1">
              <tp:taxon-name><tp:taxon-name-part taxon-name-part-type="species">elegans</tp:taxon-name-part></tp:taxon-name>
            </td><td rowspan="1" colspan="1">holotype</td><td rowspan="1" colspan="1">f</td><td rowspan="1" colspan="1">Kalalau Valley (near 2nd lookout), Kokee State Park, Kauai, USA, ex <tp:taxon-name><tp:taxon-name-part taxon-name-part-type="genus">Metrosideros</tp:taxon-name-part> <tp:taxon-name-part taxon-name-part-type="species">polymorpha</tp:taxon-name-part> <tp:taxon-name-part taxon-name-part-type="infraspecific-rank">var.</tp:taxon-name-part> <tp:taxon-name-part taxon-name-part-type="variety">glaberrima</tp:taxon-name-part></tp:taxon-name>, <named-content xmlns:xlink="http://www.w3.org/1999/xlink" content-type="date" id="NCID0E6ZCK" xlink:type="simple">26 May 2002</named-content>, “377-02” D. Percy leg. (<abbrev xmlns:xlink="http://www.w3.org/1999/xlink" content-type="institution" xlink:title="Natural History Museum, London, UK" id="ABBRID0ED1CK" xlink:type="simple">BMNH</abbrev>)</td><td rowspan="1" colspan="1">
              <named-content xmlns:xlink="http://www.w3.org/1999/xlink" content-type="dwc:verbatimCoordinates" xlink:type="simple"><named-content content-type="geo-json" specific-use="{&#34;type&#34;:&#34;Point&#34;,&#34;coordinates&#34;:[-159.632000,22.149000]}" id="NCID0EP1CK" xlink:type="simple">22.1490, -159.6320</named-content></named-content>
            </td><td rowspan="1" colspan="1">−</td></tr><tr><td rowspan="1" colspan="1">
              <tp:taxon-name><tp:taxon-name-part taxon-name-part-type="species">gagneae</tp:taxon-name-part></tp:taxon-name>
            </td><td rowspan="1" colspan="1">holotype</td><td rowspan="1" colspan="1">f</td><td rowspan="1" colspan="1">Kalalau Valley (between 1st and 2nd lookout), Kokee State Park, Kauai, USA, ex <tp:taxon-name><tp:taxon-name-part taxon-name-part-type="genus">Metrosideros</tp:taxon-name-part> <tp:taxon-name-part taxon-name-part-type="species">polymorpha</tp:taxon-name-part></tp:taxon-name>, <named-content xmlns:xlink="http://www.w3.org/1999/xlink" content-type="date" id="NCID0EZ2CK" xlink:type="simple">28 May 2002</named-content>, “384-02” D. Percy leg. (<abbrev xmlns:xlink="http://www.w3.org/1999/xlink" content-type="institution" xlink:title="Natural History Museum, London, UK" id="ABBRID0E42CK" xlink:type="simple">BMNH</abbrev>)</td><td rowspan="1" colspan="1">
              <named-content xmlns:xlink="http://www.w3.org/1999/xlink" content-type="dwc:verbatimCoordinates" xlink:type="simple"><named-content content-type="geo-json" specific-use="{&#34;type&#34;:&#34;Point&#34;,&#34;coordinates&#34;:[-159.638000,22.151000]}" id="NCID0EJ3CK" xlink:type="simple">22.1510, -159.6380</named-content></named-content>
            </td><td rowspan="1" colspan="1">−</td></tr><tr><td rowspan="1" colspan="1">
              <tp:taxon-name><tp:taxon-name-part taxon-name-part-type="species">haumea</tp:taxon-name-part></tp:taxon-name>
            </td><td rowspan="1" colspan="1">holotype</td><td rowspan="1" colspan="1">m</td><td rowspan="1" colspan="1">Alakai Swamp trail (margin of 1st bog, Lehua Maka Noe), Kokee State Park, Kauai, USA, ex <tp:taxon-name><tp:taxon-name-part taxon-name-part-type="genus">Metrosideros</tp:taxon-name-part> <tp:taxon-name-part taxon-name-part-type="species">polymorpha</tp:taxon-name-part> <tp:taxon-name-part taxon-name-part-type="infraspecific-rank">var.</tp:taxon-name-part> <tp:taxon-name-part taxon-name-part-type="variety">glaberrima</tp:taxon-name-part></tp:taxon-name>, <named-content xmlns:xlink="http://www.w3.org/1999/xlink" content-type="date" id="NCID0E14CK" xlink:type="simple">31 October 2005</named-content>, “Hi09-05” D. Percy leg. (<abbrev xmlns:xlink="http://www.w3.org/1999/xlink" content-type="institution" xlink:title="Natural History Museum, London, UK" id="ABBRID0E54CK" xlink:type="simple">BMNH</abbrev>)</td><td rowspan="1" colspan="1">
              <named-content xmlns:xlink="http://www.w3.org/1999/xlink" content-type="dwc:verbatimCoordinates" xlink:type="simple"><named-content content-type="geo-json" specific-use="{&#34;type&#34;:&#34;Point&#34;,&#34;coordinates&#34;:[-159.615200,22.146900]}" id="NCID0EK5CK" xlink:type="simple">22.1469, -159.6152</named-content></named-content>
            </td><td rowspan="1" colspan="1">−</td></tr><tr><td rowspan="1" colspan="1">
              <bold><tp:taxon-name><tp:taxon-name-part taxon-name-part-type="species">ohialoha</tp:taxon-name-part></tp:taxon-name></bold>
            </td><td rowspan="1" colspan="1"/><td rowspan="1" colspan="1"/><td rowspan="1" colspan="1"/><td rowspan="1" colspan="1"/><td rowspan="1" colspan="1"/></tr><tr><td rowspan="14" colspan="1">
              <tp:taxon-name><tp:taxon-name-part taxon-name-part-type="species">oahuensis</tp:taxon-name-part></tp:taxon-name>
            </td><td rowspan="1" colspan="1">holotype</td><td rowspan="1" colspan="1">m</td><td rowspan="1" colspan="1">Aiea Ridge Trail, Koolau Mnts, Oahu, USA, ex <tp:taxon-name><tp:taxon-name-part taxon-name-part-type="genus">Metrosideros</tp:taxon-name-part> <tp:taxon-name-part taxon-name-part-type="species">polymorpha</tp:taxon-name-part> <tp:taxon-name-part taxon-name-part-type="infraspecific-rank">var.</tp:taxon-name-part> <tp:taxon-name-part taxon-name-part-type="variety">glaberrima</tp:taxon-name-part></tp:taxon-name>, <named-content xmlns:xlink="http://www.w3.org/1999/xlink" content-type="date" id="NCID0E2ADK" xlink:type="simple">15 May 2002</named-content>, “353/354-02” D. Percy leg. (<abbrev xmlns:xlink="http://www.w3.org/1999/xlink" content-type="institution" xlink:title="Natural History Museum, London, UK" id="ABBRID0E6ADK" xlink:type="simple">BMNH</abbrev>)</td><td rowspan="1" colspan="1">
              <named-content xmlns:xlink="http://www.w3.org/1999/xlink" content-type="dwc:verbatimCoordinates" xlink:type="simple"><named-content content-type="geo-json" specific-use="{&#34;type&#34;:&#34;Point&#34;,&#34;coordinates&#34;:[-157.882000,21.404900]}" id="NCID0ELBDK" xlink:type="simple">21.4049, -157.8820</named-content></named-content>
            </td><td rowspan="1" colspan="1">−</td></tr><tr><td rowspan="1" colspan="1">paratypes</td><td rowspan="1" colspan="1">
              <named-content xmlns:xlink="http://www.w3.org/1999/xlink" content-type="specimen-count" id="NCID0E2BDK" xlink:type="simple">8m</named-content>, <named-content xmlns:xlink="http://www.w3.org/1999/xlink" content-type="specimen-count" id="NCID0E6BDK" xlink:type="simple"><named-content content-type="specimen-count" id="NCID0ECCDK" xlink:type="simple">10f</named-content></named-content>, <named-content xmlns:xlink="http://www.w3.org/1999/xlink" content-type="specimen-count" id="NCID0EGCDK" xlink:type="simple">1i</named-content></td><td rowspan="1" colspan="1">same data as holotype</td><td rowspan="1" colspan="1"/><td rowspan="1" colspan="1">
              <ext-link xmlns:xlink="http://www.w3.org/1999/xlink" ext-link-type="gen" xlink:href="KY293942" xlink:type="simple">KY293942-43</ext-link>/<ext-link xmlns:xlink="http://www.w3.org/1999/xlink" ext-link-type="gen" xlink:href="KY294417" xlink:type="simple">KY294417-18</ext-link></td></tr><tr><td rowspan="1" colspan="1">other</td><td rowspan="1" colspan="1">
              <named-content xmlns:xlink="http://www.w3.org/1999/xlink" content-type="specimen-count" id="NCID0EEDDK" xlink:type="simple">3m</named-content>
            </td><td rowspan="1" colspan="1">Kuliouou Ridge Trail, Koolau Mnts, Oahu, USA, ex <tp:taxon-name><tp:taxon-name-part taxon-name-part-type="genus">Metrosideros</tp:taxon-name-part> <tp:taxon-name-part taxon-name-part-type="species">polymorpha</tp:taxon-name-part></tp:taxon-name> var. <tp:taxon-name><tp:taxon-name-part taxon-name-part-type="species">polymorpha</tp:taxon-name-part></tp:taxon-name>, <named-content xmlns:xlink="http://www.w3.org/1999/xlink" content-type="date" id="NCID0E6DDK" xlink:type="simple">12 May 2002</named-content>, “348-02” D. Percy leg. (<abbrev xmlns:xlink="http://www.w3.org/1999/xlink" content-type="institution" xlink:title="Natural History Museum, London, UK" id="ABBRID0EDEDK" xlink:type="simple">BMNH</abbrev>)</td><td rowspan="1" colspan="1">
              <named-content xmlns:xlink="http://www.w3.org/1999/xlink" content-type="dwc:verbatimCoordinates" xlink:type="simple"><named-content content-type="geo-json" specific-use="{&#34;type&#34;:&#34;Point&#34;,&#34;coordinates&#34;:[-157.723100,21.319400]}" id="NCID0EPEDK" xlink:type="simple">21.3194, -157.7231</named-content></named-content>
            </td><td rowspan="1" colspan="1">−</td></tr><tr><td rowspan="1" colspan="1">other</td><td rowspan="1" colspan="1">
              <named-content xmlns:xlink="http://www.w3.org/1999/xlink" content-type="specimen-count" id="NCID0E6EDK" xlink:type="simple">4m</named-content>, <named-content xmlns:xlink="http://www.w3.org/1999/xlink" content-type="specimen-count" id="NCID0EDFDK" xlink:type="simple"><named-content content-type="specimen-count" id="NCID0EGFDK" xlink:type="simple">10f</named-content></named-content>, <named-content xmlns:xlink="http://www.w3.org/1999/xlink" content-type="specimen-count" id="NCID0EKFDK" xlink:type="simple">6i</named-content></td><td rowspan="1" colspan="1">Palolo Ridge Trail, Koolau Mnts, Oahu, USA, ex <tp:taxon-name><tp:taxon-name-part taxon-name-part-type="genus">Metrosideros</tp:taxon-name-part> <tp:taxon-name-part taxon-name-part-type="species">polymorpha</tp:taxon-name-part> <tp:taxon-name-part taxon-name-part-type="infraspecific-rank">var.</tp:taxon-name-part> <tp:taxon-name-part taxon-name-part-type="variety">polymorpha</tp:taxon-name-part></tp:taxon-name>, <named-content xmlns:xlink="http://www.w3.org/1999/xlink" content-type="date" id="NCID0ECGDK" xlink:type="simple">14 May 2002</named-content>, “351-02” D. Percy leg. (<abbrev xmlns:xlink="http://www.w3.org/1999/xlink" content-type="institution" xlink:title="Natural History Museum, London, UK" id="ABBRID0EGGDK" xlink:type="simple">BMNH</abbrev>)</td><td rowspan="1" colspan="1">
              <named-content xmlns:xlink="http://www.w3.org/1999/xlink" content-type="dwc:verbatimCoordinates" xlink:type="simple"><named-content content-type="geo-json" specific-use="{&#34;type&#34;:&#34;Point&#34;,&#34;coordinates&#34;:[-157.779000,21.326000]}" id="NCID0ESGDK" xlink:type="simple">21.3260, -157.7790</named-content></named-content>
            </td><td rowspan="1" colspan="1">
              <ext-link xmlns:xlink="http://www.w3.org/1999/xlink" ext-link-type="gen" xlink:href="KY293948" xlink:type="simple">KY293948</ext-link>/<ext-link xmlns:xlink="http://www.w3.org/1999/xlink" ext-link-type="gen" xlink:href="KY294423" xlink:type="simple">KY294423</ext-link></td></tr><tr><td rowspan="1" colspan="1">other</td><td rowspan="1" colspan="1">
              <named-content xmlns:xlink="http://www.w3.org/1999/xlink" content-type="specimen-count" id="NCID0EMHDK" xlink:type="simple">1m</named-content>, <named-content xmlns:xlink="http://www.w3.org/1999/xlink" content-type="specimen-count" id="NCID0EQHDK" xlink:type="simple">1f</named-content>, <named-content xmlns:xlink="http://www.w3.org/1999/xlink" content-type="specimen-count" id="NCID0EUHDK" xlink:type="simple">13i</named-content></td><td rowspan="1" colspan="1">Aiea Ridge Trail, Koolau Mnts, Oahu, USA, ex <tp:taxon-name><tp:taxon-name-part taxon-name-part-type="genus">Metrosideros</tp:taxon-name-part> <tp:taxon-name-part taxon-name-part-type="species">polymorpha</tp:taxon-name-part> <tp:taxon-name-part taxon-name-part-type="infraspecific-rank">var.</tp:taxon-name-part> <tp:taxon-name-part taxon-name-part-type="variety">polymorpha</tp:taxon-name-part></tp:taxon-name>, <named-content xmlns:xlink="http://www.w3.org/1999/xlink" content-type="date" id="NCID0EMIDK" xlink:type="simple">15 May 2002</named-content>, “355-02” D. Percy leg. (<abbrev xmlns:xlink="http://www.w3.org/1999/xlink" content-type="institution" xlink:title="Natural History Museum, London, UK" id="ABBRID0EQIDK" xlink:type="simple">BMNH</abbrev>)</td><td rowspan="1" colspan="1">
              <named-content xmlns:xlink="http://www.w3.org/1999/xlink" content-type="dwc:verbatimCoordinates" xlink:type="simple"><named-content content-type="geo-json" specific-use="{&#34;type&#34;:&#34;Point&#34;,&#34;coordinates&#34;:[-157.882000,21.404900]}" id="NCID0E3IDK" xlink:type="simple">21.4049, -157.8820</named-content></named-content>
            </td><td rowspan="1" colspan="1">
              <ext-link xmlns:xlink="http://www.w3.org/1999/xlink" ext-link-type="gen" xlink:href="KY293946" xlink:type="simple">KY293946</ext-link>, <ext-link xmlns:xlink="http://www.w3.org/1999/xlink" ext-link-type="gen" xlink:href="KY293949" xlink:type="simple">KY293949-50</ext-link>/<ext-link xmlns:xlink="http://www.w3.org/1999/xlink" ext-link-type="gen" xlink:href="KY294421" xlink:type="simple">KY294421</ext-link>, <ext-link xmlns:xlink="http://www.w3.org/1999/xlink" ext-link-type="gen" xlink:href="KY294424" xlink:type="simple">KY294424-25</ext-link></td></tr><tr><td rowspan="1" colspan="1">other</td><td rowspan="1" colspan="1">
              <named-content xmlns:xlink="http://www.w3.org/1999/xlink" content-type="specimen-count" id="NCID0EAKDK" xlink:type="simple">7m</named-content>, <named-content xmlns:xlink="http://www.w3.org/1999/xlink" content-type="specimen-count" id="NCID0EEKDK" xlink:type="simple">4f</named-content></td><td rowspan="1" colspan="1">same data as previous except: ex <tp:taxon-name><tp:taxon-name-part taxon-name-part-type="genus">Metrosideros</tp:taxon-name-part> <tp:taxon-name-part taxon-name-part-type="species">polymorpha</tp:taxon-name-part> <tp:taxon-name-part taxon-name-part-type="infraspecific-rank">var.</tp:taxon-name-part> <tp:taxon-name-part taxon-name-part-type="variety">glaberrima</tp:taxon-name-part></tp:taxon-name>, “356-02” D. Percy leg. (<abbrev xmlns:xlink="http://www.w3.org/1999/xlink" content-type="institution" xlink:title="Natural History Museum, London, UK" id="ABBRID0E3KDK" xlink:type="simple">BMNH</abbrev>)</td><td rowspan="1" colspan="1">
              <named-content xmlns:xlink="http://www.w3.org/1999/xlink" content-type="dwc:verbatimCoordinates" xlink:type="simple"><named-content content-type="geo-json" specific-use="{&#34;type&#34;:&#34;Point&#34;,&#34;coordinates&#34;:[-157.882000,21.404900]}" id="NCID0EILDK" xlink:type="simple">21.4049, -157.8820</named-content></named-content>
            </td><td rowspan="1" colspan="1">−</td></tr><tr><td rowspan="1" colspan="1">other</td><td rowspan="1" colspan="1">
              <named-content xmlns:xlink="http://www.w3.org/1999/xlink" content-type="specimen-count" id="NCID0EYLDK" xlink:type="simple">1m</named-content>, <named-content xmlns:xlink="http://www.w3.org/1999/xlink" content-type="specimen-count" id="NCID0E3LDK" xlink:type="simple">1f</named-content></td><td rowspan="1" colspan="1">Honouliuli Preserve, Waianae Mnts, Oahu, USA, ex <tp:taxon-name><tp:taxon-name-part taxon-name-part-type="genus">Metrosideros</tp:taxon-name-part> <tp:taxon-name-part taxon-name-part-type="species">polymorpha</tp:taxon-name-part> <tp:taxon-name-part taxon-name-part-type="infraspecific-rank">var.</tp:taxon-name-part> <tp:taxon-name-part taxon-name-part-type="variety">glaberrima</tp:taxon-name-part></tp:taxon-name>, <named-content xmlns:xlink="http://www.w3.org/1999/xlink" content-type="date" id="NCID0EUMDK" xlink:type="simple">22 May 2002</named-content>, “362-02” D. Percy leg. (<abbrev xmlns:xlink="http://www.w3.org/1999/xlink" content-type="institution" xlink:title="Natural History Museum, London, UK" id="ABBRID0EYMDK" xlink:type="simple">BMNH</abbrev>)</td><td rowspan="1" colspan="1">
              <named-content xmlns:xlink="http://www.w3.org/1999/xlink" content-type="dwc:verbatimCoordinates" xlink:type="simple"><named-content content-type="geo-json" specific-use="{&#34;type&#34;:&#34;Point&#34;,&#34;coordinates&#34;:[-158.092000,21.436000]}" id="NCID0EENDK" xlink:type="simple">21.4360, -158.0920</named-content></named-content>
            </td><td rowspan="1" colspan="1">−</td></tr><tr><td rowspan="1" colspan="1">other</td><td rowspan="1" colspan="1">
              <named-content xmlns:xlink="http://www.w3.org/1999/xlink" content-type="specimen-count" id="NCID0EUNDK" xlink:type="simple">12m</named-content>, <named-content xmlns:xlink="http://www.w3.org/1999/xlink" content-type="specimen-count" id="NCID0EYNDK" xlink:type="simple">13f</named-content></td><td rowspan="1" colspan="1">Pupukea, Koolau Mnts, Oahu, USA, ex <tp:taxon-name><tp:taxon-name-part taxon-name-part-type="genus">Metrosideros</tp:taxon-name-part> <tp:taxon-name-part taxon-name-part-type="species">polymorpha</tp:taxon-name-part></tp:taxon-name>, <named-content xmlns:xlink="http://www.w3.org/1999/xlink" content-type="date" id="NCID0EJODK" xlink:type="simple">23 July 2002</named-content>, “SLM288-02” S. Montgomery leg. (<abbrev xmlns:xlink="http://www.w3.org/1999/xlink" content-type="institution" xlink:title="Natural History Museum, London, UK" id="ABBRID0ENODK" xlink:type="simple">BMNH</abbrev>)</td><td rowspan="1" colspan="1">
              <named-content xmlns:xlink="http://www.w3.org/1999/xlink" content-type="dwc:verbatimCoordinates" xlink:type="simple"><named-content content-type="geo-json" specific-use="{&#34;type&#34;:&#34;Point&#34;,&#34;coordinates&#34;:[-157.997000,21.637000]}" id="NCID0EZODK" xlink:type="simple">21.6370, -157.9970</named-content></named-content>
            </td><td rowspan="1" colspan="1">
              <ext-link xmlns:xlink="http://www.w3.org/1999/xlink" ext-link-type="gen" xlink:href="KY293941" xlink:type="simple">KY293941</ext-link>/<ext-link xmlns:xlink="http://www.w3.org/1999/xlink" ext-link-type="gen" xlink:href="KY294416" xlink:type="simple">KY294416</ext-link></td></tr><tr><td rowspan="1" colspan="1">other</td><td rowspan="1" colspan="1">
              <named-content xmlns:xlink="http://www.w3.org/1999/xlink" content-type="specimen-count" id="NCID0ETPDK" xlink:type="simple">1m</named-content>
            </td><td rowspan="1" colspan="1">Aiea Ridge Trail, Koolau Mnts, Oahu, USA, ex <tp:taxon-name><tp:taxon-name-part taxon-name-part-type="genus">Metrosideros</tp:taxon-name-part> <tp:taxon-name-part taxon-name-part-type="species">polymorpha</tp:taxon-name-part> <tp:taxon-name-part taxon-name-part-type="infraspecific-rank">var.</tp:taxon-name-part> <tp:taxon-name-part taxon-name-part-type="variety">glaberrima</tp:taxon-name-part></tp:taxon-name>, <named-content xmlns:xlink="http://www.w3.org/1999/xlink" content-type="date" id="NCID0EMQDK" xlink:type="simple">13 August 2003</named-content>, “Hi01-03” D. Percy leg. (<abbrev xmlns:xlink="http://www.w3.org/1999/xlink" content-type="institution" xlink:title="Natural History Museum, London, UK" id="ABBRID0EQQDK" xlink:type="simple">BMNH</abbrev>)</td><td rowspan="1" colspan="1">
              <named-content xmlns:xlink="http://www.w3.org/1999/xlink" content-type="dwc:verbatimCoordinates" xlink:type="simple"><named-content content-type="geo-json" specific-use="{&#34;type&#34;:&#34;Point&#34;,&#34;coordinates&#34;:[-157.881900,21.405000]}" id="NCID0E3QDK" xlink:type="simple">21.4050, -157.8819</named-content></named-content>
            </td><td rowspan="1" colspan="1"/></tr><tr><td rowspan="1" colspan="1">other</td><td rowspan="1" colspan="1">
              <named-content xmlns:xlink="http://www.w3.org/1999/xlink" content-type="specimen-count" id="NCID0EMRDK" xlink:type="simple">1i</named-content>
            </td><td rowspan="1" colspan="1">Pahole NAR, Waianaea Mnts, Oahu, USA, ex <tp:taxon-name><tp:taxon-name-part taxon-name-part-type="genus">Metrosideros</tp:taxon-name-part> <tp:taxon-name-part taxon-name-part-type="species">polymorpha</tp:taxon-name-part> <tp:taxon-name-part taxon-name-part-type="infraspecific-rank">var.</tp:taxon-name-part> <tp:taxon-name-part taxon-name-part-type="variety">glaberrima</tp:taxon-name-part></tp:taxon-name>, <named-content xmlns:xlink="http://www.w3.org/1999/xlink" content-type="date" id="NCID0EFSDK" xlink:type="simple">14 August 2003</named-content>, “Hi04-03” D. Percy leg. (<abbrev xmlns:xlink="http://www.w3.org/1999/xlink" content-type="institution" xlink:title="Natural History Museum, London, UK" id="ABBRID0EJSDK" xlink:type="simple">BMNH</abbrev>)</td><td rowspan="1" colspan="1">
              <named-content xmlns:xlink="http://www.w3.org/1999/xlink" content-type="dwc:verbatimCoordinates" xlink:type="simple"><named-content content-type="geo-json" specific-use="{&#34;type&#34;:&#34;Point&#34;,&#34;coordinates&#34;:[-158.192200,21.537200]}" id="NCID0EVSDK" xlink:type="simple">21.5372, -158.1922</named-content></named-content>
            </td><td rowspan="1" colspan="1">−</td></tr><tr><td rowspan="1" colspan="1">other</td><td rowspan="1" colspan="1">
              <named-content xmlns:xlink="http://www.w3.org/1999/xlink" content-type="specimen-count" id="NCID0EFTDK" xlink:type="simple">1m</named-content>
            </td><td rowspan="1" colspan="1">same data as previous except: on <tp:taxon-name><tp:taxon-name-part taxon-name-part-type="genus">Planchonella</tp:taxon-name-part></tp:taxon-name>, “Hi06-03” D. Percy leg. (<abbrev xmlns:xlink="http://www.w3.org/1999/xlink" content-type="institution" xlink:title="Natural History Museum, London, UK" id="ABBRID0ETTDK" xlink:type="simple">BMNH</abbrev>)</td><td rowspan="1" colspan="1">
              <named-content xmlns:xlink="http://www.w3.org/1999/xlink" content-type="dwc:verbatimCoordinates" xlink:type="simple"><named-content content-type="geo-json" specific-use="{&#34;type&#34;:&#34;Point&#34;,&#34;coordinates&#34;:[-158.191900,21.536400]}" id="NCID0E6TDK" xlink:type="simple">21.5364, -158.1919</named-content></named-content>
            </td><td rowspan="1" colspan="1">−</td></tr><tr><td rowspan="1" colspan="1">other</td><td rowspan="1" colspan="1">
              <named-content xmlns:xlink="http://www.w3.org/1999/xlink" content-type="specimen-count" id="NCID0EPUDK" xlink:type="simple">1m</named-content>, <named-content xmlns:xlink="http://www.w3.org/1999/xlink" content-type="specimen-count" id="NCID0ETUDK" xlink:type="simple">1f</named-content></td><td rowspan="1" colspan="1">same data as previous except: on <tp:taxon-name><tp:taxon-name-part taxon-name-part-type="genus">Melicope</tp:taxon-name-part></tp:taxon-name>, “Hi07-03” D. Percy leg. (<abbrev xmlns:xlink="http://www.w3.org/1999/xlink" content-type="institution" xlink:title="Natural History Museum, London, UK" id="ABBRID0EAVDK" xlink:type="simple">BMNH</abbrev>)</td><td rowspan="1" colspan="1">
              <named-content xmlns:xlink="http://www.w3.org/1999/xlink" content-type="dwc:verbatimCoordinates" xlink:type="simple"><named-content content-type="geo-json" specific-use="{&#34;type&#34;:&#34;Point&#34;,&#34;coordinates&#34;:[-158.191900,21.536400]}" id="NCID0EMVDK" xlink:type="simple">21.5364, -158.1919</named-content></named-content>
            </td><td rowspan="1" colspan="1">−</td></tr><tr><td rowspan="1" colspan="1">other</td><td rowspan="1" colspan="1">
              <named-content xmlns:xlink="http://www.w3.org/1999/xlink" content-type="specimen-count" id="NCID0E3VDK" xlink:type="simple">3m</named-content>, <named-content xmlns:xlink="http://www.w3.org/1999/xlink" content-type="specimen-count" id="NCID0EAWDK" xlink:type="simple">2f</named-content></td><td rowspan="1" colspan="1">same data as previous except: ex <tp:taxon-name><tp:taxon-name-part taxon-name-part-type="genus">Metrosideros</tp:taxon-name-part> <tp:taxon-name-part taxon-name-part-type="species">polymorpha</tp:taxon-name-part> <tp:taxon-name-part taxon-name-part-type="infraspecific-rank">var.</tp:taxon-name-part> <tp:taxon-name-part taxon-name-part-type="variety">glaberrima</tp:taxon-name-part></tp:taxon-name>, “Hi10-03” D. Percy leg. (<abbrev xmlns:xlink="http://www.w3.org/1999/xlink" content-type="institution" xlink:title="Natural History Museum, London, UK" id="ABBRID0EYWDK" xlink:type="simple">BMNH</abbrev>)</td><td rowspan="1" colspan="1">
              <named-content xmlns:xlink="http://www.w3.org/1999/xlink" content-type="dwc:verbatimCoordinates" xlink:type="simple"><named-content content-type="geo-json" specific-use="{&#34;type&#34;:&#34;Point&#34;,&#34;coordinates&#34;:[-158.195300,21.546100]}" id="NCID0EEXDK" xlink:type="simple">21.5461, -158.1953</named-content></named-content>
            </td><td rowspan="1" colspan="1">
              <ext-link xmlns:xlink="http://www.w3.org/1999/xlink" ext-link-type="gen" xlink:href="KY293938" xlink:type="simple">KY293938</ext-link>/<ext-link xmlns:xlink="http://www.w3.org/1999/xlink" ext-link-type="gen" xlink:href="KY294413" xlink:type="simple">KY294413</ext-link></td></tr><tr><td rowspan="1" colspan="1">other</td><td rowspan="1" colspan="1">
              <named-content xmlns:xlink="http://www.w3.org/1999/xlink" content-type="specimen-count" id="NCID0E5XDK" xlink:type="simple">7m</named-content>, <named-content xmlns:xlink="http://www.w3.org/1999/xlink" content-type="specimen-count" id="NCID0ECYDK" xlink:type="simple"><named-content content-type="specimen-count" id="NCID0EFYDK" xlink:type="simple">7f</named-content></named-content>, <named-content xmlns:xlink="http://www.w3.org/1999/xlink" content-type="specimen-count" id="NCID0EJYDK" xlink:type="simple"><named-content content-type="specimen-count" id="NCID0EMYDK" xlink:type="simple">50i</named-content></named-content></td><td rowspan="1" colspan="1">Wiliwilinui Ridge Trail, Koolau Mnts, Oahu, USA, ex <tp:taxon-name><tp:taxon-name-part taxon-name-part-type="genus">Metrosideros</tp:taxon-name-part> <tp:taxon-name-part taxon-name-part-type="species">polymorpha</tp:taxon-name-part> <tp:taxon-name-part taxon-name-part-type="infraspecific-rank">var.</tp:taxon-name-part> <tp:taxon-name-part taxon-name-part-type="variety">polymorpha</tp:taxon-name-part></tp:taxon-name>, <named-content xmlns:xlink="http://www.w3.org/1999/xlink" content-type="date" id="NCID0EEZDK" xlink:type="simple">16 August 2003</named-content>, “Hi14/15-03” D. Percy leg. (<abbrev xmlns:xlink="http://www.w3.org/1999/xlink" content-type="institution" xlink:title="Natural History Museum, London, UK" id="ABBRID0EIZDK" xlink:type="simple">BMNH</abbrev>)</td><td rowspan="1" colspan="1">
              <named-content xmlns:xlink="http://www.w3.org/1999/xlink" content-type="dwc:verbatimCoordinates" xlink:type="simple"><named-content content-type="geo-json" specific-use="{&#34;type&#34;:&#34;Point&#34;,&#34;coordinates&#34;:[-157.759700,21.316700]}" id="NCID0EUZDK" xlink:type="simple">21.3167, -157.7597</named-content></named-content>
            </td><td rowspan="1" colspan="1">
              <ext-link xmlns:xlink="http://www.w3.org/1999/xlink" ext-link-type="gen" xlink:href="KY293947" xlink:type="simple">KY293947</ext-link>/<ext-link xmlns:xlink="http://www.w3.org/1999/xlink" ext-link-type="gen" xlink:href="KY294422" xlink:type="simple">KY294422</ext-link></td></tr><tr><td rowspan="15" colspan="1">
              <tp:taxon-name><tp:taxon-name-part taxon-name-part-type="species">oahuensis</tp:taxon-name-part></tp:taxon-name>
            </td><td rowspan="1" colspan="1">other</td><td rowspan="1" colspan="1">
              <named-content xmlns:xlink="http://www.w3.org/1999/xlink" content-type="specimen-count" id="NCID0E21DK" xlink:type="simple">1m</named-content>, <named-content xmlns:xlink="http://www.w3.org/1999/xlink" content-type="specimen-count" id="NCID0E61DK" xlink:type="simple">2f</named-content></td><td rowspan="1" colspan="1">same data as previous except: ex <tp:taxon-name><tp:taxon-name-part taxon-name-part-type="genus">Metrosideros</tp:taxon-name-part> <tp:taxon-name-part taxon-name-part-type="species">polymorpha</tp:taxon-name-part> <tp:taxon-name-part taxon-name-part-type="infraspecific-rank">var.</tp:taxon-name-part> <tp:taxon-name-part taxon-name-part-type="variety">glaberrima</tp:taxon-name-part></tp:taxon-name>, “Hi16/17-03” D. Percy leg. (<abbrev xmlns:xlink="http://www.w3.org/1999/xlink" content-type="institution" xlink:title="Natural History Museum, London, UK" id="ABBRID0EX2DK" xlink:type="simple">BMNH</abbrev>)</td><td rowspan="1" colspan="1">
              <named-content xmlns:xlink="http://www.w3.org/1999/xlink" content-type="dwc:verbatimCoordinates" xlink:type="simple"><named-content content-type="geo-json" specific-use="{&#34;type&#34;:&#34;Point&#34;,&#34;coordinates&#34;:[-157.759200,21.318300]}" id="NCID0ED3DK" xlink:type="simple">21.3183, -157.7592</named-content></named-content>
            </td><td rowspan="1" colspan="1">−</td></tr><tr><td rowspan="1" colspan="1">other</td><td rowspan="1" colspan="1">
              <named-content xmlns:xlink="http://www.w3.org/1999/xlink" content-type="specimen-count" id="NCID0ET3DK" xlink:type="simple">2m</named-content>, <named-content xmlns:xlink="http://www.w3.org/1999/xlink" content-type="specimen-count" id="NCID0EX3DK" xlink:type="simple">3f</named-content>, <named-content xmlns:xlink="http://www.w3.org/1999/xlink" content-type="specimen-count" id="NCID0E23DK" xlink:type="simple">42i</named-content></td><td rowspan="1" colspan="1">Mnt Kaala summit, Waianae Mnts, Oahu, USA, ex <tp:taxon-name><tp:taxon-name-part taxon-name-part-type="genus">Metrosideros</tp:taxon-name-part> <tp:taxon-name-part taxon-name-part-type="species">polymorpha</tp:taxon-name-part> <tp:taxon-name-part taxon-name-part-type="infraspecific-rank">var.</tp:taxon-name-part> <tp:taxon-name-part taxon-name-part-type="variety">polymorpha</tp:taxon-name-part></tp:taxon-name>, <named-content xmlns:xlink="http://www.w3.org/1999/xlink" content-type="date" id="NCID0ET4DK" xlink:type="simple">26 August 2003</named-content>, “Hi50-03” D. Percy leg. (<abbrev xmlns:xlink="http://www.w3.org/1999/xlink" content-type="institution" xlink:title="Natural History Museum, London, UK" id="ABBRID0EX4DK" xlink:type="simple">BMNH</abbrev>)</td><td rowspan="1" colspan="1">
              <named-content xmlns:xlink="http://www.w3.org/1999/xlink" content-type="dwc:verbatimCoordinates" xlink:type="simple"><named-content content-type="geo-json" specific-use="{&#34;type&#34;:&#34;Point&#34;,&#34;coordinates&#34;:[-158.143900,21.508300]}" id="NCID0ED5DK" xlink:type="simple">21.5083, -158.1439</named-content></named-content>
            </td><td rowspan="1" colspan="1">
              <ext-link xmlns:xlink="http://www.w3.org/1999/xlink" ext-link-type="gen" xlink:href="KY293939" xlink:type="simple">KY293939</ext-link>, <ext-link xmlns:xlink="http://www.w3.org/1999/xlink" ext-link-type="gen" xlink:href="KY293944" xlink:type="simple">KY293944</ext-link>/<ext-link xmlns:xlink="http://www.w3.org/1999/xlink" ext-link-type="gen" xlink:href="KY294414" xlink:type="simple">KY294414</ext-link>, <ext-link xmlns:xlink="http://www.w3.org/1999/xlink" ext-link-type="gen" xlink:href="KY294419" xlink:type="simple">KY294419</ext-link></td></tr><tr><td rowspan="1" colspan="1">other</td><td rowspan="1" colspan="1">
              <named-content xmlns:xlink="http://www.w3.org/1999/xlink" content-type="specimen-count" id="NCID0EH6DK" xlink:type="simple">2m</named-content>, <named-content xmlns:xlink="http://www.w3.org/1999/xlink" content-type="specimen-count" id="NCID0EL6DK" xlink:type="simple">3f</named-content></td><td rowspan="1" colspan="1">same data as previous except: ex <tp:taxon-name><tp:taxon-name-part taxon-name-part-type="genus">Metrosideros</tp:taxon-name-part> <tp:taxon-name-part taxon-name-part-type="species">polymorpha</tp:taxon-name-part> <tp:taxon-name-part taxon-name-part-type="infraspecific-rank">var.</tp:taxon-name-part> <tp:taxon-name-part taxon-name-part-type="variety">glaberrima</tp:taxon-name-part></tp:taxon-name>, “Hi51-03” D. Percy leg. (<abbrev xmlns:xlink="http://www.w3.org/1999/xlink" content-type="institution" xlink:title="Natural History Museum, London, UK" id="ABBRID0EDAEK" xlink:type="simple">BMNH</abbrev>)</td><td rowspan="1" colspan="1">
              <named-content xmlns:xlink="http://www.w3.org/1999/xlink" content-type="dwc:verbatimCoordinates" xlink:type="simple"><named-content content-type="geo-json" specific-use="{&#34;type&#34;:&#34;Point&#34;,&#34;coordinates&#34;:[-158.143900,21.508300]}" id="NCID0EPAEK" xlink:type="simple">21.5083, -158.1439</named-content></named-content>
            </td><td rowspan="1" colspan="1">−</td></tr><tr><td rowspan="1" colspan="1">other</td><td rowspan="1" colspan="1">
              <named-content xmlns:xlink="http://www.w3.org/1999/xlink" content-type="specimen-count" id="NCID0E6AEK" xlink:type="simple">2m</named-content>, <named-content xmlns:xlink="http://www.w3.org/1999/xlink" content-type="specimen-count" id="NCID0EDBEK" xlink:type="simple">1f</named-content></td><td rowspan="1" colspan="1">Aiea Ridge Trail, Koolau Mnts, Oahu, USA, ex <tp:taxon-name><tp:taxon-name-part taxon-name-part-type="genus">Metrosideros</tp:taxon-name-part> <tp:taxon-name-part taxon-name-part-type="species">polymorpha</tp:taxon-name-part> <tp:taxon-name-part taxon-name-part-type="infraspecific-rank">var.</tp:taxon-name-part> <tp:taxon-name-part taxon-name-part-type="variety">polymorpha</tp:taxon-name-part></tp:taxon-name>, <named-content xmlns:xlink="http://www.w3.org/1999/xlink" content-type="date" id="NCID0E2BEK" xlink:type="simple">25 May 2011</named-content>, “Hi01-11” D. Percy leg. (<abbrev xmlns:xlink="http://www.w3.org/1999/xlink" content-type="institution" xlink:title="Natural History Museum, London, UK" id="ABBRID0E6BEK" xlink:type="simple">BMNH</abbrev>)</td><td rowspan="1" colspan="1">
              <named-content xmlns:xlink="http://www.w3.org/1999/xlink" content-type="dwc:verbatimCoordinates" xlink:type="simple"><named-content content-type="geo-json" specific-use="{&#34;type&#34;:&#34;Point&#34;,&#34;coordinates&#34;:[-157.882000,21.404900]}" id="NCID0ELCEK" xlink:type="simple">21.4049, -157.8820</named-content></named-content>
            </td><td rowspan="1" colspan="1">
              <ext-link xmlns:xlink="http://www.w3.org/1999/xlink" ext-link-type="gen" xlink:href="KY293936" xlink:type="simple">KY293936-37</ext-link>, <ext-link xmlns:xlink="http://www.w3.org/1999/xlink" ext-link-type="gen" xlink:href="KY293945" xlink:type="simple">KY293945</ext-link>/<ext-link xmlns:xlink="http://www.w3.org/1999/xlink" ext-link-type="gen" xlink:href="KY294411" xlink:type="simple">KY294411-12</ext-link>, <ext-link xmlns:xlink="http://www.w3.org/1999/xlink" ext-link-type="gen" xlink:href="KY294420" xlink:type="simple">KY294420</ext-link></td></tr><tr><td rowspan="1" colspan="1">other</td><td rowspan="1" colspan="1">
              <named-content xmlns:xlink="http://www.w3.org/1999/xlink" content-type="specimen-count" id="NCID0EPDEK" xlink:type="simple">1f</named-content>
            </td><td rowspan="1" colspan="1">Mnt Kaala, Waianae Mnts, Oahu, USA, ex <tp:taxon-name><tp:taxon-name-part taxon-name-part-type="genus">Metrosideros</tp:taxon-name-part> <tp:taxon-name-part taxon-name-part-type="species">polymorpha</tp:taxon-name-part></tp:taxon-name>, <named-content xmlns:xlink="http://www.w3.org/1999/xlink" content-type="date" id="NCID0EBEEK" xlink:type="simple">2 February 2011</named-content>, “SLM2-11” S. Montgomery leg. (<abbrev xmlns:xlink="http://www.w3.org/1999/xlink" content-type="institution" xlink:title="Natural History Museum, London, UK" id="ABBRID0EFEEK" xlink:type="simple">BMNH</abbrev>)</td><td rowspan="1" colspan="1">−</td><td rowspan="1" colspan="1">
              <ext-link xmlns:xlink="http://www.w3.org/1999/xlink" ext-link-type="gen" xlink:href="KY293940" xlink:type="simple">KY293940</ext-link>/<ext-link xmlns:xlink="http://www.w3.org/1999/xlink" ext-link-type="gen" xlink:href="KY294415" xlink:type="simple">KY294415</ext-link></td></tr><tr><td rowspan="1" colspan="1">other</td><td rowspan="1" colspan="1">
              <named-content xmlns:xlink="http://www.w3.org/1999/xlink" content-type="specimen-count" id="NCID0ECFEK" xlink:type="simple">2m</named-content>, <named-content xmlns:xlink="http://www.w3.org/1999/xlink" content-type="specimen-count" id="NCID0EGFEK" xlink:type="simple">3f</named-content></td><td rowspan="1" colspan="1">Mnt Kaala, boardwalk through bog, Waianae Mnts, Oahu, USA, ex <tp:taxon-name><tp:taxon-name-part taxon-name-part-type="genus">Metrosideros</tp:taxon-name-part> <tp:taxon-name-part taxon-name-part-type="species">polymorpha</tp:taxon-name-part></tp:taxon-name>, <named-content xmlns:xlink="http://www.w3.org/1999/xlink" content-type="date" id="NCID0EXFEK" xlink:type="simple">4 July 2014</named-content>, “Hi57-14” D. Percy leg. (<abbrev xmlns:xlink="http://www.w3.org/1999/xlink" content-type="institution" xlink:title="Natural History Museum, London, UK" id="ABBRID0E2FEK" xlink:type="simple">BMNH</abbrev>)</td><td rowspan="1" colspan="1">
              <named-content xmlns:xlink="http://www.w3.org/1999/xlink" content-type="dwc:verbatimCoordinates" xlink:type="simple"><named-content content-type="geo-json" specific-use="{&#34;type&#34;:&#34;Point&#34;,&#34;coordinates&#34;:[-158.144000,21.507100]}" id="NCID0EHGEK" xlink:type="simple">21.5071, -158.1440</named-content></named-content>
            </td><td rowspan="1" colspan="1">
              <ext-link xmlns:xlink="http://www.w3.org/1999/xlink" ext-link-type="gen" xlink:href="KY293902" xlink:type="simple">KY293902-04</ext-link>/<ext-link xmlns:xlink="http://www.w3.org/1999/xlink" ext-link-type="gen" xlink:href="KY294378" xlink:type="simple">KY294378-80</ext-link></td></tr><tr><td rowspan="1" colspan="1">other</td><td rowspan="1" colspan="1">
              <named-content xmlns:xlink="http://www.w3.org/1999/xlink" content-type="specimen-count" id="NCID0EBHEK" xlink:type="simple">3m</named-content>, <named-content xmlns:xlink="http://www.w3.org/1999/xlink" content-type="specimen-count" id="NCID0EFHEK" xlink:type="simple">2f</named-content></td><td rowspan="1" colspan="1">Mnt Kaala, boardwalk through bog, Waianae Mnts, Oahu, USA, ex <tp:taxon-name><tp:taxon-name-part taxon-name-part-type="genus">Metrosideros</tp:taxon-name-part> <tp:taxon-name-part taxon-name-part-type="species">polymorpha</tp:taxon-name-part></tp:taxon-name>, <named-content xmlns:xlink="http://www.w3.org/1999/xlink" content-type="date" id="NCID0EWHEK" xlink:type="simple">4 July 2014</named-content>, “Hi61-14” D. Percy leg. (<abbrev xmlns:xlink="http://www.w3.org/1999/xlink" content-type="institution" xlink:title="Natural History Museum, London, UK" id="ABBRID0E1HEK" xlink:type="simple">BMNH</abbrev>)</td><td rowspan="1" colspan="1">
              <named-content xmlns:xlink="http://www.w3.org/1999/xlink" content-type="dwc:verbatimCoordinates" xlink:type="simple"><named-content content-type="geo-json" specific-use="{&#34;type&#34;:&#34;Point&#34;,&#34;coordinates&#34;:[-158.148300,21.502800]}" id="NCID0EGIEK" xlink:type="simple">21.5028, -158.1483</named-content></named-content>
            </td><td rowspan="1" colspan="1">
              <ext-link xmlns:xlink="http://www.w3.org/1999/xlink" ext-link-type="gen" xlink:href="KY293905" xlink:type="simple">KY293905-09</ext-link>/<ext-link xmlns:xlink="http://www.w3.org/1999/xlink" ext-link-type="gen" xlink:href="KY294381" xlink:type="simple">KY294381-85</ext-link></td></tr><tr><td rowspan="1" colspan="1">other</td><td rowspan="1" colspan="1">
              <named-content xmlns:xlink="http://www.w3.org/1999/xlink" content-type="specimen-count" id="NCID0EAJEK" xlink:type="simple">2m</named-content>
            </td><td rowspan="1" colspan="1">Mnt Kaala road, Waianae Mnts, Oahu, USA, ex <tp:taxon-name><tp:taxon-name-part taxon-name-part-type="genus">Metrosideros</tp:taxon-name-part> <tp:taxon-name-part taxon-name-part-type="species">polymorpha</tp:taxon-name-part></tp:taxon-name>, <named-content xmlns:xlink="http://www.w3.org/1999/xlink" content-type="date" id="NCID0ESJEK" xlink:type="simple">04 July 2014</named-content>, “Hi63-14” D. Percy leg. (<abbrev xmlns:xlink="http://www.w3.org/1999/xlink" content-type="institution" xlink:title="Natural History Museum, London, UK" id="ABBRID0EWJEK" xlink:type="simple">BMNH</abbrev>)</td><td rowspan="1" colspan="1">
              <named-content xmlns:xlink="http://www.w3.org/1999/xlink" content-type="dwc:verbatimCoordinates" xlink:type="simple"><named-content content-type="geo-json" specific-use="{&#34;type&#34;:&#34;Point&#34;,&#34;coordinates&#34;:[-158.147400,21.510000]}" id="NCID0ECKEK" xlink:type="simple">21.5100, -158.1474</named-content></named-content>
            </td><td rowspan="1" colspan="1">
              <ext-link xmlns:xlink="http://www.w3.org/1999/xlink" ext-link-type="gen" xlink:href="KY293910" xlink:type="simple">KY293910-11</ext-link>/<ext-link xmlns:xlink="http://www.w3.org/1999/xlink" ext-link-type="gen" xlink:href="KY294386" xlink:type="simple">KY294386-87</ext-link></td></tr><tr><td rowspan="1" colspan="1">other</td><td rowspan="1" colspan="1">
              <named-content xmlns:xlink="http://www.w3.org/1999/xlink" content-type="specimen-count" id="NCID0E3KEK" xlink:type="simple">2m</named-content>, <named-content xmlns:xlink="http://www.w3.org/1999/xlink" content-type="specimen-count" id="NCID0EALEK" xlink:type="simple"><named-content content-type="specimen-count" id="NCID0EDLEK" xlink:type="simple">5f</named-content></named-content></td><td rowspan="1" colspan="1">same data as previous except: “Hi64-14” D. Percy leg. (<abbrev xmlns:xlink="http://www.w3.org/1999/xlink" content-type="institution" xlink:title="Natural History Museum, London, UK" id="ABBRID0EKLEK" xlink:type="simple">BMNH</abbrev>)</td><td rowspan="1" colspan="1">
              <named-content xmlns:xlink="http://www.w3.org/1999/xlink" content-type="dwc:verbatimCoordinates" xlink:type="simple"><named-content content-type="geo-json" specific-use="{&#34;type&#34;:&#34;Point&#34;,&#34;coordinates&#34;:[-158.165000,21.516400]}" id="NCID0EWLEK" xlink:type="simple">21.5164, -158.1650</named-content></named-content>
            </td><td rowspan="1" colspan="1">
              <ext-link xmlns:xlink="http://www.w3.org/1999/xlink" ext-link-type="gen" xlink:href="KY293912" xlink:type="simple">KY293912-18</ext-link>/<ext-link xmlns:xlink="http://www.w3.org/1999/xlink" ext-link-type="gen" xlink:href="KY294388" xlink:type="simple">KY294388-94</ext-link></td></tr><tr><td rowspan="1" colspan="1">other</td><td rowspan="1" colspan="1">
              <named-content xmlns:xlink="http://www.w3.org/1999/xlink" content-type="specimen-count" id="NCID0EQMEK" xlink:type="simple">4m</named-content>, <named-content xmlns:xlink="http://www.w3.org/1999/xlink" content-type="specimen-count" id="NCID0EUMEK" xlink:type="simple">3f</named-content></td><td rowspan="1" colspan="1">Palikea trail, Waianae Mnts, Oahu, USA, ex <tp:taxon-name><tp:taxon-name-part taxon-name-part-type="genus">Metrosideros</tp:taxon-name-part> <tp:taxon-name-part taxon-name-part-type="species">polymorpha</tp:taxon-name-part></tp:taxon-name>, <named-content xmlns:xlink="http://www.w3.org/1999/xlink" content-type="date" id="NCID0EFNEK" xlink:type="simple">05 July 2014</named-content>, “Hi67-14” D. Percy leg. (<abbrev xmlns:xlink="http://www.w3.org/1999/xlink" content-type="institution" xlink:title="Natural History Museum, London, UK" id="ABBRID0EJNEK" xlink:type="simple">BMNH</abbrev>)</td><td rowspan="1" colspan="1">
              <named-content xmlns:xlink="http://www.w3.org/1999/xlink" content-type="dwc:verbatimCoordinates" xlink:type="simple"><named-content content-type="geo-json" specific-use="{&#34;type&#34;:&#34;Point&#34;,&#34;coordinates&#34;:[-158.098700,21.410500]}" id="NCID0EVNEK" xlink:type="simple">21.4105, -158.0987</named-content></named-content>
            </td><td rowspan="1" colspan="1">
              <ext-link xmlns:xlink="http://www.w3.org/1999/xlink" ext-link-type="gen" xlink:href="KY293919" xlink:type="simple">KY293919-21</ext-link>/<ext-link xmlns:xlink="http://www.w3.org/1999/xlink" ext-link-type="gen" xlink:href="KY294395" xlink:type="simple">KY294395-97</ext-link></td></tr><tr><td rowspan="1" colspan="1">other</td><td rowspan="1" colspan="1">
              <named-content xmlns:xlink="http://www.w3.org/1999/xlink" content-type="specimen-count" id="NCID0EPOEK" xlink:type="simple">4m</named-content>, <named-content xmlns:xlink="http://www.w3.org/1999/xlink" content-type="specimen-count" id="NCID0ETOEK" xlink:type="simple">4f</named-content></td><td rowspan="1" colspan="1">Mokuleia Forest Reserve, Pahole NAR, Waianae Mnts, Oahu, USA, ex <tp:taxon-name><tp:taxon-name-part taxon-name-part-type="genus">Metrosideros</tp:taxon-name-part> <tp:taxon-name-part taxon-name-part-type="species">polymorpha</tp:taxon-name-part></tp:taxon-name>, <named-content xmlns:xlink="http://www.w3.org/1999/xlink" content-type="date" id="NCID0EEPEK" xlink:type="simple">6 July 2014</named-content>, “Hi70-14” D. Percy leg. (<abbrev xmlns:xlink="http://www.w3.org/1999/xlink" content-type="institution" xlink:title="Natural History Museum, London, UK" id="ABBRID0EIPEK" xlink:type="simple">BMNH</abbrev>)</td><td rowspan="1" colspan="1">
              <named-content xmlns:xlink="http://www.w3.org/1999/xlink" content-type="dwc:verbatimCoordinates" xlink:type="simple"><named-content content-type="geo-json" specific-use="{&#34;type&#34;:&#34;Point&#34;,&#34;coordinates&#34;:[-158.181300,21.538100]}" id="NCID0EUPEK" xlink:type="simple">21.5381, -158.1813</named-content></named-content>
            </td><td rowspan="1" colspan="1">
              <ext-link xmlns:xlink="http://www.w3.org/1999/xlink" ext-link-type="gen" xlink:href="KY293922" xlink:type="simple">KY293922-27</ext-link>/<ext-link xmlns:xlink="http://www.w3.org/1999/xlink" ext-link-type="gen" xlink:href="KY294398-403" xlink:type="simple">KY294398-403</ext-link></td></tr><tr><td rowspan="1" colspan="1">other</td><td rowspan="1" colspan="1">
              <named-content xmlns:xlink="http://www.w3.org/1999/xlink" content-type="specimen-count" id="NCID0EOQEK" xlink:type="simple">1m</named-content>, <named-content xmlns:xlink="http://www.w3.org/1999/xlink" content-type="specimen-count" id="NCID0ESQEK" xlink:type="simple">1f</named-content></td><td rowspan="1" colspan="1">same data as previous except: “Hi72-14” D. Percy leg. (<abbrev xmlns:xlink="http://www.w3.org/1999/xlink" content-type="institution" xlink:title="Natural History Museum, London, UK" id="ABBRID0EZQEK" xlink:type="simple">BMNH</abbrev>)</td><td rowspan="1" colspan="1">
              <named-content xmlns:xlink="http://www.w3.org/1999/xlink" content-type="dwc:verbatimCoordinates" xlink:type="simple"><named-content content-type="geo-json" specific-use="{&#34;type&#34;:&#34;Point&#34;,&#34;coordinates&#34;:[-158.181000,21.534500]}" id="NCID0EFREK" xlink:type="simple">21.5345, -158.1810</named-content></named-content>
            </td><td rowspan="1" colspan="1">−</td></tr><tr><td rowspan="1" colspan="1">other</td><td rowspan="1" colspan="1">
              <named-content xmlns:xlink="http://www.w3.org/1999/xlink" content-type="specimen-count" id="NCID0EVREK" xlink:type="simple">2f</named-content>
            </td><td rowspan="1" colspan="1">Pupukea, Koolau Mnts, Oahu, USA, ex <tp:taxon-name><tp:taxon-name-part taxon-name-part-type="genus">Metrosideros</tp:taxon-name-part> <tp:taxon-name-part taxon-name-part-type="species">polymorpha</tp:taxon-name-part></tp:taxon-name>, <named-content xmlns:xlink="http://www.w3.org/1999/xlink" content-type="date" id="NCID0EHSEK" xlink:type="simple">8 July 2014</named-content>, “Hi76-14” D. Percy leg. (<abbrev xmlns:xlink="http://www.w3.org/1999/xlink" content-type="institution" xlink:title="Natural History Museum, London, UK" id="ABBRID0ELSEK" xlink:type="simple">BMNH</abbrev>)</td><td rowspan="1" colspan="1">
              <named-content xmlns:xlink="http://www.w3.org/1999/xlink" content-type="dwc:verbatimCoordinates" xlink:type="simple"><named-content content-type="geo-json" specific-use="{&#34;type&#34;:&#34;Point&#34;,&#34;coordinates&#34;:[-158.012000,21.637500]}" id="NCID0EXSEK" xlink:type="simple">21.6375, -158.0120</named-content></named-content>
            </td><td rowspan="1" colspan="1">−</td></tr><tr><td rowspan="1" colspan="1">other</td><td rowspan="1" colspan="1">
              <named-content xmlns:xlink="http://www.w3.org/1999/xlink" content-type="specimen-count" id="NCID0EHTEK" xlink:type="simple">4m</named-content>, <named-content xmlns:xlink="http://www.w3.org/1999/xlink" content-type="specimen-count" id="NCID0ELTEK" xlink:type="simple"><named-content content-type="specimen-count" id="NCID0EOTEK" xlink:type="simple">7f</named-content></named-content>, <named-content xmlns:xlink="http://www.w3.org/1999/xlink" content-type="specimen-count" id="NCID0ESTEK" xlink:type="simple">3i</named-content></td><td rowspan="1" colspan="1">same data as previous except: “Hi78-14” D. Percy leg. (<abbrev xmlns:xlink="http://www.w3.org/1999/xlink" content-type="institution" xlink:title="Natural History Museum, London, UK" id="ABBRID0EZTEK" xlink:type="simple">BMNH</abbrev>)</td><td rowspan="1" colspan="1">
              <named-content xmlns:xlink="http://www.w3.org/1999/xlink" content-type="dwc:verbatimCoordinates" xlink:type="simple"><named-content content-type="geo-json" specific-use="{&#34;type&#34;:&#34;Point&#34;,&#34;coordinates&#34;:[-158.003100,21.641900]}" id="NCID0EFUEK" xlink:type="simple">21.6419, -158.0031</named-content></named-content>
            </td><td rowspan="1" colspan="1">
              <ext-link xmlns:xlink="http://www.w3.org/1999/xlink" ext-link-type="gen" xlink:href="KY293928" xlink:type="simple">KY293928-35</ext-link>/<ext-link xmlns:xlink="http://www.w3.org/1999/xlink" ext-link-type="gen" xlink:href="KY294404" xlink:type="simple">KY294404-10</ext-link></td></tr><tr><td rowspan="1" colspan="1">other</td><td rowspan="1" colspan="1">
              <named-content xmlns:xlink="http://www.w3.org/1999/xlink" content-type="specimen-count" id="NCID0E6UEK" xlink:type="simple">9m</named-content>, <named-content xmlns:xlink="http://www.w3.org/1999/xlink" content-type="specimen-count" id="NCID0EDVEK" xlink:type="simple"><named-content content-type="specimen-count" id="NCID0EGVEK" xlink:type="simple">5f</named-content></named-content></td><td rowspan="1" colspan="1">Manoa Cliff trail to Pauoa Flats trail, Koolau Mnts, Oahu, USA, ex <tp:taxon-name><tp:taxon-name-part taxon-name-part-type="genus">Metrosideros</tp:taxon-name-part> <tp:taxon-name-part taxon-name-part-type="species">polymorpha</tp:taxon-name-part></tp:taxon-name>, <named-content xmlns:xlink="http://www.w3.org/1999/xlink" content-type="date" id="NCID0EXVEK" xlink:type="simple">10 July 2014</named-content>, “Hi80-14” D. Percy leg. (<abbrev xmlns:xlink="http://www.w3.org/1999/xlink" content-type="institution" xlink:title="Natural History Museum, London, UK" id="ABBRID0E2VEK" xlink:type="simple">BMNH</abbrev>)</td><td rowspan="1" colspan="1">
              <named-content xmlns:xlink="http://www.w3.org/1999/xlink" content-type="dwc:verbatimCoordinates" xlink:type="simple"><named-content content-type="geo-json" specific-use="{&#34;type&#34;:&#34;Point&#34;,&#34;coordinates&#34;:[-157.811100,21.337400]}" id="NCID0EHWEK" xlink:type="simple">21.3374, -157.8111</named-content></named-content>
            </td><td rowspan="1" colspan="1">−</td></tr><tr><td rowspan="3" colspan="1">
              <tp:taxon-name><tp:taxon-name-part taxon-name-part-type="species">oahuensis</tp:taxon-name-part></tp:taxon-name>
            </td><td rowspan="1" colspan="1">other</td><td rowspan="1" colspan="1">
              <named-content xmlns:xlink="http://www.w3.org/1999/xlink" content-type="specimen-count" id="NCID0EEXEK" xlink:type="simple">9m</named-content>, <named-content xmlns:xlink="http://www.w3.org/1999/xlink" content-type="specimen-count" id="NCID0EIXEK" xlink:type="simple">16f</named-content></td><td rowspan="1" colspan="1">same data as previous except: “Hi83-14” D. Percy leg. (<abbrev xmlns:xlink="http://www.w3.org/1999/xlink" content-type="institution" xlink:title="Natural History Museum, London, UK" id="ABBRID0EPXEK" xlink:type="simple">BMNH</abbrev>)</td><td rowspan="1" colspan="1">
              <named-content xmlns:xlink="http://www.w3.org/1999/xlink" content-type="dwc:verbatimCoordinates" xlink:type="simple"><named-content content-type="geo-json" specific-use="{&#34;type&#34;:&#34;Point&#34;,&#34;coordinates&#34;:[-157.805200,21.345300]}" id="NCID0E2XEK" xlink:type="simple">21.3453, -157.8052</named-content></named-content>
            </td><td rowspan="1" colspan="1">−</td></tr><tr><td rowspan="1" colspan="1">other</td><td rowspan="1" colspan="1">
              <named-content xmlns:xlink="http://www.w3.org/1999/xlink" content-type="specimen-count" id="NCID0ELYEK" xlink:type="simple">1m</named-content>, <named-content xmlns:xlink="http://www.w3.org/1999/xlink" content-type="specimen-count" id="NCID0EPYEK" xlink:type="simple">1f</named-content></td><td rowspan="1" colspan="1">Mnt Kaala, Waianae Mnts, Oahu, USA, ex <tp:taxon-name><tp:taxon-name-part taxon-name-part-type="genus">Metrosideros</tp:taxon-name-part> <tp:taxon-name-part taxon-name-part-type="species">polymorpha</tp:taxon-name-part></tp:taxon-name>, <named-content xmlns:xlink="http://www.w3.org/1999/xlink" content-type="date" id="NCID0EAZEK" xlink:type="simple">4 July 2014</named-content>, “KM08-14” K. Magnacca leg. (<abbrev xmlns:xlink="http://www.w3.org/1999/xlink" content-type="institution" xlink:title="Natural History Museum, London, UK" id="ABBRID0EEZEK" xlink:type="simple">BMNH</abbrev>)</td><td rowspan="1" colspan="1">
              <named-content xmlns:xlink="http://www.w3.org/1999/xlink" content-type="dwc:verbatimCoordinates" xlink:type="simple"><named-content content-type="geo-json" specific-use="{&#34;type&#34;:&#34;Point&#34;,&#34;coordinates&#34;:[-158.161400,21.514100]}" id="NCID0EQZEK" xlink:type="simple">21.5141, -158.1614</named-content></named-content>
            </td><td rowspan="1" colspan="1">−</td></tr><tr><td rowspan="1" colspan="1">other</td><td rowspan="1" colspan="1">
              <named-content xmlns:xlink="http://www.w3.org/1999/xlink" content-type="specimen-count" id="NCID0EA1EK" xlink:type="simple">1m</named-content>
            </td><td rowspan="1" colspan="1">same data as previous except: “KM11-14” K. Magnacca leg. (<abbrev xmlns:xlink="http://www.w3.org/1999/xlink" content-type="institution" xlink:title="Natural History Museum, London, UK" id="ABBRID0EI1EK" xlink:type="simple">BMNH</abbrev>)</td><td rowspan="1" colspan="1">
              <named-content xmlns:xlink="http://www.w3.org/1999/xlink" content-type="dwc:verbatimCoordinates" xlink:type="simple"><named-content content-type="geo-json" specific-use="{&#34;type&#34;:&#34;Point&#34;,&#34;coordinates&#34;:[-158.147600,21.503600]}" id="NCID0EU1EK" xlink:type="simple">21.5036, -158.1476</named-content></named-content>
            </td><td rowspan="1" colspan="1">−</td></tr><tr><td rowspan="13" colspan="1">
              <tp:taxon-name><tp:taxon-name-part taxon-name-part-type="species">ohiacola</tp:taxon-name-part></tp:taxon-name>
            </td><td rowspan="1" colspan="1">holotype</td><td rowspan="1" colspan="1">m</td><td rowspan="1" colspan="1">Mnt Kaala, 1600ft, Oahu, USA, ex <tp:taxon-name><tp:taxon-name-part taxon-name-part-type="genus">Metrosideros</tp:taxon-name-part></tp:taxon-name>, #5521 <tp:taxon-name><tp:taxon-name-part taxon-name-part-type="genus">Pariaconus</tp:taxon-name-part></tp:taxon-name> Timberlake leg. (<named-content xmlns:xlink="http://www.w3.org/1999/xlink" content-type="dwc:institutional_code" xlink:type="simple">BPBM</named-content>)</td><td rowspan="1" colspan="1">−</td><td rowspan="1" colspan="1">−</td></tr><tr><td rowspan="1" colspan="1">other</td><td rowspan="1" colspan="1">
              <named-content xmlns:xlink="http://www.w3.org/1999/xlink" content-type="specimen-count" id="NCID0ET3EK" xlink:type="simple">10i</named-content>
            </td><td rowspan="1" colspan="1">Palolo Ridge Trail, Koolau Mnts, Oahu, USA, ex <tp:taxon-name><tp:taxon-name-part taxon-name-part-type="genus">Metrosideros</tp:taxon-name-part> <tp:taxon-name-part taxon-name-part-type="species">polymorpha</tp:taxon-name-part> <tp:taxon-name-part taxon-name-part-type="infraspecific-rank">var.</tp:taxon-name-part> <tp:taxon-name-part taxon-name-part-type="variety">polymorpha</tp:taxon-name-part></tp:taxon-name>, <named-content xmlns:xlink="http://www.w3.org/1999/xlink" content-type="date" id="NCID0EM4EK" xlink:type="simple">14 May 2002</named-content>, “351-02” D. Percy leg. (<abbrev xmlns:xlink="http://www.w3.org/1999/xlink" content-type="institution" xlink:title="Natural History Museum, London, UK" id="ABBRID0EQ4EK" xlink:type="simple">BMNH</abbrev>)</td><td rowspan="1" colspan="1">
              <named-content xmlns:xlink="http://www.w3.org/1999/xlink" content-type="dwc:verbatimCoordinates" xlink:type="simple"><named-content content-type="geo-json" specific-use="{&#34;type&#34;:&#34;Point&#34;,&#34;coordinates&#34;:[-157.779000,21.326000]}" id="NCID0E34EK" xlink:type="simple">21.3260, -157.7790</named-content></named-content>
            </td><td rowspan="1" colspan="1">−</td></tr><tr><td rowspan="1" colspan="1">other</td><td rowspan="1" colspan="1">
              <named-content xmlns:xlink="http://www.w3.org/1999/xlink" content-type="specimen-count" id="NCID0EM5EK" xlink:type="simple">17m</named-content>, <named-content xmlns:xlink="http://www.w3.org/1999/xlink" content-type="specimen-count" id="NCID0EQ5EK" xlink:type="simple">18f</named-content></td><td rowspan="1" colspan="1">Aiea Ridge Trail, Koolau Mnts, Oahu, USA, ex <tp:taxon-name><tp:taxon-name-part taxon-name-part-type="genus">Metrosideros</tp:taxon-name-part> <tp:taxon-name-part taxon-name-part-type="species">polymorpha</tp:taxon-name-part> <tp:taxon-name-part taxon-name-part-type="infraspecific-rank">var.</tp:taxon-name-part> <tp:taxon-name-part taxon-name-part-type="variety">glaberrima</tp:taxon-name-part></tp:taxon-name>, <named-content xmlns:xlink="http://www.w3.org/1999/xlink" content-type="date" id="NCID0EI6EK" xlink:type="simple">15 May 2002</named-content>, “353/354-02” D. Percy leg. (<abbrev xmlns:xlink="http://www.w3.org/1999/xlink" content-type="institution" xlink:title="Natural History Museum, London, UK" id="ABBRID0EM6EK" xlink:type="simple">BMNH</abbrev>)</td><td rowspan="1" colspan="1">
              <named-content xmlns:xlink="http://www.w3.org/1999/xlink" content-type="dwc:verbatimCoordinates" xlink:type="simple"><named-content content-type="geo-json" specific-use="{&#34;type&#34;:&#34;Point&#34;,&#34;coordinates&#34;:[-157.882000,21.404900]}" id="NCID0EY6EK" xlink:type="simple">21.4049, -157.8820</named-content></named-content>
            </td><td rowspan="1" colspan="1">
              <ext-link xmlns:xlink="http://www.w3.org/1999/xlink" ext-link-type="gen" xlink:href="KY294005" xlink:type="simple">KY294005</ext-link>/<ext-link xmlns:xlink="http://www.w3.org/1999/xlink" ext-link-type="gen" xlink:href="KY294482" xlink:type="simple">KY294482</ext-link></td></tr><tr><td rowspan="1" colspan="1">other</td><td rowspan="1" colspan="1">
              <named-content xmlns:xlink="http://www.w3.org/1999/xlink" content-type="specimen-count" id="NCID0ESAFK" xlink:type="simple">3m</named-content>, <named-content xmlns:xlink="http://www.w3.org/1999/xlink" content-type="specimen-count" id="NCID0EWAFK" xlink:type="simple">3f</named-content></td><td rowspan="1" colspan="1">same data as previous except: “356-02” D. Percy leg. (<abbrev xmlns:xlink="http://www.w3.org/1999/xlink" content-type="institution" xlink:title="Natural History Museum, London, UK" id="ABBRID0E4AFK" xlink:type="simple">BMNH</abbrev>)</td><td rowspan="1" colspan="1">
              <named-content xmlns:xlink="http://www.w3.org/1999/xlink" content-type="dwc:verbatimCoordinates" xlink:type="simple"><named-content content-type="geo-json" specific-use="{&#34;type&#34;:&#34;Point&#34;,&#34;coordinates&#34;:[-157.882000,21.404900]}" id="NCID0EJBFK" xlink:type="simple">21.4049, -157.8820</named-content></named-content>
            </td><td rowspan="1" colspan="1">−</td></tr><tr><td rowspan="1" colspan="1">other</td><td rowspan="1" colspan="1">
              <named-content xmlns:xlink="http://www.w3.org/1999/xlink" content-type="specimen-count" id="NCID0EZBFK" xlink:type="simple">9m</named-content>, <named-content xmlns:xlink="http://www.w3.org/1999/xlink" content-type="specimen-count" id="NCID0E4BFK" xlink:type="simple"><named-content content-type="specimen-count" id="NCID0EACFK" xlink:type="simple">9f</named-content></named-content></td><td rowspan="1" colspan="1">Honouliuli Preserve, Waianae Mnts, Oahu, USA, ex <tp:taxon-name><tp:taxon-name-part taxon-name-part-type="genus">Metrosideros</tp:taxon-name-part> <tp:taxon-name-part taxon-name-part-type="species">polymorpha</tp:taxon-name-part> <tp:taxon-name-part taxon-name-part-type="infraspecific-rank">var.</tp:taxon-name-part> <tp:taxon-name-part taxon-name-part-type="variety">glaberrima</tp:taxon-name-part></tp:taxon-name>, <named-content xmlns:xlink="http://www.w3.org/1999/xlink" content-type="date" id="NCID0EYCFK" xlink:type="simple">22 May 2002</named-content>, “361/362-02” D. Percy leg. (<abbrev xmlns:xlink="http://www.w3.org/1999/xlink" content-type="institution" xlink:title="Natural History Museum, London, UK" id="ABBRID0E3CFK" xlink:type="simple">BMNH</abbrev>)</td><td rowspan="1" colspan="1">
              <named-content xmlns:xlink="http://www.w3.org/1999/xlink" content-type="dwc:verbatimCoordinates" xlink:type="simple"><named-content content-type="geo-json" specific-use="{&#34;type&#34;:&#34;Point&#34;,&#34;coordinates&#34;:[-158.092000,21.436000]}" id="NCID0EIDFK" xlink:type="simple">21.4360, -158.0920</named-content></named-content>
            </td><td rowspan="1" colspan="1">−</td></tr><tr><td rowspan="1" colspan="1">other</td><td rowspan="1" colspan="1">
              <named-content xmlns:xlink="http://www.w3.org/1999/xlink" content-type="specimen-count" id="NCID0EYDFK" xlink:type="simple">7m</named-content>, <named-content xmlns:xlink="http://www.w3.org/1999/xlink" content-type="specimen-count" id="NCID0E3DFK" xlink:type="simple">4f</named-content></td><td rowspan="1" colspan="1">Pupukea, Koolau Mnts, Oahu, USA, ex <tp:taxon-name><tp:taxon-name-part taxon-name-part-type="genus">Metrosideros</tp:taxon-name-part> <tp:taxon-name-part taxon-name-part-type="species">polymorpha</tp:taxon-name-part></tp:taxon-name>, <named-content xmlns:xlink="http://www.w3.org/1999/xlink" content-type="date" id="NCID0ENEFK" xlink:type="simple">23 July 2002</named-content>, “SLM288-02” S. Montgomery leg. (<abbrev xmlns:xlink="http://www.w3.org/1999/xlink" content-type="institution" xlink:title="Natural History Museum, London, UK" id="ABBRID0EREFK" xlink:type="simple">BMNH</abbrev>)</td><td rowspan="1" colspan="1">
              <named-content xmlns:xlink="http://www.w3.org/1999/xlink" content-type="dwc:verbatimCoordinates" xlink:type="simple"><named-content content-type="geo-json" specific-use="{&#34;type&#34;:&#34;Point&#34;,&#34;coordinates&#34;:[-157.997000,21.637000]}" id="NCID0E4EFK" xlink:type="simple">21.6370, -157.9970</named-content></named-content>
            </td><td rowspan="1" colspan="1">
              <ext-link xmlns:xlink="http://www.w3.org/1999/xlink" ext-link-type="gen" xlink:href="KY294004" xlink:type="simple">KY294004</ext-link>/<ext-link xmlns:xlink="http://www.w3.org/1999/xlink" ext-link-type="gen" xlink:href="KY294481" xlink:type="simple">KY294481</ext-link></td></tr><tr><td rowspan="1" colspan="1">other</td><td rowspan="1" colspan="1">
              <named-content xmlns:xlink="http://www.w3.org/1999/xlink" content-type="specimen-count" id="NCID0EXFFK" xlink:type="simple">15m</named-content>, <named-content xmlns:xlink="http://www.w3.org/1999/xlink" content-type="specimen-count" id="NCID0E2FFK" xlink:type="simple"><named-content content-type="specimen-count" id="NCID0E5FFK" xlink:type="simple">9f</named-content></named-content></td><td rowspan="1" colspan="1">Aiea Ridge Trail, Koolau Mnts, Oahu, USA, ex <tp:taxon-name><tp:taxon-name-part taxon-name-part-type="genus">Metrosideros</tp:taxon-name-part> <tp:taxon-name-part taxon-name-part-type="species">polymorpha</tp:taxon-name-part> <tp:taxon-name-part taxon-name-part-type="infraspecific-rank">var.</tp:taxon-name-part> <tp:taxon-name-part taxon-name-part-type="variety">glaberrima</tp:taxon-name-part></tp:taxon-name>, <named-content xmlns:xlink="http://www.w3.org/1999/xlink" content-type="date" id="NCID0EWGFK" xlink:type="simple">13 August 2003</named-content>, “Hi01-03” D. Percy leg. (<abbrev xmlns:xlink="http://www.w3.org/1999/xlink" content-type="institution" xlink:title="Natural History Museum, London, UK" id="ABBRID0E1GFK" xlink:type="simple">BMNH</abbrev>)</td><td rowspan="1" colspan="1">
              <named-content xmlns:xlink="http://www.w3.org/1999/xlink" content-type="dwc:verbatimCoordinates" xlink:type="simple"><named-content content-type="geo-json" specific-use="{&#34;type&#34;:&#34;Point&#34;,&#34;coordinates&#34;:[-157.881900,21.405000]}" id="NCID0EGHFK" xlink:type="simple">21.4050, -157.8819</named-content></named-content>
            </td><td rowspan="1" colspan="1">−</td></tr><tr><td rowspan="1" colspan="1">other</td><td rowspan="1" colspan="1">
              <named-content xmlns:xlink="http://www.w3.org/1999/xlink" content-type="specimen-count" id="NCID0EWHFK" xlink:type="simple">1m</named-content>, <named-content xmlns:xlink="http://www.w3.org/1999/xlink" content-type="specimen-count" id="NCID0E1HFK" xlink:type="simple">1f</named-content></td><td rowspan="1" colspan="1">same data as previous except: ex <tp:taxon-name><tp:taxon-name-part taxon-name-part-type="genus">Metrosideros</tp:taxon-name-part> <tp:taxon-name-part taxon-name-part-type="species">polymorpha</tp:taxon-name-part> <tp:taxon-name-part taxon-name-part-type="infraspecific-rank">var.</tp:taxon-name-part> <tp:taxon-name-part taxon-name-part-type="variety">polymorpha</tp:taxon-name-part></tp:taxon-name>, “Hi03-03” D. Percy leg. (<abbrev xmlns:xlink="http://www.w3.org/1999/xlink" content-type="institution" xlink:title="Natural History Museum, London, UK" id="ABBRID0ESIFK" xlink:type="simple">BMNH</abbrev>)</td><td rowspan="1" colspan="1">
              <named-content xmlns:xlink="http://www.w3.org/1999/xlink" content-type="dwc:verbatimCoordinates" xlink:type="simple"><named-content content-type="geo-json" specific-use="{&#34;type&#34;:&#34;Point&#34;,&#34;coordinates&#34;:[-157.881900,21.405000]}" id="NCID0E5IFK" xlink:type="simple">21.4050, -157.8819</named-content></named-content>
            </td><td rowspan="1" colspan="1">−</td></tr><tr><td rowspan="1" colspan="1">other</td><td rowspan="1" colspan="1">
              <named-content xmlns:xlink="http://www.w3.org/1999/xlink" content-type="specimen-count" id="NCID0EOJFK" xlink:type="simple">2m</named-content>, <named-content xmlns:xlink="http://www.w3.org/1999/xlink" content-type="specimen-count" id="NCID0ESJFK" xlink:type="simple">1f</named-content></td><td rowspan="1" colspan="1">Pahole NAR, Waianaea Mnts, Oahu, USA, ex <tp:taxon-name><tp:taxon-name-part taxon-name-part-type="genus">Metrosideros</tp:taxon-name-part> <tp:taxon-name-part taxon-name-part-type="species">polymorpha</tp:taxon-name-part> <tp:taxon-name-part taxon-name-part-type="infraspecific-rank">var.</tp:taxon-name-part> <tp:taxon-name-part taxon-name-part-type="variety">glaberrima</tp:taxon-name-part></tp:taxon-name>, <named-content xmlns:xlink="http://www.w3.org/1999/xlink" content-type="date" id="NCID0EKKFK" xlink:type="simple">14 August 2003</named-content>, “Hi10-03” D. Percy leg. (<abbrev xmlns:xlink="http://www.w3.org/1999/xlink" content-type="institution" xlink:title="Natural History Museum, London, UK" id="ABBRID0EOKFK" xlink:type="simple">BMNH</abbrev>)</td><td rowspan="1" colspan="1">
              <named-content xmlns:xlink="http://www.w3.org/1999/xlink" content-type="dwc:verbatimCoordinates" xlink:type="simple"><named-content content-type="geo-json" specific-use="{&#34;type&#34;:&#34;Point&#34;,&#34;coordinates&#34;:[-158.195300,21.546100]}" id="NCID0E1KFK" xlink:type="simple">21.5461, -158.1953</named-content></named-content>
            </td><td rowspan="1" colspan="1">−</td></tr><tr><td rowspan="1" colspan="1">other</td><td rowspan="1" colspan="1">
              <named-content xmlns:xlink="http://www.w3.org/1999/xlink" content-type="specimen-count" id="NCID0EKLFK" xlink:type="simple">18m</named-content>, <named-content xmlns:xlink="http://www.w3.org/1999/xlink" content-type="specimen-count" id="NCID0EOLFK" xlink:type="simple">8f</named-content></td><td rowspan="1" colspan="1">Wiliwilinui Ridge Trail, Koolau Mnts, Oahu, USA, ex <tp:taxon-name><tp:taxon-name-part taxon-name-part-type="genus">Metrosideros</tp:taxon-name-part> <tp:taxon-name-part taxon-name-part-type="species">polymorpha</tp:taxon-name-part> <tp:taxon-name-part taxon-name-part-type="infraspecific-rank">var.</tp:taxon-name-part> <tp:taxon-name-part taxon-name-part-type="variety">glaberrima</tp:taxon-name-part></tp:taxon-name>, <named-content xmlns:xlink="http://www.w3.org/1999/xlink" content-type="date" id="NCID0EGMFK" xlink:type="simple">16 August 2003</named-content>, “Hi16/17-03” D. Percy leg. (<abbrev xmlns:xlink="http://www.w3.org/1999/xlink" content-type="institution" xlink:title="Natural History Museum, London, UK" id="ABBRID0EKMFK" xlink:type="simple">BMNH</abbrev>)</td><td rowspan="1" colspan="1">
              <named-content xmlns:xlink="http://www.w3.org/1999/xlink" content-type="dwc:verbatimCoordinates" xlink:type="simple"><named-content content-type="geo-json" specific-use="{&#34;type&#34;:&#34;Point&#34;,&#34;coordinates&#34;:[-157.759200,21.318300]}" id="NCID0EWMFK" xlink:type="simple">21.3183, -157.7592</named-content></named-content>
            </td><td rowspan="1" colspan="1">−</td></tr><tr><td rowspan="1" colspan="1">other</td><td rowspan="1" colspan="1">
              <named-content xmlns:xlink="http://www.w3.org/1999/xlink" content-type="specimen-count" id="NCID0EGNFK" xlink:type="simple">7m</named-content>, <named-content xmlns:xlink="http://www.w3.org/1999/xlink" content-type="specimen-count" id="NCID0EKNFK" xlink:type="simple">18f</named-content></td><td rowspan="1" colspan="1">Mnt Kaala road (culvert 55), Waianae Mnts, Oahu, USA, ex <tp:taxon-name><tp:taxon-name-part taxon-name-part-type="genus">Metrosideros</tp:taxon-name-part> <tp:taxon-name-part taxon-name-part-type="species">polymorpha</tp:taxon-name-part> <tp:taxon-name-part taxon-name-part-type="infraspecific-rank">var.</tp:taxon-name-part> <tp:taxon-name-part taxon-name-part-type="variety">glaberrima</tp:taxon-name-part></tp:taxon-name>, <named-content xmlns:xlink="http://www.w3.org/1999/xlink" content-type="date" id="NCID0ECOFK" xlink:type="simple">26 August 2003</named-content>, “Hi48-03” D. Percy leg. (<abbrev xmlns:xlink="http://www.w3.org/1999/xlink" content-type="institution" xlink:title="Natural History Museum, London, UK" id="ABBRID0EGOFK" xlink:type="simple">BMNH</abbrev>)</td><td rowspan="1" colspan="1">
              <named-content xmlns:xlink="http://www.w3.org/1999/xlink" content-type="dwc:verbatimCoordinates" xlink:type="simple"><named-content content-type="geo-json" specific-use="{&#34;type&#34;:&#34;Point&#34;,&#34;coordinates&#34;:[-158.150000,21.511000]}" id="NCID0ESOFK" xlink:type="simple">21.5110, -158.1500</named-content></named-content>
            </td><td rowspan="1" colspan="1">
              <ext-link xmlns:xlink="http://www.w3.org/1999/xlink" ext-link-type="gen" xlink:href="KY293952" xlink:type="simple">KY293952</ext-link>/<ext-link xmlns:xlink="http://www.w3.org/1999/xlink" ext-link-type="gen" xlink:href="KY294427" xlink:type="simple">KY294427-30</ext-link></td></tr><tr><td rowspan="1" colspan="1">other</td><td rowspan="1" colspan="1">
              <named-content xmlns:xlink="http://www.w3.org/1999/xlink" content-type="specimen-count" id="NCID0EMPFK" xlink:type="simple">67m</named-content>, <named-content xmlns:xlink="http://www.w3.org/1999/xlink" content-type="specimen-count" id="NCID0EQPFK" xlink:type="simple">32f</named-content></td><td rowspan="1" colspan="1">Mnt Kaala summit, Waianae Mnts, Oahu, USA, ex <tp:taxon-name><tp:taxon-name-part taxon-name-part-type="genus">Metrosideros</tp:taxon-name-part> <tp:taxon-name-part taxon-name-part-type="species">polymorpha</tp:taxon-name-part> <tp:taxon-name-part taxon-name-part-type="infraspecific-rank">var.</tp:taxon-name-part> <tp:taxon-name-part taxon-name-part-type="variety">glaberrima</tp:taxon-name-part></tp:taxon-name>, <named-content xmlns:xlink="http://www.w3.org/1999/xlink" content-type="date" id="NCID0EIQFK" xlink:type="simple">26 August 2003</named-content>, “Hi51-03” D. Percy leg. (<abbrev xmlns:xlink="http://www.w3.org/1999/xlink" content-type="institution" xlink:title="Natural History Museum, London, UK" id="ABBRID0EMQFK" xlink:type="simple">BMNH</abbrev>)</td><td rowspan="1" colspan="1">
              <named-content xmlns:xlink="http://www.w3.org/1999/xlink" content-type="dwc:verbatimCoordinates" xlink:type="simple"><named-content content-type="geo-json" specific-use="{&#34;type&#34;:&#34;Point&#34;,&#34;coordinates&#34;:[-158.143900,21.508300]}" id="NCID0EYQFK" xlink:type="simple">21.5083, -158.1439</named-content></named-content>
            </td><td rowspan="1" colspan="1">
              <ext-link xmlns:xlink="http://www.w3.org/1999/xlink" ext-link-type="gen" xlink:href="KY293953" xlink:type="simple">KY293953-54</ext-link>, <ext-link xmlns:xlink="http://www.w3.org/1999/xlink" ext-link-type="gen" xlink:href="KY294009" xlink:type="simple">KY294009</ext-link>/<ext-link xmlns:xlink="http://www.w3.org/1999/xlink" ext-link-type="gen" xlink:href="KY294431" xlink:type="simple">KY294431</ext-link>, <ext-link xmlns:xlink="http://www.w3.org/1999/xlink" ext-link-type="gen" xlink:href="KY294486" xlink:type="simple">KY294486</ext-link></td></tr><tr><td rowspan="1" colspan="1">other</td><td rowspan="1" colspan="1">
              <named-content xmlns:xlink="http://www.w3.org/1999/xlink" content-type="specimen-count" id="NCID0E3RFK" xlink:type="simple">5m</named-content>, <named-content xmlns:xlink="http://www.w3.org/1999/xlink" content-type="specimen-count" id="NCID0EASFK" xlink:type="simple"><named-content content-type="specimen-count" id="NCID0EDSFK" xlink:type="simple">7f</named-content></named-content>, <named-content xmlns:xlink="http://www.w3.org/1999/xlink" content-type="specimen-count" id="NCID0EHSFK" xlink:type="simple">20i</named-content></td><td rowspan="1" colspan="1">Aiea Ridge Trail, Koolau Mnts, Oahu, USA, ex <tp:taxon-name><tp:taxon-name-part taxon-name-part-type="genus">Metrosideros</tp:taxon-name-part> <tp:taxon-name-part taxon-name-part-type="species">polymorpha</tp:taxon-name-part> <tp:taxon-name-part taxon-name-part-type="infraspecific-rank">var.</tp:taxon-name-part> <tp:taxon-name-part taxon-name-part-type="variety">polymorpha</tp:taxon-name-part></tp:taxon-name>, <named-content xmlns:xlink="http://www.w3.org/1999/xlink" content-type="date" id="NCID0E6SFK" xlink:type="simple">25 May 2011</named-content>, “Hi01-11” D. Percy leg. (<abbrev xmlns:xlink="http://www.w3.org/1999/xlink" content-type="institution" xlink:title="Natural History Museum, London, UK" id="ABBRID0EDTFK" xlink:type="simple">BMNH</abbrev>)</td><td rowspan="1" colspan="1">
              <named-content xmlns:xlink="http://www.w3.org/1999/xlink" content-type="dwc:verbatimCoordinates" xlink:type="simple"><named-content content-type="geo-json" specific-use="{&#34;type&#34;:&#34;Point&#34;,&#34;coordinates&#34;:[-157.882000,21.404900]}" id="NCID0EPTFK" xlink:type="simple">21.4049, -157.8820</named-content></named-content>
            </td><td rowspan="1" colspan="1">
              <ext-link xmlns:xlink="http://www.w3.org/1999/xlink" ext-link-type="gen" xlink:href="KY293996-4001" xlink:type="simple">KY293996-4001</ext-link>/<ext-link xmlns:xlink="http://www.w3.org/1999/xlink" ext-link-type="gen" xlink:href="KY294473" xlink:type="simple">KY294473-78</ext-link></td></tr><tr><td rowspan="15" colspan="1">
              <tp:taxon-name><tp:taxon-name-part taxon-name-part-type="species">ohiacola</tp:taxon-name-part></tp:taxon-name>
            </td><td rowspan="1" colspan="1">other</td><td rowspan="1" colspan="1">
              <named-content xmlns:xlink="http://www.w3.org/1999/xlink" content-type="specimen-count" id="NCID0EWUFK" xlink:type="simple">8i</named-content>
            </td><td rowspan="1" colspan="1">Koolau Mnts, Oahu, USA, ex <tp:taxon-name><tp:taxon-name-part taxon-name-part-type="genus">Metrosideros</tp:taxon-name-part> <tp:taxon-name-part taxon-name-part-type="species">macropus</tp:taxon-name-part></tp:taxon-name>, <named-content xmlns:xlink="http://www.w3.org/1999/xlink" content-type="date" id="NCID0EIVFK" xlink:type="simple">18 June 2011</named-content>, “JL1-11” J. Lau leg. (<abbrev xmlns:xlink="http://www.w3.org/1999/xlink" content-type="institution" xlink:title="Natural History Museum, London, UK" id="ABBRID0EMVFK" xlink:type="simple">BMNH</abbrev>)</td><td rowspan="1" colspan="1">−</td><td rowspan="1" colspan="1">
              <ext-link xmlns:xlink="http://www.w3.org/1999/xlink" ext-link-type="gen" xlink:href="KY294006" xlink:type="simple">KY294006</ext-link>/<ext-link xmlns:xlink="http://www.w3.org/1999/xlink" ext-link-type="gen" xlink:href="KY294483" xlink:type="simple">KY294483</ext-link></td></tr><tr><td rowspan="1" colspan="1">other</td><td rowspan="1" colspan="1">
              <named-content xmlns:xlink="http://www.w3.org/1999/xlink" content-type="specimen-count" id="NCID0EJWFK" xlink:type="simple">4m</named-content>, <named-content xmlns:xlink="http://www.w3.org/1999/xlink" content-type="specimen-count" id="NCID0ENWFK" xlink:type="simple">3f</named-content></td><td rowspan="1" colspan="1">Mnt Kaala, Waianae Mnts, Oahu, USA, ex <tp:taxon-name><tp:taxon-name-part taxon-name-part-type="genus">Metrosideros</tp:taxon-name-part> <tp:taxon-name-part taxon-name-part-type="species">polymorpha</tp:taxon-name-part></tp:taxon-name>, <named-content xmlns:xlink="http://www.w3.org/1999/xlink" content-type="date" id="NCID0E5WFK" xlink:type="simple">2 February 2011</named-content>, “SLM2-11” S. Montgomery leg. (<abbrev xmlns:xlink="http://www.w3.org/1999/xlink" content-type="institution" xlink:title="Natural History Museum, London, UK" id="ABBRID0ECXFK" xlink:type="simple">BMNH</abbrev>)</td><td rowspan="1" colspan="1">−</td><td rowspan="1" colspan="1">
              <ext-link xmlns:xlink="http://www.w3.org/1999/xlink" ext-link-type="gen" xlink:href="KY294002" xlink:type="simple">KY294002-03</ext-link>/<ext-link xmlns:xlink="http://www.w3.org/1999/xlink" ext-link-type="gen" xlink:href="KY294479" xlink:type="simple">KY294479-80</ext-link></td></tr><tr><td rowspan="1" colspan="1">other</td><td rowspan="1" colspan="1">
              <named-content xmlns:xlink="http://www.w3.org/1999/xlink" content-type="specimen-count" id="NCID0E6XFK" xlink:type="simple">7i</named-content>
            </td><td rowspan="1" colspan="1">Palikoa, S. Waianae, Oahu, USA, ex <tp:taxon-name><tp:taxon-name-part taxon-name-part-type="genus">Metrosideros</tp:taxon-name-part> <tp:taxon-name-part taxon-name-part-type="species">polymorpha</tp:taxon-name-part> <tp:taxon-name-part taxon-name-part-type="infraspecific-rank">var.</tp:taxon-name-part> <tp:taxon-name-part taxon-name-part-type="variety">glaberrima</tp:taxon-name-part></tp:taxon-name>, <named-content xmlns:xlink="http://www.w3.org/1999/xlink" content-type="date" id="NCID0EYYFK" xlink:type="simple">23 May 2011</named-content>, “SLM3-11” S. Montgomery leg. (<abbrev xmlns:xlink="http://www.w3.org/1999/xlink" content-type="institution" xlink:title="Natural History Museum, London, UK" id="ABBRID0E3YFK" xlink:type="simple">BMNH</abbrev>)</td><td rowspan="1" colspan="1">−</td><td rowspan="1" colspan="1">
              <ext-link xmlns:xlink="http://www.w3.org/1999/xlink" ext-link-type="gen" xlink:href="KY294007" xlink:type="simple">KY294007-08</ext-link>/<ext-link xmlns:xlink="http://www.w3.org/1999/xlink" ext-link-type="gen" xlink:href="KY294484" xlink:type="simple">KY294484-85</ext-link></td></tr><tr><td rowspan="1" colspan="1">other</td><td rowspan="1" colspan="1">
              <named-content xmlns:xlink="http://www.w3.org/1999/xlink" content-type="specimen-count" id="NCID0EZZFK" xlink:type="simple">1i</named-content>
            </td><td rowspan="1" colspan="1">Kuliouou, Koolau Mnts, Oahu, USA, ex <tp:taxon-name><tp:taxon-name-part taxon-name-part-type="genus">Metrosideros</tp:taxon-name-part> <tp:taxon-name-part taxon-name-part-type="species">polymorpha</tp:taxon-name-part> <tp:taxon-name-part taxon-name-part-type="infraspecific-rank">var.</tp:taxon-name-part> <tp:taxon-name-part taxon-name-part-type="variety">glaberrima</tp:taxon-name-part></tp:taxon-name>, <named-content xmlns:xlink="http://www.w3.org/1999/xlink" content-type="date" id="NCID0ES1FK" xlink:type="simple">22 February 2012</named-content>, “ES1-12” E. Stacy leg. (<abbrev xmlns:xlink="http://www.w3.org/1999/xlink" content-type="institution" xlink:title="Natural History Museum, London, UK" id="ABBRID0EW1FK" xlink:type="simple">BMNH</abbrev>)</td><td rowspan="1" colspan="1">
              <named-content xmlns:xlink="http://www.w3.org/1999/xlink" content-type="dwc:verbatimCoordinates" xlink:type="simple"><named-content content-type="geo-json" specific-use="{&#34;type&#34;:&#34;Point&#34;,&#34;coordinates&#34;:[-157.730700,21.321900]}" id="NCID0EC2FK" xlink:type="simple">21.3219, -157.7307</named-content></named-content>
            </td><td rowspan="1" colspan="1">
              <ext-link xmlns:xlink="http://www.w3.org/1999/xlink" ext-link-type="gen" xlink:href="KY293951" xlink:type="simple">KY293951</ext-link>/<ext-link xmlns:xlink="http://www.w3.org/1999/xlink" ext-link-type="gen" xlink:href="KY294426" xlink:type="simple">KY294426</ext-link></td></tr><tr><td rowspan="1" colspan="1">other</td><td rowspan="1" colspan="1">
              <named-content xmlns:xlink="http://www.w3.org/1999/xlink" content-type="specimen-count" id="NCID0E32FK" xlink:type="simple">1i</named-content>
            </td><td rowspan="1" colspan="1">same data as previous except: ex <tp:taxon-name><tp:taxon-name-part taxon-name-part-type="genus">Metrosideros</tp:taxon-name-part> <tp:taxon-name-part taxon-name-part-type="species">rugosa</tp:taxon-name-part></tp:taxon-name>, “ES2-12” E. Stacy leg. (<abbrev xmlns:xlink="http://www.w3.org/1999/xlink" content-type="institution" xlink:title="Natural History Museum, London, UK" id="ABBRID0EO3FK" xlink:type="simple">BMNH</abbrev>)</td><td rowspan="1" colspan="1">
              <named-content xmlns:xlink="http://www.w3.org/1999/xlink" content-type="dwc:verbatimCoordinates" xlink:type="simple"><named-content content-type="geo-json" specific-use="{&#34;type&#34;:&#34;Point&#34;,&#34;coordinates&#34;:[-157.730700,21.321900]}" id="NCID0E13FK" xlink:type="simple">21.3219, -157.7307</named-content></named-content>
            </td><td rowspan="1" colspan="1">
              <ext-link xmlns:xlink="http://www.w3.org/1999/xlink" ext-link-type="gen" xlink:href="KY293993" xlink:type="simple">KY293993</ext-link>/<ext-link xmlns:xlink="http://www.w3.org/1999/xlink" ext-link-type="gen" xlink:href="KY294470" xlink:type="simple">KY294470</ext-link></td></tr><tr><td rowspan="1" colspan="1">other</td><td rowspan="1" colspan="1">
              <named-content xmlns:xlink="http://www.w3.org/1999/xlink" content-type="specimen-count" id="NCID0EU4FK" xlink:type="simple">3i</named-content>
            </td><td rowspan="1" colspan="1">same data as previous except: ex <tp:taxon-name><tp:taxon-name-part taxon-name-part-type="genus">Metrosideros</tp:taxon-name-part> <tp:taxon-name-part taxon-name-part-type="species">polymorpha</tp:taxon-name-part> <tp:taxon-name-part taxon-name-part-type="infraspecific-rank">var.</tp:taxon-name-part> <tp:taxon-name-part taxon-name-part-type="variety">incana</tp:taxon-name-part></tp:taxon-name>, “ES5/6-12” E. Stacy leg. (<abbrev xmlns:xlink="http://www.w3.org/1999/xlink" content-type="institution" xlink:title="Natural History Museum, London, UK" id="ABBRID0EN5FK" xlink:type="simple">BMNH</abbrev>)</td><td rowspan="1" colspan="1">
              <named-content xmlns:xlink="http://www.w3.org/1999/xlink" content-type="dwc:verbatimCoordinates" xlink:type="simple"><named-content content-type="geo-json" specific-use="{&#34;type&#34;:&#34;Point&#34;,&#34;coordinates&#34;:[-157.730700,21.321900]}" id="NCID0EZ5FK" xlink:type="simple">21.3219, -157.7307</named-content></named-content>
            </td><td rowspan="1" colspan="1">
              <ext-link xmlns:xlink="http://www.w3.org/1999/xlink" ext-link-type="gen" xlink:href="KY293994" xlink:type="simple">KY293994-95</ext-link>/<ext-link xmlns:xlink="http://www.w3.org/1999/xlink" ext-link-type="gen" xlink:href="KY294471" xlink:type="simple">KY294471-72</ext-link></td></tr><tr><td rowspan="1" colspan="1">other</td><td rowspan="1" colspan="1">
              <named-content xmlns:xlink="http://www.w3.org/1999/xlink" content-type="specimen-count" id="NCID0ET6FK" xlink:type="simple">13m</named-content>, <named-content xmlns:xlink="http://www.w3.org/1999/xlink" content-type="specimen-count" id="NCID0EX6FK" xlink:type="simple">1f</named-content></td><td rowspan="1" colspan="1">Mnt Kaala, boardwalk through bog, Waianae Mnts, Oahu, USA, ex <tp:taxon-name><tp:taxon-name-part taxon-name-part-type="genus">Metrosideros</tp:taxon-name-part> <tp:taxon-name-part taxon-name-part-type="species">polymorpha</tp:taxon-name-part></tp:taxon-name>, <named-content xmlns:xlink="http://www.w3.org/1999/xlink" content-type="date" id="NCID0EIAGK" xlink:type="simple">4 July 2014</named-content>, “Hi57-14” D. Percy leg. (<abbrev xmlns:xlink="http://www.w3.org/1999/xlink" content-type="institution" xlink:title="Natural History Museum, London, UK" id="ABBRID0EMAGK" xlink:type="simple">BMNH</abbrev>)</td><td rowspan="1" colspan="1">
              <named-content xmlns:xlink="http://www.w3.org/1999/xlink" content-type="dwc:verbatimCoordinates" xlink:type="simple"><named-content content-type="geo-json" specific-use="{&#34;type&#34;:&#34;Point&#34;,&#34;coordinates&#34;:[-158.144000,21.507100]}" id="NCID0EYAGK" xlink:type="simple">21.5071, -158.1440</named-content></named-content>
            </td><td rowspan="1" colspan="1">
              <ext-link xmlns:xlink="http://www.w3.org/1999/xlink" ext-link-type="gen" xlink:href="KY293955" xlink:type="simple">KY293955-58</ext-link>/<ext-link xmlns:xlink="http://www.w3.org/1999/xlink" ext-link-type="gen" xlink:href="KY294432" xlink:type="simple">KY294432-35</ext-link></td></tr><tr><td rowspan="1" colspan="1">other</td><td rowspan="1" colspan="1">
              <named-content xmlns:xlink="http://www.w3.org/1999/xlink" content-type="specimen-count" id="NCID0ESBGK" xlink:type="simple">4m</named-content>, <named-content xmlns:xlink="http://www.w3.org/1999/xlink" content-type="specimen-count" id="NCID0EWBGK" xlink:type="simple">1f</named-content></td><td rowspan="1" colspan="1">same data as previous except: “Hi59-14” D. Percy leg. (<abbrev xmlns:xlink="http://www.w3.org/1999/xlink" content-type="institution" xlink:title="Natural History Museum, London, UK" id="ABBRID0E4BGK" xlink:type="simple">BMNH</abbrev>)</td><td rowspan="1" colspan="1">
              <named-content xmlns:xlink="http://www.w3.org/1999/xlink" content-type="dwc:verbatimCoordinates" xlink:type="simple"><named-content content-type="geo-json" specific-use="{&#34;type&#34;:&#34;Point&#34;,&#34;coordinates&#34;:[-158.146500,21.505300]}" id="NCID0EJCGK" xlink:type="simple">21.5053, -158.1465</named-content></named-content>
            </td><td rowspan="1" colspan="1">
              <ext-link xmlns:xlink="http://www.w3.org/1999/xlink" ext-link-type="gen" xlink:href="KY293959" xlink:type="simple">KY293959-61</ext-link>/<ext-link xmlns:xlink="http://www.w3.org/1999/xlink" ext-link-type="gen" xlink:href="KY294436" xlink:type="simple">KY294436-38</ext-link></td></tr><tr><td rowspan="1" colspan="1">other</td><td rowspan="1" colspan="1">
              <named-content xmlns:xlink="http://www.w3.org/1999/xlink" content-type="specimen-count" id="NCID0EDDGK" xlink:type="simple">8m</named-content>, <named-content xmlns:xlink="http://www.w3.org/1999/xlink" content-type="specimen-count" id="NCID0EHDGK" xlink:type="simple">3f</named-content></td><td rowspan="1" colspan="1">Mnt Kaala, boardwalk through bog, Waianae Mnts, Oahu, USA, ex <tp:taxon-name><tp:taxon-name-part taxon-name-part-type="genus">Metrosideros</tp:taxon-name-part> <tp:taxon-name-part taxon-name-part-type="species">polymorpha</tp:taxon-name-part></tp:taxon-name>, <named-content xmlns:xlink="http://www.w3.org/1999/xlink" content-type="date" id="NCID0EYDGK" xlink:type="simple">4 July 2014</named-content>, “Hi61-14” D. Percy leg. (<abbrev xmlns:xlink="http://www.w3.org/1999/xlink" content-type="institution" xlink:title="Natural History Museum, London, UK" id="ABBRID0E3DGK" xlink:type="simple">BMNH</abbrev>)</td><td rowspan="1" colspan="1">
              <named-content xmlns:xlink="http://www.w3.org/1999/xlink" content-type="dwc:verbatimCoordinates" xlink:type="simple"><named-content content-type="geo-json" specific-use="{&#34;type&#34;:&#34;Point&#34;,&#34;coordinates&#34;:[-158.148300,21.502800]}" id="NCID0EIEGK" xlink:type="simple">21.5028, -158.1483</named-content></named-content>
            </td><td rowspan="1" colspan="1">
              <ext-link xmlns:xlink="http://www.w3.org/1999/xlink" ext-link-type="gen" xlink:href="KY293962" xlink:type="simple">KY293962-63</ext-link>/<ext-link xmlns:xlink="http://www.w3.org/1999/xlink" ext-link-type="gen" xlink:href="KY294439" xlink:type="simple">KY294439-40</ext-link></td></tr><tr><td rowspan="1" colspan="1">other</td><td rowspan="1" colspan="1">
              <named-content xmlns:xlink="http://www.w3.org/1999/xlink" content-type="specimen-count" id="NCID0ECFGK" xlink:type="simple">1m</named-content>
            </td><td rowspan="1" colspan="1">Mnt Kaala summit, Waianae Mnts, Oahu, USA, ex <tp:taxon-name><tp:taxon-name-part taxon-name-part-type="genus">Metrosideros</tp:taxon-name-part> <tp:taxon-name-part taxon-name-part-type="species">polymorpha</tp:taxon-name-part></tp:taxon-name>, <named-content xmlns:xlink="http://www.w3.org/1999/xlink" content-type="date" id="NCID0EUFGK" xlink:type="simple">4 July 2014</named-content>, “Hi62-14” D. Percy leg. (<abbrev xmlns:xlink="http://www.w3.org/1999/xlink" content-type="institution" xlink:title="Natural History Museum, London, UK" id="ABBRID0EYFGK" xlink:type="simple">BMNH</abbrev>)</td><td rowspan="1" colspan="1">
              <named-content xmlns:xlink="http://www.w3.org/1999/xlink" content-type="dwc:verbatimCoordinates" xlink:type="simple"><named-content content-type="geo-json" specific-use="{&#34;type&#34;:&#34;Point&#34;,&#34;coordinates&#34;:[-158.143900,21.507800]}" id="NCID0EEGGK" xlink:type="simple">21.5078, -158.1439</named-content></named-content>
            </td><td rowspan="1" colspan="1">
              <ext-link xmlns:xlink="http://www.w3.org/1999/xlink" ext-link-type="gen" xlink:href="KY293964" xlink:type="simple">KY293964</ext-link>/<ext-link xmlns:xlink="http://www.w3.org/1999/xlink" ext-link-type="gen" xlink:href="KY294441" xlink:type="simple">KY294441</ext-link></td></tr><tr><td rowspan="1" colspan="1">other</td><td rowspan="1" colspan="1">
              <named-content xmlns:xlink="http://www.w3.org/1999/xlink" content-type="specimen-count" id="NCID0E5GGK" xlink:type="simple">2m</named-content>, <named-content xmlns:xlink="http://www.w3.org/1999/xlink" content-type="specimen-count" id="NCID0ECHGK" xlink:type="simple">2f</named-content></td><td rowspan="1" colspan="1">Mnt Kaala road, Waianae Mnts, Oahu, USA, ex <tp:taxon-name><tp:taxon-name-part taxon-name-part-type="genus">Metrosideros</tp:taxon-name-part> <tp:taxon-name-part taxon-name-part-type="species">polymorpha</tp:taxon-name-part></tp:taxon-name>, <named-content xmlns:xlink="http://www.w3.org/1999/xlink" content-type="date" id="NCID0ETHGK" xlink:type="simple">04 July 2014</named-content>, “Hi63-14” D. Percy leg. (<abbrev xmlns:xlink="http://www.w3.org/1999/xlink" content-type="institution" xlink:title="Natural History Museum, London, UK" id="ABBRID0EXHGK" xlink:type="simple">BMNH</abbrev>)</td><td rowspan="1" colspan="1">
              <named-content xmlns:xlink="http://www.w3.org/1999/xlink" content-type="dwc:verbatimCoordinates" xlink:type="simple"><named-content content-type="geo-json" specific-use="{&#34;type&#34;:&#34;Point&#34;,&#34;coordinates&#34;:[-158.147400,21.510000]}" id="NCID0EDIGK" xlink:type="simple">21.5100, -158.1474</named-content></named-content>
            </td><td rowspan="1" colspan="1">
              <ext-link xmlns:xlink="http://www.w3.org/1999/xlink" ext-link-type="gen" xlink:href="KY293965" xlink:type="simple">KY293965-68</ext-link>/<ext-link xmlns:xlink="http://www.w3.org/1999/xlink" ext-link-type="gen" xlink:href="KY294442" xlink:type="simple">KY294442-45</ext-link></td></tr><tr><td rowspan="1" colspan="1">other</td><td rowspan="1" colspan="1">
              <named-content xmlns:xlink="http://www.w3.org/1999/xlink" content-type="specimen-count" id="NCID0E4IGK" xlink:type="simple">7m</named-content>, <named-content xmlns:xlink="http://www.w3.org/1999/xlink" content-type="specimen-count" id="NCID0EBJGK" xlink:type="simple">4f</named-content></td><td rowspan="1" colspan="1">same data as previous except: “Hi64-14” D. Percy leg. (<abbrev xmlns:xlink="http://www.w3.org/1999/xlink" content-type="institution" xlink:title="Natural History Museum, London, UK" id="ABBRID0EIJGK" xlink:type="simple">BMNH</abbrev>)</td><td rowspan="1" colspan="1">
              <named-content xmlns:xlink="http://www.w3.org/1999/xlink" content-type="dwc:verbatimCoordinates" xlink:type="simple"><named-content content-type="geo-json" specific-use="{&#34;type&#34;:&#34;Point&#34;,&#34;coordinates&#34;:[-158.165000,21.516400]}" id="NCID0EUJGK" xlink:type="simple">21.5164, -158.1650</named-content></named-content>
            </td><td rowspan="1" colspan="1">
              <ext-link xmlns:xlink="http://www.w3.org/1999/xlink" ext-link-type="gen" xlink:href="KY293969" xlink:type="simple">KY293969-70</ext-link>/<ext-link xmlns:xlink="http://www.w3.org/1999/xlink" ext-link-type="gen" xlink:href="KY294446" xlink:type="simple">KY294446-47</ext-link></td></tr><tr><td rowspan="1" colspan="1">other</td><td rowspan="1" colspan="1">
              <named-content xmlns:xlink="http://www.w3.org/1999/xlink" content-type="specimen-count" id="NCID0EOKGK" xlink:type="simple">5m</named-content>, <named-content xmlns:xlink="http://www.w3.org/1999/xlink" content-type="specimen-count" id="NCID0ESKGK" xlink:type="simple">4f</named-content></td><td rowspan="1" colspan="1">Waianae Mnts, Oahu, USA, ex <tp:taxon-name><tp:taxon-name-part taxon-name-part-type="genus">Metrosideros</tp:taxon-name-part> <tp:taxon-name-part taxon-name-part-type="species">polymorpha</tp:taxon-name-part></tp:taxon-name>, <named-content xmlns:xlink="http://www.w3.org/1999/xlink" content-type="date" id="NCID0EDLGK" xlink:type="simple">5 July 2014</named-content>, “Hi65-14” D. Percy leg. (<abbrev xmlns:xlink="http://www.w3.org/1999/xlink" content-type="institution" xlink:title="Natural History Museum, London, UK" id="ABBRID0EHLGK" xlink:type="simple">BMNH</abbrev>)</td><td rowspan="1" colspan="1">
              <named-content xmlns:xlink="http://www.w3.org/1999/xlink" content-type="dwc:verbatimCoordinates" xlink:type="simple"><named-content content-type="geo-json" specific-use="{&#34;type&#34;:&#34;Point&#34;,&#34;coordinates&#34;:[-158.097300,21.458500]}" id="NCID0ETLGK" xlink:type="simple">21.4585, -158.0973</named-content></named-content>
            </td><td rowspan="1" colspan="1">
              <ext-link xmlns:xlink="http://www.w3.org/1999/xlink" ext-link-type="gen" xlink:href="KY293971" xlink:type="simple">KY293971-73</ext-link>/<ext-link xmlns:xlink="http://www.w3.org/1999/xlink" ext-link-type="gen" xlink:href="KY294448" xlink:type="simple">KY294448-50</ext-link></td></tr><tr><td rowspan="1" colspan="1">other</td><td rowspan="1" colspan="1">
              <named-content xmlns:xlink="http://www.w3.org/1999/xlink" content-type="specimen-count" id="NCID0ENMGK" xlink:type="simple">9m</named-content>, <named-content xmlns:xlink="http://www.w3.org/1999/xlink" content-type="specimen-count" id="NCID0ERMGK" xlink:type="simple">3f</named-content></td><td rowspan="1" colspan="1">Palikea trail, Waianae Mnts, Oahu, USA, ex <tp:taxon-name><tp:taxon-name-part taxon-name-part-type="genus">Metrosideros</tp:taxon-name-part> <tp:taxon-name-part taxon-name-part-type="species">polymorpha</tp:taxon-name-part></tp:taxon-name>, <named-content xmlns:xlink="http://www.w3.org/1999/xlink" content-type="date" id="NCID0ECNGK" xlink:type="simple">05 July 2014</named-content>, “Hi67-14” D. Percy leg. (<abbrev xmlns:xlink="http://www.w3.org/1999/xlink" content-type="institution" xlink:title="Natural History Museum, London, UK" id="ABBRID0EGNGK" xlink:type="simple">BMNH</abbrev>)</td><td rowspan="1" colspan="1">
              <named-content xmlns:xlink="http://www.w3.org/1999/xlink" content-type="dwc:verbatimCoordinates" xlink:type="simple"><named-content content-type="geo-json" specific-use="{&#34;type&#34;:&#34;Point&#34;,&#34;coordinates&#34;:[-158.098700,21.410500]}" id="NCID0ESNGK" xlink:type="simple">21.4105, -158.0987</named-content></named-content>
            </td><td rowspan="1" colspan="1">
              <ext-link xmlns:xlink="http://www.w3.org/1999/xlink" ext-link-type="gen" xlink:href="KY293974" xlink:type="simple">KY293974-80</ext-link>/<ext-link xmlns:xlink="http://www.w3.org/1999/xlink" ext-link-type="gen" xlink:href="KY294451" xlink:type="simple">KY294451-57</ext-link></td></tr><tr><td rowspan="1" colspan="1">other</td><td rowspan="1" colspan="1">
              <named-content xmlns:xlink="http://www.w3.org/1999/xlink" content-type="specimen-count" id="NCID0EMOGK" xlink:type="simple">16m</named-content>, <named-content xmlns:xlink="http://www.w3.org/1999/xlink" content-type="specimen-count" id="NCID0EQOGK" xlink:type="simple">20f</named-content></td><td rowspan="1" colspan="1">Mokuleia Forest Reserve, Pahole NAR, Waianae Mnts, Oahu, USA, ex <tp:taxon-name><tp:taxon-name-part taxon-name-part-type="genus">Metrosideros</tp:taxon-name-part> <tp:taxon-name-part taxon-name-part-type="species">polymorpha</tp:taxon-name-part></tp:taxon-name>, <named-content xmlns:xlink="http://www.w3.org/1999/xlink" content-type="date" id="NCID0EBPGK" xlink:type="simple">6 July 2014</named-content>, “Hi70-14” D. Percy leg. (<abbrev xmlns:xlink="http://www.w3.org/1999/xlink" content-type="institution" xlink:title="Natural History Museum, London, UK" id="ABBRID0EFPGK" xlink:type="simple">BMNH</abbrev>)</td><td rowspan="1" colspan="1">
              <named-content xmlns:xlink="http://www.w3.org/1999/xlink" content-type="dwc:verbatimCoordinates" xlink:type="simple"><named-content content-type="geo-json" specific-use="{&#34;type&#34;:&#34;Point&#34;,&#34;coordinates&#34;:[-158.181300,21.538100]}" id="NCID0ERPGK" xlink:type="simple">21.5381, -158.1813</named-content></named-content>
            </td><td rowspan="1" colspan="1">
              <ext-link xmlns:xlink="http://www.w3.org/1999/xlink" ext-link-type="gen" xlink:href="KY293981" xlink:type="simple">KY293981-84</ext-link>/<ext-link xmlns:xlink="http://www.w3.org/1999/xlink" ext-link-type="gen" xlink:href="KY294458" xlink:type="simple">KY294458-61</ext-link></td></tr><tr><td rowspan="5" colspan="1">
              <tp:taxon-name><tp:taxon-name-part taxon-name-part-type="species">ohiacola</tp:taxon-name-part></tp:taxon-name>
            </td><td rowspan="1" colspan="1">other</td><td rowspan="1" colspan="1">
              <named-content xmlns:xlink="http://www.w3.org/1999/xlink" content-type="specimen-count" id="NCID0EYQGK" xlink:type="simple">2m</named-content>, <named-content xmlns:xlink="http://www.w3.org/1999/xlink" content-type="specimen-count" id="NCID0E3QGK" xlink:type="simple">2i</named-content></td><td rowspan="1" colspan="1">Pupukea, N. Koolau Mnts, Oahu, USA, ex <tp:taxon-name><tp:taxon-name-part taxon-name-part-type="genus">Metrosideros</tp:taxon-name-part> <tp:taxon-name-part taxon-name-part-type="species">polymorpha</tp:taxon-name-part></tp:taxon-name>, <named-content xmlns:xlink="http://www.w3.org/1999/xlink" content-type="date" id="NCID0ENRGK" xlink:type="simple">8 July 2014</named-content>, “Hi78-14” D. Percy leg. (<abbrev xmlns:xlink="http://www.w3.org/1999/xlink" content-type="institution" xlink:title="Natural History Museum, London, UK" id="ABBRID0ERRGK" xlink:type="simple">BMNH</abbrev>)</td><td rowspan="1" colspan="1">
              <named-content xmlns:xlink="http://www.w3.org/1999/xlink" content-type="dwc:verbatimCoordinates" xlink:type="simple"><named-content content-type="geo-json" specific-use="{&#34;type&#34;:&#34;Point&#34;,&#34;coordinates&#34;:[-158.003100,21.641900]}" id="NCID0E4RGK" xlink:type="simple">21.6419, -158.0031</named-content></named-content>
            </td><td rowspan="1" colspan="1">
              <ext-link xmlns:xlink="http://www.w3.org/1999/xlink" ext-link-type="gen" xlink:href="KY293985" xlink:type="simple">KY293985-86</ext-link>/<ext-link xmlns:xlink="http://www.w3.org/1999/xlink" ext-link-type="gen" xlink:href="KY294462" xlink:type="simple">KY294462-63</ext-link></td></tr><tr><td rowspan="1" colspan="1">other</td><td rowspan="1" colspan="1">
              <named-content xmlns:xlink="http://www.w3.org/1999/xlink" content-type="specimen-count" id="NCID0EXSGK" xlink:type="simple">12m</named-content>, <named-content xmlns:xlink="http://www.w3.org/1999/xlink" content-type="specimen-count" id="NCID0E2SGK" xlink:type="simple">15f</named-content></td><td rowspan="1" colspan="1">Manoa Cliff trail to Pauoa Flats trail, S. Koolau Mnts, Oahu, USA, ex <tp:taxon-name><tp:taxon-name-part taxon-name-part-type="genus">Metrosideros</tp:taxon-name-part> <tp:taxon-name-part taxon-name-part-type="species">polymorpha</tp:taxon-name-part></tp:taxon-name>, <named-content xmlns:xlink="http://www.w3.org/1999/xlink" content-type="date" id="NCID0EMTGK" xlink:type="simple">10 July 2014</named-content>, “Hi83-14” D. Percy leg. (<abbrev xmlns:xlink="http://www.w3.org/1999/xlink" content-type="institution" xlink:title="Natural History Museum, London, UK" id="ABBRID0EQTGK" xlink:type="simple">BMNH</abbrev>)</td><td rowspan="1" colspan="1">
              <named-content xmlns:xlink="http://www.w3.org/1999/xlink" content-type="dwc:verbatimCoordinates" xlink:type="simple"><named-content content-type="geo-json" specific-use="{&#34;type&#34;:&#34;Point&#34;,&#34;coordinates&#34;:[-157.805200,21.345300]}" id="NCID0E3TGK" xlink:type="simple">21.3453, -157.8052</named-content></named-content>
            </td><td rowspan="1" colspan="1">
              <ext-link xmlns:xlink="http://www.w3.org/1999/xlink" ext-link-type="gen" xlink:href="KY293987" xlink:type="simple">KY293987-89</ext-link>/<ext-link xmlns:xlink="http://www.w3.org/1999/xlink" ext-link-type="gen" xlink:href="KY294464" xlink:type="simple">KY294464-66</ext-link></td></tr><tr><td rowspan="1" colspan="1">other</td><td rowspan="1" colspan="1">
              <named-content xmlns:xlink="http://www.w3.org/1999/xlink" content-type="specimen-count" id="NCID0EWUGK" xlink:type="simple">5m</named-content>, <named-content xmlns:xlink="http://www.w3.org/1999/xlink" content-type="specimen-count" id="NCID0E1UGK" xlink:type="simple">13f</named-content></td><td rowspan="1" colspan="1">same data as previous except: “Hi 84-14” D. Percy leg. (<abbrev xmlns:xlink="http://www.w3.org/1999/xlink" content-type="institution" xlink:title="Natural History Museum, London, UK" id="ABBRID0EBVGK" xlink:type="simple">BMNH</abbrev>)</td><td rowspan="1" colspan="1">
              <named-content xmlns:xlink="http://www.w3.org/1999/xlink" content-type="dwc:verbatimCoordinates" xlink:type="simple"><named-content content-type="geo-json" specific-use="{&#34;type&#34;:&#34;Point&#34;,&#34;coordinates&#34;:[-157.804800,21.345200]}" id="NCID0ENVGK" xlink:type="simple">21.3452, -157.8048</named-content></named-content>
            </td><td rowspan="1" colspan="1">
              <ext-link xmlns:xlink="http://www.w3.org/1999/xlink" ext-link-type="gen" xlink:href="KY293990" xlink:type="simple">KY293990-92</ext-link>/<ext-link xmlns:xlink="http://www.w3.org/1999/xlink" ext-link-type="gen" xlink:href="KY294467" xlink:type="simple">KY294467-69</ext-link></td></tr><tr><td rowspan="1" colspan="1">other</td><td rowspan="1" colspan="1">
              <named-content xmlns:xlink="http://www.w3.org/1999/xlink" content-type="specimen-count" id="NCID0EHWGK" xlink:type="simple">2f</named-content>
            </td><td rowspan="1" colspan="1">Mnt Kaala, Waianae Mnts, Oahu, USA, ex <tp:taxon-name><tp:taxon-name-part taxon-name-part-type="genus">Metrosideros</tp:taxon-name-part> <tp:taxon-name-part taxon-name-part-type="species">polymorpha</tp:taxon-name-part></tp:taxon-name>, <named-content xmlns:xlink="http://www.w3.org/1999/xlink" content-type="date" id="NCID0EZWGK" xlink:type="simple">4 July 2014</named-content>, “KM08-14” K. Magnacca leg. (<abbrev xmlns:xlink="http://www.w3.org/1999/xlink" content-type="institution" xlink:title="Natural History Museum, London, UK" id="ABBRID0E4WGK" xlink:type="simple">BMNH</abbrev>)</td><td rowspan="1" colspan="1">
              <named-content xmlns:xlink="http://www.w3.org/1999/xlink" content-type="dwc:verbatimCoordinates" xlink:type="simple"><named-content content-type="geo-json" specific-use="{&#34;type&#34;:&#34;Point&#34;,&#34;coordinates&#34;:[-158.161400,21.514100]}" id="NCID0EJXGK" xlink:type="simple">21.5141, -158.1614</named-content></named-content>
            </td><td rowspan="1" colspan="1">−</td></tr><tr><td rowspan="1" colspan="1">other</td><td rowspan="1" colspan="1">
              <named-content xmlns:xlink="http://www.w3.org/1999/xlink" content-type="specimen-count" id="NCID0EZXGK" xlink:type="simple">2m</named-content>, <named-content xmlns:xlink="http://www.w3.org/1999/xlink" content-type="specimen-count" id="NCID0E4XGK" xlink:type="simple">1f</named-content></td><td rowspan="1" colspan="1">same data as previous except: “KM09/11-14” K. Magnacca leg. (<abbrev xmlns:xlink="http://www.w3.org/1999/xlink" content-type="institution" xlink:title="Natural History Museum, London, UK" id="ABBRID0EEYGK" xlink:type="simple">BMNH</abbrev>)</td><td rowspan="1" colspan="1">
              <named-content xmlns:xlink="http://www.w3.org/1999/xlink" content-type="dwc:verbatimCoordinates" xlink:type="simple"><named-content content-type="geo-json" specific-use="{&#34;type&#34;:&#34;Point&#34;,&#34;coordinates&#34;:[-158.147600,21.503600]}" id="NCID0EQYGK" xlink:type="simple">21.5036, -158.1476</named-content></named-content>
            </td><td rowspan="1" colspan="1">−</td></tr><tr><td rowspan="1" colspan="1">
              <tp:taxon-name><tp:taxon-name-part taxon-name-part-type="species">lanaiensis</tp:taxon-name-part></tp:taxon-name>
            </td><td rowspan="1" colspan="1">holotype</td><td rowspan="1" colspan="1">
              <named-content xmlns:xlink="http://www.w3.org/1999/xlink" content-type="specimen-count" id="NCID0ENZGK" xlink:type="simple">1f</named-content>
            </td><td rowspan="1" colspan="1">3400ft, Lanai, USA, ex Ohia Lehua, <named-content xmlns:xlink="http://www.w3.org/1999/xlink" content-type="date" id="NCID0EVZGK" xlink:type="simple">19 January 1917</named-content>, #5519 W. Giffard leg. (<named-content xmlns:xlink="http://www.w3.org/1999/xlink" content-type="dwc:institutional_code" xlink:type="simple">BPBM</named-content>)</td><td rowspan="1" colspan="1">−</td><td rowspan="1" colspan="1">−</td></tr><tr><td rowspan="8" colspan="1">
              <tp:taxon-name><tp:taxon-name-part taxon-name-part-type="species">molokaiensis</tp:taxon-name-part></tp:taxon-name>
            </td><td rowspan="1" colspan="1">holotype</td><td rowspan="1" colspan="1">f</td><td rowspan="1" colspan="1">Kamiloloa, Molokai, USA, 3200 ft, on <tp:taxon-name><tp:taxon-name-part taxon-name-part-type="genus">Coprosma</tp:taxon-name-part></tp:taxon-name>, <named-content xmlns:xlink="http://www.w3.org/1999/xlink" content-type="date" id="NCID0EC2GK" xlink:type="simple">20 December 1925</named-content>, #1699 O. Swezey leg. (<named-content xmlns:xlink="http://www.w3.org/1999/xlink" content-type="dwc:institutional_code" xlink:type="simple">BPBM</named-content>)</td><td rowspan="1" colspan="1">−</td><td rowspan="1" colspan="1">−</td></tr><tr><td rowspan="1" colspan="1">other</td><td rowspan="1" colspan="1">
              <named-content xmlns:xlink="http://www.w3.org/1999/xlink" content-type="specimen-count" id="NCID0EZ2GK" xlink:type="simple">1m</named-content>, <named-content xmlns:xlink="http://www.w3.org/1999/xlink" content-type="specimen-count" id="NCID0E42GK" xlink:type="simple">1f</named-content></td><td rowspan="1" colspan="1">Kamakou Preserve, Molokai, USA, on <tp:taxon-name><tp:taxon-name-part taxon-name-part-type="genus">Planchonella</tp:taxon-name-part></tp:taxon-name>, <named-content xmlns:xlink="http://www.w3.org/1999/xlink" content-type="date" id="NCID0EK3GK" xlink:type="simple">17 August 2003</named-content>, “Hi20-03” D. Percy leg. (<abbrev xmlns:xlink="http://www.w3.org/1999/xlink" content-type="institution" xlink:title="Natural History Museum, London, UK" id="ABBRID0EO3GK" xlink:type="simple">BMNH</abbrev>)</td><td rowspan="1" colspan="1">
              <named-content xmlns:xlink="http://www.w3.org/1999/xlink" content-type="dwc:verbatimCoordinates" xlink:type="simple"><named-content content-type="geo-json" specific-use="{&#34;type&#34;:&#34;Point&#34;,&#34;coordinates&#34;:[-156.910800,21.123600]}" id="NCID0E13GK" xlink:type="simple">21.1236, -156.9108</named-content></named-content>
            </td><td rowspan="1" colspan="1">−</td></tr><tr><td rowspan="1" colspan="1">other</td><td rowspan="1" colspan="1">
              <named-content xmlns:xlink="http://www.w3.org/1999/xlink" content-type="specimen-count" id="NCID0EK4GK" xlink:type="simple">3m</named-content>, <named-content xmlns:xlink="http://www.w3.org/1999/xlink" content-type="specimen-count" id="NCID0EO4GK" xlink:type="simple">3f</named-content></td><td rowspan="1" colspan="1">same data as previous except: ex <tp:taxon-name><tp:taxon-name-part taxon-name-part-type="genus">Metrosideros</tp:taxon-name-part> <tp:taxon-name-part taxon-name-part-type="species">polymorpha</tp:taxon-name-part> <tp:taxon-name-part taxon-name-part-type="infraspecific-rank">var.</tp:taxon-name-part> <tp:taxon-name-part taxon-name-part-type="variety">glaberrima</tp:taxon-name-part></tp:taxon-name>, “Hi21-03” D. Percy leg. (<abbrev xmlns:xlink="http://www.w3.org/1999/xlink" content-type="institution" xlink:title="Natural History Museum, London, UK" id="ABBRID0EG5GK" xlink:type="simple">BMNH</abbrev>)</td><td rowspan="1" colspan="1">
              <named-content xmlns:xlink="http://www.w3.org/1999/xlink" content-type="dwc:verbatimCoordinates" xlink:type="simple"><named-content content-type="geo-json" specific-use="{&#34;type&#34;:&#34;Point&#34;,&#34;coordinates&#34;:[-156.910800,21.123600]}" id="NCID0ES5GK" xlink:type="simple">21.1236, -156.9108</named-content></named-content>
            </td><td rowspan="1" colspan="1">−</td></tr><tr><td rowspan="1" colspan="1">other</td><td rowspan="1" colspan="1">
              <named-content xmlns:xlink="http://www.w3.org/1999/xlink" content-type="specimen-count" id="NCID0EC6GK" xlink:type="simple">1f</named-content>
            </td><td rowspan="1" colspan="1">same data as previous except: on <tp:taxon-name><tp:taxon-name-part taxon-name-part-type="genus">Polyscias</tp:taxon-name-part></tp:taxon-name>, “Hi22-03” D. Percy leg. (<abbrev xmlns:xlink="http://www.w3.org/1999/xlink" content-type="institution" xlink:title="Natural History Museum, London, UK" id="ABBRID0EQ6GK" xlink:type="simple">BMNH</abbrev>)</td><td rowspan="1" colspan="1">
              <named-content xmlns:xlink="http://www.w3.org/1999/xlink" content-type="dwc:verbatimCoordinates" xlink:type="simple"><named-content content-type="geo-json" specific-use="{&#34;type&#34;:&#34;Point&#34;,&#34;coordinates&#34;:[-156.910800,21.123600]}" id="NCID0E36GK" xlink:type="simple">21.1236, -156.9108</named-content></named-content>
            </td><td rowspan="1" colspan="1">−</td></tr><tr><td rowspan="1" colspan="1">other</td><td rowspan="1" colspan="1">
              <named-content xmlns:xlink="http://www.w3.org/1999/xlink" content-type="specimen-count" id="NCID0EMAHK" xlink:type="simple">1m</named-content>, <named-content xmlns:xlink="http://www.w3.org/1999/xlink" content-type="specimen-count" id="NCID0EQAHK" xlink:type="simple">2f</named-content></td><td rowspan="1" colspan="1">same data as previous except: ex <tp:taxon-name><tp:taxon-name-part taxon-name-part-type="genus">Metrosideros</tp:taxon-name-part> <tp:taxon-name-part taxon-name-part-type="species">polymorpha</tp:taxon-name-part> <tp:taxon-name-part taxon-name-part-type="infraspecific-rank">var.</tp:taxon-name-part> <tp:taxon-name-part taxon-name-part-type="variety">polymorpha</tp:taxon-name-part></tp:taxon-name>, “Hi23-03” D. Percy leg. (<abbrev xmlns:xlink="http://www.w3.org/1999/xlink" content-type="institution" xlink:title="Natural History Museum, London, UK" id="ABBRID0EIBHK" xlink:type="simple">BMNH</abbrev>)</td><td rowspan="1" colspan="1">
              <named-content xmlns:xlink="http://www.w3.org/1999/xlink" content-type="dwc:verbatimCoordinates" xlink:type="simple"><named-content content-type="geo-json" specific-use="{&#34;type&#34;:&#34;Point&#34;,&#34;coordinates&#34;:[-156.915000,21.116400]}" id="NCID0EUBHK" xlink:type="simple">21.1164, -156.9150</named-content></named-content>
            </td><td rowspan="1" colspan="1">−</td></tr><tr><td rowspan="1" colspan="1">other</td><td rowspan="1" colspan="1">
              <named-content xmlns:xlink="http://www.w3.org/1999/xlink" content-type="specimen-count" id="NCID0EECHK" xlink:type="simple">7m</named-content>, <named-content xmlns:xlink="http://www.w3.org/1999/xlink" content-type="specimen-count" id="NCID0EICHK" xlink:type="simple">4f</named-content></td><td rowspan="1" colspan="1">same data as previous except: ex <tp:taxon-name><tp:taxon-name-part taxon-name-part-type="genus">Metrosideros</tp:taxon-name-part> <tp:taxon-name-part taxon-name-part-type="species">polymorpha</tp:taxon-name-part> <tp:taxon-name-part taxon-name-part-type="infraspecific-rank">var.</tp:taxon-name-part> <tp:taxon-name-part taxon-name-part-type="variety">glaberrima</tp:taxon-name-part></tp:taxon-name>, “Hi26-03” D. Percy leg. (<abbrev xmlns:xlink="http://www.w3.org/1999/xlink" content-type="institution" xlink:title="Natural History Museum, London, UK" id="ABBRID0EADHK" xlink:type="simple">BMNH</abbrev>)</td><td rowspan="1" colspan="1">
              <named-content xmlns:xlink="http://www.w3.org/1999/xlink" content-type="dwc:verbatimCoordinates" xlink:type="simple"><named-content content-type="geo-json" specific-use="{&#34;type&#34;:&#34;Point&#34;,&#34;coordinates&#34;:[-156.915000,21.116400]}" id="NCID0EMDHK" xlink:type="simple">21.1164, -156.9150</named-content></named-content>
            </td><td rowspan="1" colspan="1">
              <ext-link xmlns:xlink="http://www.w3.org/1999/xlink" ext-link-type="gen" xlink:href="KY293873" xlink:type="simple">KY293873</ext-link>/<ext-link xmlns:xlink="http://www.w3.org/1999/xlink" ext-link-type="gen" xlink:href="KY294348" xlink:type="simple">KY294348</ext-link></td></tr><tr><td rowspan="1" colspan="1">other</td><td rowspan="1" colspan="1">
              <named-content xmlns:xlink="http://www.w3.org/1999/xlink" content-type="specimen-count" id="NCID0EGEHK" xlink:type="simple">1f</named-content>
            </td><td rowspan="1" colspan="1">same data as previous except: ex <tp:taxon-name><tp:taxon-name-part taxon-name-part-type="genus">Metrosideros</tp:taxon-name-part> <tp:taxon-name-part taxon-name-part-type="species">polymorpha</tp:taxon-name-part> <tp:taxon-name-part taxon-name-part-type="infraspecific-rank">var.</tp:taxon-name-part> <tp:taxon-name-part taxon-name-part-type="variety">incana</tp:taxon-name-part></tp:taxon-name>, “Hi28-03” D. Percy leg. (<abbrev xmlns:xlink="http://www.w3.org/1999/xlink" content-type="institution" xlink:title="Natural History Museum, London, UK" id="ABBRID0E6EHK" xlink:type="simple">BMNH</abbrev>)</td><td rowspan="1" colspan="1">
              <named-content xmlns:xlink="http://www.w3.org/1999/xlink" content-type="dwc:verbatimCoordinates" xlink:type="simple"><named-content content-type="geo-json" specific-use="{&#34;type&#34;:&#34;Point&#34;,&#34;coordinates&#34;:[-156.915000,21.116400]}" id="NCID0ELFHK" xlink:type="simple">21.1164, -156.9150</named-content></named-content>
            </td><td rowspan="1" colspan="1">−</td></tr><tr><td rowspan="1" colspan="1">other</td><td rowspan="1" colspan="1">
              <named-content xmlns:xlink="http://www.w3.org/1999/xlink" content-type="specimen-count" id="NCID0E2FHK" xlink:type="simple">4m</named-content>, <named-content xmlns:xlink="http://www.w3.org/1999/xlink" content-type="specimen-count" id="NCID0E6FHK" xlink:type="simple">4f</named-content></td><td rowspan="1" colspan="1">same data as previous except: ex <tp:taxon-name><tp:taxon-name-part taxon-name-part-type="genus">Metrosideros</tp:taxon-name-part> <tp:taxon-name-part taxon-name-part-type="species">waialealae</tp:taxon-name-part></tp:taxon-name> var. <tp:taxon-name><tp:taxon-name-part taxon-name-part-type="species">fauriei</tp:taxon-name-part></tp:taxon-name>, “Hi30-03” D. Percy leg. (<abbrev xmlns:xlink="http://www.w3.org/1999/xlink" content-type="institution" xlink:title="Natural History Museum, London, UK" id="ABBRID0EZGHK" xlink:type="simple">BMNH</abbrev>)</td><td rowspan="1" colspan="1">
              <named-content xmlns:xlink="http://www.w3.org/1999/xlink" content-type="dwc:verbatimCoordinates" xlink:type="simple"><named-content content-type="geo-json" specific-use="{&#34;type&#34;:&#34;Point&#34;,&#34;coordinates&#34;:[-156.917500,21.122500]}" id="NCID0EFHHK" xlink:type="simple">21.1225, -156.9175</named-content></named-content>
            </td><td rowspan="1" colspan="1">
              <ext-link xmlns:xlink="http://www.w3.org/1999/xlink" ext-link-type="gen" xlink:href="KY293874" xlink:type="simple">KY293874</ext-link>/<ext-link xmlns:xlink="http://www.w3.org/1999/xlink" ext-link-type="gen" xlink:href="KY294349" xlink:type="simple">KY294349</ext-link></td></tr><tr><td rowspan="2" colspan="1">
              <tp:taxon-name><tp:taxon-name-part taxon-name-part-type="species">hualani</tp:taxon-name-part></tp:taxon-name>
            </td><td rowspan="1" colspan="1">holotype</td><td rowspan="1" colspan="1">m</td><td rowspan="1" colspan="1">Kamakou Preserve, Molokai, USA, ex <tp:taxon-name><tp:taxon-name-part taxon-name-part-type="genus">Metrosideros</tp:taxon-name-part> <tp:taxon-name-part taxon-name-part-type="species">waialealae</tp:taxon-name-part> <tp:taxon-name-part taxon-name-part-type="infraspecific-rank">var.</tp:taxon-name-part> <tp:taxon-name-part taxon-name-part-type="variety">fauriei</tp:taxon-name-part></tp:taxon-name>, <named-content xmlns:xlink="http://www.w3.org/1999/xlink" content-type="date" id="NCID0EAJHK" xlink:type="simple">17 August 2003</named-content>, “Hi30-03” D. Percy leg. (<abbrev xmlns:xlink="http://www.w3.org/1999/xlink" content-type="institution" xlink:title="Natural History Museum, London, UK" id="ABBRID0EEJHK" xlink:type="simple">BMNH</abbrev>)</td><td rowspan="1" colspan="1">
              <named-content xmlns:xlink="http://www.w3.org/1999/xlink" content-type="dwc:verbatimCoordinates" xlink:type="simple"><named-content content-type="geo-json" specific-use="{&#34;type&#34;:&#34;Point&#34;,&#34;coordinates&#34;:[-156.917500,21.122500]}" id="NCID0EQJHK" xlink:type="simple">21.1225, -156.9175</named-content></named-content>
            </td><td rowspan="1" colspan="1">−</td></tr><tr><td rowspan="1" colspan="1">paratypes</td><td rowspan="1" colspan="1">
              <named-content xmlns:xlink="http://www.w3.org/1999/xlink" content-type="specimen-count" id="NCID0EAKHK" xlink:type="simple">3f</named-content>
            </td><td rowspan="1" colspan="1">same data as holotype</td><td rowspan="1" colspan="1"/><td rowspan="1" colspan="1">
              <ext-link xmlns:xlink="http://www.w3.org/1999/xlink" ext-link-type="gen" xlink:href="KY293817" xlink:type="simple">KY293817</ext-link>/<ext-link xmlns:xlink="http://www.w3.org/1999/xlink" ext-link-type="gen" xlink:href="KY294294" xlink:type="simple">KY294294</ext-link></td></tr><tr><td rowspan="4" colspan="1">
              <tp:taxon-name><tp:taxon-name-part taxon-name-part-type="species">hualani</tp:taxon-name-part></tp:taxon-name>
            </td><td rowspan="1" colspan="1">other</td><td rowspan="1" colspan="1">
              <named-content xmlns:xlink="http://www.w3.org/1999/xlink" content-type="specimen-count" id="NCID0EMLHK" xlink:type="simple">1f</named-content>
            </td><td rowspan="1" colspan="1">Kamakou Preserve, Molokai, USA, on <tp:taxon-name><tp:taxon-name-part taxon-name-part-type="genus">Planchonella</tp:taxon-name-part></tp:taxon-name>, <named-content xmlns:xlink="http://www.w3.org/1999/xlink" content-type="date" id="NCID0E1LHK" xlink:type="simple">17 August 2003</named-content>, “Hi20-03” D. Percy leg. (<abbrev xmlns:xlink="http://www.w3.org/1999/xlink" content-type="institution" xlink:title="Natural History Museum, London, UK" id="ABBRID0E5LHK" xlink:type="simple">BMNH</abbrev>)</td><td rowspan="1" colspan="1">
              <named-content xmlns:xlink="http://www.w3.org/1999/xlink" content-type="dwc:verbatimCoordinates" xlink:type="simple"><named-content content-type="geo-json" specific-use="{&#34;type&#34;:&#34;Point&#34;,&#34;coordinates&#34;:[-156.910800,21.123600]}" id="NCID0EKMHK" xlink:type="simple">21.1236, -156.9108</named-content></named-content>
            </td><td rowspan="1" colspan="1">−</td></tr><tr><td rowspan="1" colspan="1">other</td><td rowspan="1" colspan="1">
              <named-content xmlns:xlink="http://www.w3.org/1999/xlink" content-type="specimen-count" id="NCID0E1MHK" xlink:type="simple">8m</named-content>, <named-content xmlns:xlink="http://www.w3.org/1999/xlink" content-type="specimen-count" id="NCID0E5MHK" xlink:type="simple">17f</named-content></td><td rowspan="1" colspan="1">same data as previous except: ex <tp:taxon-name><tp:taxon-name-part taxon-name-part-type="genus">Metrosideros</tp:taxon-name-part> <tp:taxon-name-part taxon-name-part-type="species">polymorpha</tp:taxon-name-part> <tp:taxon-name-part taxon-name-part-type="infraspecific-rank">var.</tp:taxon-name-part> <tp:taxon-name-part taxon-name-part-type="variety">glaberrima</tp:taxon-name-part></tp:taxon-name>, “Hi21-03” D. Percy leg. (<abbrev xmlns:xlink="http://www.w3.org/1999/xlink" content-type="institution" xlink:title="Natural History Museum, London, UK" id="ABBRID0EWNHK" xlink:type="simple">BMNH</abbrev>)</td><td rowspan="1" colspan="1">
              <named-content xmlns:xlink="http://www.w3.org/1999/xlink" content-type="dwc:verbatimCoordinates" xlink:type="simple"><named-content content-type="geo-json" specific-use="{&#34;type&#34;:&#34;Point&#34;,&#34;coordinates&#34;:[-156.910800,21.123600]}" id="NCID0ECOHK" xlink:type="simple">21.1236, -156.9108</named-content></named-content>
            </td><td rowspan="1" colspan="1">
              <ext-link xmlns:xlink="http://www.w3.org/1999/xlink" ext-link-type="gen" xlink:href="KY293818" xlink:type="simple">KY293818</ext-link>/<ext-link xmlns:xlink="http://www.w3.org/1999/xlink" ext-link-type="gen" xlink:href="KY294295" xlink:type="simple">KY294295</ext-link></td></tr><tr><td rowspan="1" colspan="1">other</td><td rowspan="1" colspan="1">
              <named-content xmlns:xlink="http://www.w3.org/1999/xlink" content-type="specimen-count" id="NCID0E3OHK" xlink:type="simple">2m</named-content>, <named-content xmlns:xlink="http://www.w3.org/1999/xlink" content-type="specimen-count" id="NCID0EAPHK" xlink:type="simple">1f</named-content></td><td rowspan="1" colspan="1">same data as previous except: on <tp:taxon-name><tp:taxon-name-part taxon-name-part-type="genus">Polyscias</tp:taxon-name-part></tp:taxon-name>, “Hi22-03” D. Percy leg. (<abbrev xmlns:xlink="http://www.w3.org/1999/xlink" content-type="institution" xlink:title="Natural History Museum, London, UK" id="ABBRID0ENPHK" xlink:type="simple">BMNH</abbrev>)</td><td rowspan="1" colspan="1">
              <named-content xmlns:xlink="http://www.w3.org/1999/xlink" content-type="dwc:verbatimCoordinates" xlink:type="simple"><named-content content-type="geo-json" specific-use="{&#34;type&#34;:&#34;Point&#34;,&#34;coordinates&#34;:[-156.910800,21.123600]}" id="NCID0EZPHK" xlink:type="simple">21.1236, -156.9108</named-content></named-content>
            </td><td rowspan="1" colspan="1">−</td></tr><tr><td rowspan="1" colspan="1">other</td><td rowspan="1" colspan="1">
              <named-content xmlns:xlink="http://www.w3.org/1999/xlink" content-type="specimen-count" id="NCID0EJQHK" xlink:type="simple">1f</named-content>
            </td><td rowspan="1" colspan="1">same data as previous except: ex <tp:taxon-name><tp:taxon-name-part taxon-name-part-type="genus">Metrosideros</tp:taxon-name-part> <tp:taxon-name-part taxon-name-part-type="species">polymorpha</tp:taxon-name-part> <tp:taxon-name-part taxon-name-part-type="infraspecific-rank">var.</tp:taxon-name-part> <tp:taxon-name-part taxon-name-part-type="variety">polymorpha</tp:taxon-name-part></tp:taxon-name>, “Hi23-03” D. Percy leg. (<abbrev xmlns:xlink="http://www.w3.org/1999/xlink" content-type="institution" xlink:title="Natural History Museum, London, UK" id="ABBRID0ECRHK" xlink:type="simple">BMNH</abbrev>)</td><td rowspan="1" colspan="1">
              <named-content xmlns:xlink="http://www.w3.org/1999/xlink" content-type="dwc:verbatimCoordinates" xlink:type="simple"><named-content content-type="geo-json" specific-use="{&#34;type&#34;:&#34;Point&#34;,&#34;coordinates&#34;:[-156.915000,21.116400]}" id="NCID0EORHK" xlink:type="simple">21.1164, -156.9150</named-content></named-content>
            </td><td rowspan="1" colspan="1">−</td></tr><tr><td rowspan="6" colspan="1">
              <tp:taxon-name><tp:taxon-name-part taxon-name-part-type="species">mauiensis</tp:taxon-name-part></tp:taxon-name>
            </td><td rowspan="1" colspan="1">holotype</td><td rowspan="1" colspan="1">m</td><td rowspan="1" colspan="1">Olinda Flume Road, Makawao, East Maui, USA, ex <tp:taxon-name><tp:taxon-name-part taxon-name-part-type="genus">Metrosideros</tp:taxon-name-part> <tp:taxon-name-part taxon-name-part-type="species">polymorpha</tp:taxon-name-part></tp:taxon-name>, <named-content xmlns:xlink="http://www.w3.org/1999/xlink" content-type="date" id="NCID0EYSHK" xlink:type="simple">25 July 2002</named-content>, “429-02” D. Percy leg. (<abbrev xmlns:xlink="http://www.w3.org/1999/xlink" content-type="institution" xlink:title="Natural History Museum, London, UK" id="ABBRID0E3SHK" xlink:type="simple">BMNH</abbrev>)</td><td rowspan="1" colspan="1">
              <named-content xmlns:xlink="http://www.w3.org/1999/xlink" content-type="dwc:verbatimCoordinates" xlink:type="simple"><named-content content-type="geo-json" specific-use="{&#34;type&#34;:&#34;Point&#34;,&#34;coordinates&#34;:[-156.260800,20.804700]}" id="NCID0EITHK" xlink:type="simple">20.8047, -156.2608</named-content></named-content>
            </td><td rowspan="1" colspan="1">−</td></tr><tr><td rowspan="1" colspan="1">paratypes</td><td rowspan="1" colspan="1">
              <named-content xmlns:xlink="http://www.w3.org/1999/xlink" content-type="specimen-count" id="NCID0EYTHK" xlink:type="simple">6m</named-content>, <named-content xmlns:xlink="http://www.w3.org/1999/xlink" content-type="specimen-count" id="NCID0E3THK" xlink:type="simple">6f</named-content></td><td rowspan="1" colspan="1">same data as holotype</td><td rowspan="1" colspan="1"/><td rowspan="1" colspan="1">
              <ext-link xmlns:xlink="http://www.w3.org/1999/xlink" ext-link-type="gen" xlink:href="KY293847" xlink:type="simple">KY293847</ext-link>/</td></tr><tr><td rowspan="1" colspan="1">other</td><td rowspan="1" colspan="1">
              <named-content xmlns:xlink="http://www.w3.org/1999/xlink" content-type="specimen-count" id="NCID0EWUHK" xlink:type="simple">1m</named-content>, <named-content xmlns:xlink="http://www.w3.org/1999/xlink" content-type="specimen-count" id="NCID0E1UHK" xlink:type="simple">1f</named-content></td><td rowspan="1" colspan="1">Puu Kukui, boardwalk trail, West Maui, USA, ex <tp:taxon-name><tp:taxon-name-part taxon-name-part-type="genus">Metrosideros</tp:taxon-name-part> <tp:taxon-name-part taxon-name-part-type="species">polymorpha</tp:taxon-name-part></tp:taxon-name>, <named-content xmlns:xlink="http://www.w3.org/1999/xlink" content-type="date" id="NCID0ELVHK" xlink:type="simple">2 July 2014</named-content>, “Hi47-14” D. Percy leg. (<abbrev xmlns:xlink="http://www.w3.org/1999/xlink" content-type="institution" xlink:title="Natural History Museum, London, UK" id="ABBRID0EPVHK" xlink:type="simple">BMNH</abbrev>)</td><td rowspan="1" colspan="1">
              <named-content xmlns:xlink="http://www.w3.org/1999/xlink" content-type="dwc:verbatimCoordinates" xlink:type="simple"><named-content content-type="geo-json" specific-use="{&#34;type&#34;:&#34;Point&#34;,&#34;coordinates&#34;:[-156.614200,20.934200]}" id="NCID0E2VHK" xlink:type="simple">20.9342, -156.6142</named-content></named-content>
            </td><td rowspan="1" colspan="1">
              <ext-link xmlns:xlink="http://www.w3.org/1999/xlink" ext-link-type="gen" xlink:href="KY293834" xlink:type="simple">KY293834-36</ext-link>/<ext-link xmlns:xlink="http://www.w3.org/1999/xlink" ext-link-type="gen" xlink:href="KY294309" xlink:type="simple">KY294309-11</ext-link></td></tr><tr><td rowspan="1" colspan="1">other</td><td rowspan="1" colspan="1">
              <named-content xmlns:xlink="http://www.w3.org/1999/xlink" content-type="specimen-count" id="NCID0EVWHK" xlink:type="simple">1m</named-content>
            </td><td rowspan="1" colspan="1">same data as previous except: “Hi49-14” D. Percy leg. (<abbrev xmlns:xlink="http://www.w3.org/1999/xlink" content-type="institution" xlink:title="Natural History Museum, London, UK" id="ABBRID0E4WHK" xlink:type="simple">BMNH</abbrev>)</td><td rowspan="1" colspan="1">
              <named-content xmlns:xlink="http://www.w3.org/1999/xlink" content-type="dwc:verbatimCoordinates" xlink:type="simple"><named-content content-type="geo-json" specific-use="{&#34;type&#34;:&#34;Point&#34;,&#34;coordinates&#34;:[-156.613200,20.933900]}" id="NCID0EJXHK" xlink:type="simple">20.9339, -156.6132</named-content></named-content>
            </td><td rowspan="1" colspan="1">
              <ext-link xmlns:xlink="http://www.w3.org/1999/xlink" ext-link-type="gen" xlink:href="KY293837" xlink:type="simple">KY293837</ext-link>/<ext-link xmlns:xlink="http://www.w3.org/1999/xlink" ext-link-type="gen" xlink:href="KY294312" xlink:type="simple">KY294312</ext-link></td></tr><tr><td rowspan="1" colspan="1">other</td><td rowspan="1" colspan="1">
              <named-content xmlns:xlink="http://www.w3.org/1999/xlink" content-type="specimen-count" id="NCID0EDYHK" xlink:type="simple">1m</named-content>
            </td><td rowspan="1" colspan="1">Olinda Flume Road, Makawao, East Maui, USA, ex <tp:taxon-name><tp:taxon-name-part taxon-name-part-type="genus">Metrosideros</tp:taxon-name-part> <tp:taxon-name-part taxon-name-part-type="species">polymorpha</tp:taxon-name-part></tp:taxon-name>, 3 July 14, “Hi52-14” D. Percy leg. (<abbrev xmlns:xlink="http://www.w3.org/1999/xlink" content-type="institution" xlink:title="Natural History Museum, London, UK" id="ABBRID0EVYHK" xlink:type="simple">BMNH</abbrev>)</td><td rowspan="1" colspan="1">
              <named-content xmlns:xlink="http://www.w3.org/1999/xlink" content-type="dwc:verbatimCoordinates" xlink:type="simple"><named-content content-type="geo-json" specific-use="{&#34;type&#34;:&#34;Point&#34;,&#34;coordinates&#34;:[-156.250100,20.809900]}" id="NCID0EBZHK" xlink:type="simple">20.8099, -156.2501</named-content></named-content>
            </td><td rowspan="1" colspan="1">
              <ext-link xmlns:xlink="http://www.w3.org/1999/xlink" ext-link-type="gen" xlink:href="KY293838" xlink:type="simple">KY293838</ext-link>/<ext-link xmlns:xlink="http://www.w3.org/1999/xlink" ext-link-type="gen" xlink:href="KY294313" xlink:type="simple">KY294313</ext-link></td></tr><tr><td rowspan="1" colspan="1">other</td><td rowspan="1" colspan="1">
              <named-content xmlns:xlink="http://www.w3.org/1999/xlink" content-type="specimen-count" id="NCID0E2ZHK" xlink:type="simple">3m</named-content>, <named-content xmlns:xlink="http://www.w3.org/1999/xlink" content-type="specimen-count" id="NCID0E6ZHK" xlink:type="simple"><named-content content-type="specimen-count" id="NCID0EC1HK" xlink:type="simple">5f</named-content></named-content></td><td rowspan="1" colspan="1">same data as previous except: “Hi53-14” D. Percy leg. (<abbrev xmlns:xlink="http://www.w3.org/1999/xlink" content-type="institution" xlink:title="Natural History Museum, London, UK" id="ABBRID0EJ1HK" xlink:type="simple">BMNH</abbrev>)</td><td rowspan="1" colspan="1">
              <named-content xmlns:xlink="http://www.w3.org/1999/xlink" content-type="dwc:verbatimCoordinates" xlink:type="simple"><named-content content-type="geo-json" specific-use="{&#34;type&#34;:&#34;Point&#34;,&#34;coordinates&#34;:[-156.239800,20.810600]}" id="NCID0EV1HK" xlink:type="simple">20.8106, -156.2398</named-content></named-content>
            </td><td rowspan="1" colspan="1">
              <ext-link xmlns:xlink="http://www.w3.org/1999/xlink" ext-link-type="gen" xlink:href="KY293839" xlink:type="simple">KY293839-46</ext-link>/<ext-link xmlns:xlink="http://www.w3.org/1999/xlink" ext-link-type="gen" xlink:href="KY294314" xlink:type="simple">KY294314-21</ext-link></td></tr><tr><td rowspan="6" colspan="1">
              <tp:taxon-name><tp:taxon-name-part taxon-name-part-type="species">kupua</tp:taxon-name-part></tp:taxon-name>
            </td><td rowspan="1" colspan="1">holotype</td><td rowspan="1" colspan="1">m</td><td rowspan="1" colspan="1">Puu Kaeo, Honolua Valley, West Maui, USA, ex <tp:taxon-name><tp:taxon-name-part taxon-name-part-type="genus">Metrosideros</tp:taxon-name-part> <tp:taxon-name-part taxon-name-part-type="species">polymorpha</tp:taxon-name-part> <tp:taxon-name-part taxon-name-part-type="infraspecific-rank">var.</tp:taxon-name-part> <tp:taxon-name-part taxon-name-part-type="variety">glaberrima</tp:taxon-name-part></tp:taxon-name>, <named-content xmlns:xlink="http://www.w3.org/1999/xlink" content-type="date" id="NCID0EQ3HK" xlink:type="simple">23 July 2002</named-content>, ”428-02” D. Percy leg. (<abbrev xmlns:xlink="http://www.w3.org/1999/xlink" content-type="institution" xlink:title="Natural History Museum, London, UK" id="ABBRID0EU3HK" xlink:type="simple">BMNH</abbrev>)</td><td rowspan="1" colspan="1">
              <named-content xmlns:xlink="http://www.w3.org/1999/xlink" content-type="dwc:verbatimCoordinates" xlink:type="simple"><named-content content-type="geo-json" specific-use="{&#34;type&#34;:&#34;Point&#34;,&#34;coordinates&#34;:[-156.611000,20.958000]}" id="NCID0EA4HK" xlink:type="simple">20.9580, -156.6110</named-content></named-content>
            </td><td rowspan="1" colspan="1">−</td></tr><tr><td rowspan="1" colspan="1">paratypes</td><td rowspan="1" colspan="1">
              <named-content xmlns:xlink="http://www.w3.org/1999/xlink" content-type="specimen-count" id="NCID0EQ4HK" xlink:type="simple">4m</named-content>, <named-content xmlns:xlink="http://www.w3.org/1999/xlink" content-type="specimen-count" id="NCID0EU4HK" xlink:type="simple">6i</named-content></td><td rowspan="1" colspan="1">same data as holotype</td><td rowspan="1" colspan="1"/><td rowspan="1" colspan="1">
              <ext-link xmlns:xlink="http://www.w3.org/1999/xlink" ext-link-type="gen" xlink:href="KY293827" xlink:type="simple">KY293827-28</ext-link>
            </td></tr><tr><td rowspan="1" colspan="1">other</td><td rowspan="1" colspan="1">
              <named-content xmlns:xlink="http://www.w3.org/1999/xlink" content-type="specimen-count" id="NCID0EO5HK" xlink:type="simple">1m</named-content>, <named-content xmlns:xlink="http://www.w3.org/1999/xlink" content-type="specimen-count" id="NCID0ES5HK" xlink:type="simple">1f</named-content></td><td rowspan="1" colspan="1">Puu Kukui, boardwalk trail, West Maui, USA, ex <tp:taxon-name><tp:taxon-name-part taxon-name-part-type="genus">Metrosideros</tp:taxon-name-part> <tp:taxon-name-part taxon-name-part-type="species">polymorpha</tp:taxon-name-part></tp:taxon-name>, <named-content xmlns:xlink="http://www.w3.org/1999/xlink" content-type="date" id="NCID0ED6HK" xlink:type="simple">2 July 2014</named-content>, “Hi47-14” D. Percy leg. (<abbrev xmlns:xlink="http://www.w3.org/1999/xlink" content-type="institution" xlink:title="Natural History Museum, London, UK" id="ABBRID0EH6HK" xlink:type="simple">BMNH</abbrev>)</td><td rowspan="1" colspan="1">
              <named-content xmlns:xlink="http://www.w3.org/1999/xlink" content-type="dwc:verbatimCoordinates" xlink:type="simple"><named-content content-type="geo-json" specific-use="{&#34;type&#34;:&#34;Point&#34;,&#34;coordinates&#34;:[-156.614200,20.934200]}" id="NCID0ET6HK" xlink:type="simple">20.9342, -156.6142</named-content></named-content>
            </td><td rowspan="1" colspan="1">
              <ext-link xmlns:xlink="http://www.w3.org/1999/xlink" ext-link-type="gen" xlink:href="KY293822" xlink:type="simple">KY293822</ext-link>/<ext-link xmlns:xlink="http://www.w3.org/1999/xlink" ext-link-type="gen" xlink:href="KY294299" xlink:type="simple">KY294299</ext-link></td></tr><tr><td rowspan="1" colspan="1">other</td><td rowspan="1" colspan="1">
              <named-content xmlns:xlink="http://www.w3.org/1999/xlink" content-type="specimen-count" id="NCID0EOAAM" xlink:type="simple">1f</named-content>
            </td><td rowspan="1" colspan="1">same data as previous except: “Hi48-14” D. Percy leg. (<abbrev xmlns:xlink="http://www.w3.org/1999/xlink" content-type="institution" xlink:title="Natural History Museum, London, UK" id="ABBRID0EWAAM" xlink:type="simple">BMNH</abbrev>)</td><td rowspan="1" colspan="1">
              <named-content xmlns:xlink="http://www.w3.org/1999/xlink" content-type="dwc:verbatimCoordinates" xlink:type="simple"><named-content content-type="geo-json" specific-use="{&#34;type&#34;:&#34;Point&#34;,&#34;coordinates&#34;:[-156.613700,20.934300]}" id="NCID0ECBAM" xlink:type="simple">20.9343, -156.6137</named-content></named-content>
            </td><td rowspan="1" colspan="1">
              <ext-link xmlns:xlink="http://www.w3.org/1999/xlink" ext-link-type="gen" xlink:href="KY293823" xlink:type="simple">KY293823</ext-link>/<ext-link xmlns:xlink="http://www.w3.org/1999/xlink" ext-link-type="gen" xlink:href="KY294300" xlink:type="simple">KY294300</ext-link></td></tr><tr><td rowspan="1" colspan="1">other</td><td rowspan="1" colspan="1">
              <named-content xmlns:xlink="http://www.w3.org/1999/xlink" content-type="specimen-count" id="NCID0E3BAM" xlink:type="simple">1m</named-content>
            </td><td rowspan="1" colspan="1">same data as previous except: “Hi49-14” D. Percy leg. (<abbrev xmlns:xlink="http://www.w3.org/1999/xlink" content-type="institution" xlink:title="Natural History Museum, London, UK" id="ABBRID0EECAM" xlink:type="simple">BMNH</abbrev>)</td><td rowspan="1" colspan="1">
              <named-content xmlns:xlink="http://www.w3.org/1999/xlink" content-type="dwc:verbatimCoordinates" xlink:type="simple"><named-content content-type="geo-json" specific-use="{&#34;type&#34;:&#34;Point&#34;,&#34;coordinates&#34;:[-156.613200,20.933900]}" id="NCID0EQCAM" xlink:type="simple">20.9339, -156.6132</named-content></named-content>
            </td><td rowspan="1" colspan="1">−</td></tr><tr><td rowspan="1" colspan="1">other</td><td rowspan="1" colspan="1">
              <named-content xmlns:xlink="http://www.w3.org/1999/xlink" content-type="specimen-count" id="NCID0EADAM" xlink:type="simple">3m</named-content>
            </td><td rowspan="1" colspan="1">Olinda Flume Road, Makawao, East Maui, USA, ex <tp:taxon-name><tp:taxon-name-part taxon-name-part-type="genus">Metrosideros</tp:taxon-name-part> <tp:taxon-name-part taxon-name-part-type="species">polymorpha</tp:taxon-name-part></tp:taxon-name>, 3 July 14, “Hi52-14” D. Percy leg. (<abbrev xmlns:xlink="http://www.w3.org/1999/xlink" content-type="institution" xlink:title="Natural History Museum, London, UK" id="ABBRID0ESDAM" xlink:type="simple">BMNH</abbrev>)</td><td rowspan="1" colspan="1">
              <named-content xmlns:xlink="http://www.w3.org/1999/xlink" content-type="dwc:verbatimCoordinates" xlink:type="simple"><named-content content-type="geo-json" specific-use="{&#34;type&#34;:&#34;Point&#34;,&#34;coordinates&#34;:[-156.250100,20.809900]}" id="NCID0E5DAM" xlink:type="simple">20.8099, -156.2501</named-content></named-content>
            </td><td rowspan="1" colspan="1">
              <ext-link xmlns:xlink="http://www.w3.org/1999/xlink" ext-link-type="gen" xlink:href="KY293824" xlink:type="simple">KY293824</ext-link>/<ext-link xmlns:xlink="http://www.w3.org/1999/xlink" ext-link-type="gen" xlink:href="KY294301" xlink:type="simple">KY294301</ext-link></td></tr><tr><td rowspan="1" colspan="1">
              <tp:taxon-name><tp:taxon-name-part taxon-name-part-type="species">kupua</tp:taxon-name-part></tp:taxon-name>
            </td><td rowspan="1" colspan="1">other</td><td rowspan="1" colspan="1">
              <named-content xmlns:xlink="http://www.w3.org/1999/xlink" content-type="specimen-count" id="NCID0EFFAM" xlink:type="simple">1m</named-content>, <named-content xmlns:xlink="http://www.w3.org/1999/xlink" content-type="specimen-count" id="NCID0EJFAM" xlink:type="simple">3f</named-content></td><td rowspan="1" colspan="1">same data as previous except: “Hi53-14” D. Percy leg. (<abbrev xmlns:xlink="http://www.w3.org/1999/xlink" content-type="institution" xlink:title="Natural History Museum, London, UK" id="ABBRID0EQFAM" xlink:type="simple">BMNH</abbrev>)</td><td rowspan="1" colspan="1">
              <named-content xmlns:xlink="http://www.w3.org/1999/xlink" content-type="dwc:verbatimCoordinates" xlink:type="simple"><named-content content-type="geo-json" specific-use="{&#34;type&#34;:&#34;Point&#34;,&#34;coordinates&#34;:[-156.239800,20.810600]}" id="NCID0E3FAM" xlink:type="simple">20.8106, -156.2398</named-content></named-content>
            </td><td rowspan="1" colspan="1">
              <ext-link xmlns:xlink="http://www.w3.org/1999/xlink" ext-link-type="gen" xlink:href="KY293825" xlink:type="simple">KY293825-26</ext-link>/<ext-link xmlns:xlink="http://www.w3.org/1999/xlink" ext-link-type="gen" xlink:href="KY294302" xlink:type="simple">KY294302-03</ext-link></td></tr><tr><td rowspan="11" colspan="1">
              <tp:taxon-name><tp:taxon-name-part taxon-name-part-type="species">montgomeri</tp:taxon-name-part></tp:taxon-name>
            </td><td rowspan="1" colspan="1">holotype</td><td rowspan="1" colspan="1">m</td><td rowspan="1" colspan="1">Puu Kaeo, Honolua Valley, West Maui, USA, ex <tp:taxon-name><tp:taxon-name-part taxon-name-part-type="genus">Metrosideros</tp:taxon-name-part> <tp:taxon-name-part taxon-name-part-type="species">polymorpha</tp:taxon-name-part> <tp:taxon-name-part taxon-name-part-type="infraspecific-rank">var.</tp:taxon-name-part> <tp:taxon-name-part taxon-name-part-type="variety">glaberrima</tp:taxon-name-part></tp:taxon-name>, <named-content xmlns:xlink="http://www.w3.org/1999/xlink" content-type="date" id="NCID0EXHAM" xlink:type="simple">23 July 2002</named-content>, “428-02” D. Percy leg. (<abbrev xmlns:xlink="http://www.w3.org/1999/xlink" content-type="institution" xlink:title="Natural History Museum, London, UK" id="ABBRID0E2HAM" xlink:type="simple">BMNH</abbrev>)</td><td rowspan="1" colspan="1">
              <named-content xmlns:xlink="http://www.w3.org/1999/xlink" content-type="dwc:verbatimCoordinates" xlink:type="simple"><named-content content-type="geo-json" specific-use="{&#34;type&#34;:&#34;Point&#34;,&#34;coordinates&#34;:[-156.611000,20.958000]}" id="NCID0EHIAM" xlink:type="simple">20.9580, -156.6110</named-content></named-content>
            </td><td rowspan="1" colspan="1">−</td></tr><tr><td rowspan="1" colspan="1">paratypes</td><td rowspan="1" colspan="1">
              <named-content xmlns:xlink="http://www.w3.org/1999/xlink" content-type="specimen-count" id="NCID0EXIAM" xlink:type="simple">11m</named-content>, <named-content xmlns:xlink="http://www.w3.org/1999/xlink" content-type="specimen-count" id="NCID0E2IAM" xlink:type="simple">11f</named-content>, <named-content xmlns:xlink="http://www.w3.org/1999/xlink" content-type="specimen-count" id="NCID0E6IAM" xlink:type="simple">55i</named-content></td><td rowspan="1" colspan="1">same data as holotype</td><td rowspan="1" colspan="1"/><td rowspan="1" colspan="1">
              <ext-link xmlns:xlink="http://www.w3.org/1999/xlink" ext-link-type="gen" xlink:href="KY293895" xlink:type="simple">KY293895-96</ext-link>/<ext-link xmlns:xlink="http://www.w3.org/1999/xlink" ext-link-type="gen" xlink:href="KY294370" xlink:type="simple">KY294370</ext-link></td></tr><tr><td rowspan="1" colspan="1">other</td><td rowspan="1" colspan="1">
              <named-content xmlns:xlink="http://www.w3.org/1999/xlink" content-type="specimen-count" id="NCID0E4JAM" xlink:type="simple">4m</named-content>
            </td><td rowspan="1" colspan="1">Olinda Flume Road, Makawao, East Maui, USA, ex <tp:taxon-name><tp:taxon-name-part taxon-name-part-type="genus">Metrosideros</tp:taxon-name-part> <tp:taxon-name-part taxon-name-part-type="species">polymorpha</tp:taxon-name-part></tp:taxon-name>, <named-content xmlns:xlink="http://www.w3.org/1999/xlink" content-type="date" id="NCID0EPKAM" xlink:type="simple">25 July 2002</named-content>, “429-02” D. Percy leg. (<abbrev xmlns:xlink="http://www.w3.org/1999/xlink" content-type="institution" xlink:title="Natural History Museum, London, UK" id="ABBRID0ETKAM" xlink:type="simple">BMNH</abbrev>)</td><td rowspan="1" colspan="1">
              <named-content xmlns:xlink="http://www.w3.org/1999/xlink" content-type="dwc:verbatimCoordinates" xlink:type="simple"><named-content content-type="geo-json" specific-use="{&#34;type&#34;:&#34;Point&#34;,&#34;coordinates&#34;:[-156.260800,20.804700]}" id="NCID0E6KAM" xlink:type="simple">20.8047, -156.2608</named-content></named-content>
            </td><td rowspan="1" colspan="1">
              <ext-link xmlns:xlink="http://www.w3.org/1999/xlink" ext-link-type="gen" xlink:href="KY293897" xlink:type="simple">KY293897</ext-link>/<ext-link xmlns:xlink="http://www.w3.org/1999/xlink" ext-link-type="gen" xlink:href="KY294371" xlink:type="simple">KY294371</ext-link></td></tr><tr><td rowspan="1" colspan="1">other</td><td rowspan="1" colspan="1">
              <named-content xmlns:xlink="http://www.w3.org/1999/xlink" content-type="specimen-count" id="NCID0EZLAM" xlink:type="simple">
                <named-content content-type="specimen-count" id="NCID0E4LAM" xlink:type="simple">11i</named-content>
              </named-content>
            </td><td rowspan="1" colspan="1">Puu Kukui, boardwalk trail, West Maui, USA, ex <tp:taxon-name><tp:taxon-name-part taxon-name-part-type="genus">Metrosideros</tp:taxon-name-part> <tp:taxon-name-part taxon-name-part-type="species">polymorpha</tp:taxon-name-part></tp:taxon-name>, <named-content xmlns:xlink="http://www.w3.org/1999/xlink" content-type="date" id="NCID0EQMAM" xlink:type="simple">2 July 2014</named-content>, “Hi45-14” D. Percy leg. (<abbrev xmlns:xlink="http://www.w3.org/1999/xlink" content-type="institution" xlink:title="Natural History Museum, London, UK" id="ABBRID0EUMAM" xlink:type="simple">BMNH</abbrev>)</td><td rowspan="1" colspan="1">
              <named-content xmlns:xlink="http://www.w3.org/1999/xlink" content-type="dwc:verbatimCoordinates" xlink:type="simple"><named-content content-type="geo-json" specific-use="{&#34;type&#34;:&#34;Point&#34;,&#34;coordinates&#34;:[-156.616400,20.934400]}" id="NCID0EANAM" xlink:type="simple">20.9344, -156.6164</named-content></named-content>
            </td><td rowspan="1" colspan="1">
              <ext-link xmlns:xlink="http://www.w3.org/1999/xlink" ext-link-type="gen" xlink:href="KY293875" xlink:type="simple">KY293875</ext-link>/<ext-link xmlns:xlink="http://www.w3.org/1999/xlink" ext-link-type="gen" xlink:href="KY294350" xlink:type="simple">KY294350</ext-link></td></tr><tr><td rowspan="1" colspan="1">other</td><td rowspan="1" colspan="1">
              <named-content xmlns:xlink="http://www.w3.org/1999/xlink" content-type="specimen-count" id="NCID0E1NAM" xlink:type="simple">1f</named-content>, <named-content xmlns:xlink="http://www.w3.org/1999/xlink" content-type="specimen-count" id="NCID0E5NAM" xlink:type="simple">3i</named-content></td><td rowspan="1" colspan="1">same data as previous except: “Hi46-14” D. Percy leg. (<abbrev xmlns:xlink="http://www.w3.org/1999/xlink" content-type="institution" xlink:title="Natural History Museum, London, UK" id="ABBRID0EFOAM" xlink:type="simple">BMNH</abbrev>)</td><td rowspan="1" colspan="1">
              <named-content xmlns:xlink="http://www.w3.org/1999/xlink" content-type="dwc:verbatimCoordinates" xlink:type="simple"><named-content content-type="geo-json" specific-use="{&#34;type&#34;:&#34;Point&#34;,&#34;coordinates&#34;:[-156.614700,20.934200]}" id="NCID0EROAM" xlink:type="simple">20.9342, -156.6147</named-content></named-content>
            </td><td rowspan="1" colspan="1">−</td></tr><tr><td rowspan="1" colspan="1">other</td><td rowspan="1" colspan="1">
              <named-content xmlns:xlink="http://www.w3.org/1999/xlink" content-type="specimen-count" id="NCID0EBPAM" xlink:type="simple">7m</named-content>, <named-content xmlns:xlink="http://www.w3.org/1999/xlink" content-type="specimen-count" id="NCID0EFPAM" xlink:type="simple">2f</named-content></td><td rowspan="1" colspan="1">same data as previous except: “Hi47-14” D. Percy leg. (<abbrev xmlns:xlink="http://www.w3.org/1999/xlink" content-type="institution" xlink:title="Natural History Museum, London, UK" id="ABBRID0EMPAM" xlink:type="simple">BMNH</abbrev>)</td><td rowspan="1" colspan="1">
              <named-content xmlns:xlink="http://www.w3.org/1999/xlink" content-type="dwc:verbatimCoordinates" xlink:type="simple"><named-content content-type="geo-json" specific-use="{&#34;type&#34;:&#34;Point&#34;,&#34;coordinates&#34;:[-156.614200,20.934200]}" id="NCID0EYPAM" xlink:type="simple">20.9342, -156.6142</named-content></named-content>
            </td><td rowspan="1" colspan="1">
              <ext-link xmlns:xlink="http://www.w3.org/1999/xlink" ext-link-type="gen" xlink:href="KY293876" xlink:type="simple">KY293876-79</ext-link>/<ext-link xmlns:xlink="http://www.w3.org/1999/xlink" ext-link-type="gen" xlink:href="KY294351" xlink:type="simple">KY294351-54</ext-link></td></tr><tr><td rowspan="1" colspan="1">other</td><td rowspan="1" colspan="1">
              <named-content xmlns:xlink="http://www.w3.org/1999/xlink" content-type="specimen-count" id="NCID0ESQAM" xlink:type="simple">3m</named-content>
            </td><td rowspan="1" colspan="1">same data as previous except: “Hi48-14” D. Percy leg. (<abbrev xmlns:xlink="http://www.w3.org/1999/xlink" content-type="institution" xlink:title="Natural History Museum, London, UK" id="ABBRID0E1QAM" xlink:type="simple">BMNH</abbrev>)</td><td rowspan="1" colspan="1">
              <named-content xmlns:xlink="http://www.w3.org/1999/xlink" content-type="dwc:verbatimCoordinates" xlink:type="simple"><named-content content-type="geo-json" specific-use="{&#34;type&#34;:&#34;Point&#34;,&#34;coordinates&#34;:[-156.613700,20.934300]}" id="NCID0EGRAM" xlink:type="simple">20.9343, -156.6137</named-content></named-content>
            </td><td rowspan="1" colspan="1">
              <ext-link xmlns:xlink="http://www.w3.org/1999/xlink" ext-link-type="gen" xlink:href="KY293880" xlink:type="simple">KY293880-82</ext-link>/<ext-link xmlns:xlink="http://www.w3.org/1999/xlink" ext-link-type="gen" xlink:href="KY294355" xlink:type="simple">KY294355-57</ext-link></td></tr><tr><td rowspan="1" colspan="1">other</td><td rowspan="1" colspan="1">
              <named-content xmlns:xlink="http://www.w3.org/1999/xlink" content-type="specimen-count" id="NCID0EASAM" xlink:type="simple">1m</named-content>, <named-content xmlns:xlink="http://www.w3.org/1999/xlink" content-type="specimen-count" id="NCID0EESAM" xlink:type="simple">8f</named-content></td><td rowspan="1" colspan="1">same data as previous except: “Hi49-14” D. Percy leg. (<abbrev xmlns:xlink="http://www.w3.org/1999/xlink" content-type="institution" xlink:title="Natural History Museum, London, UK" id="ABBRID0ELSAM" xlink:type="simple">BMNH</abbrev>)</td><td rowspan="1" colspan="1">
              <named-content xmlns:xlink="http://www.w3.org/1999/xlink" content-type="dwc:verbatimCoordinates" xlink:type="simple"><named-content content-type="geo-json" specific-use="{&#34;type&#34;:&#34;Point&#34;,&#34;coordinates&#34;:[-156.613200,20.933900]}" id="NCID0EXSAM" xlink:type="simple">20.9339, -156.6132</named-content></named-content>
            </td><td rowspan="1" colspan="1">
              <ext-link xmlns:xlink="http://www.w3.org/1999/xlink" ext-link-type="gen" xlink:href="KY293883" xlink:type="simple">KY293883-84</ext-link>/<ext-link xmlns:xlink="http://www.w3.org/1999/xlink" ext-link-type="gen" xlink:href="KY294358" xlink:type="simple">KY294358-59</ext-link></td></tr><tr><td rowspan="1" colspan="1">other</td><td rowspan="1" colspan="1">
              <named-content xmlns:xlink="http://www.w3.org/1999/xlink" content-type="specimen-count" id="NCID0ERTAM" xlink:type="simple">1m</named-content>, <named-content xmlns:xlink="http://www.w3.org/1999/xlink" content-type="specimen-count" id="NCID0EVTAM" xlink:type="simple">2f</named-content></td><td rowspan="1" colspan="1">same data as previous except: “Hi51-14” D. Percy leg. (<abbrev xmlns:xlink="http://www.w3.org/1999/xlink" content-type="institution" xlink:title="Natural History Museum, London, UK" id="ABBRID0E3TAM" xlink:type="simple">BMNH</abbrev>)</td><td rowspan="1" colspan="1">
              <named-content xmlns:xlink="http://www.w3.org/1999/xlink" content-type="dwc:verbatimCoordinates" xlink:type="simple"><named-content content-type="geo-json" specific-use="{&#34;type&#34;:&#34;Point&#34;,&#34;coordinates&#34;:[-156.609600,20.929700]}" id="NCID0EIUAM" xlink:type="simple">20.9297, -156.6096</named-content></named-content>
            </td><td rowspan="1" colspan="1">
              <ext-link xmlns:xlink="http://www.w3.org/1999/xlink" ext-link-type="gen" xlink:href="KY293885" xlink:type="simple">KY293885-86</ext-link>/<ext-link xmlns:xlink="http://www.w3.org/1999/xlink" ext-link-type="gen" xlink:href="KY294360" xlink:type="simple">KY294360-61</ext-link></td></tr><tr><td rowspan="1" colspan="1">other</td><td rowspan="1" colspan="1">
              <named-content xmlns:xlink="http://www.w3.org/1999/xlink" content-type="specimen-count" id="NCID0ECVAM" xlink:type="simple">10m</named-content>, <named-content xmlns:xlink="http://www.w3.org/1999/xlink" content-type="specimen-count" id="NCID0EGVAM" xlink:type="simple">8f</named-content></td><td rowspan="1" colspan="1">Olinda Flume Road, Makawao, East Maui, USA, ex <tp:taxon-name><tp:taxon-name-part taxon-name-part-type="genus">Metrosideros</tp:taxon-name-part> <tp:taxon-name-part taxon-name-part-type="species">polymorpha</tp:taxon-name-part></tp:taxon-name>, 3 July 14, “Hi52-14” D. Percy leg. (<abbrev xmlns:xlink="http://www.w3.org/1999/xlink" content-type="institution" xlink:title="Natural History Museum, London, UK" id="ABBRID0EXVAM" xlink:type="simple">BMNH</abbrev>)</td><td rowspan="1" colspan="1">
              <named-content xmlns:xlink="http://www.w3.org/1999/xlink" content-type="dwc:verbatimCoordinates" xlink:type="simple"><named-content content-type="geo-json" specific-use="{&#34;type&#34;:&#34;Point&#34;,&#34;coordinates&#34;:[-156.250100,20.809900]}" id="NCID0EDWAM" xlink:type="simple">20.8099, -156.2501</named-content></named-content>
            </td><td rowspan="1" colspan="1">
              <ext-link xmlns:xlink="http://www.w3.org/1999/xlink" ext-link-type="gen" xlink:href="KY293887" xlink:type="simple">KY293887-93</ext-link>/<ext-link xmlns:xlink="http://www.w3.org/1999/xlink" ext-link-type="gen" xlink:href="KY294362" xlink:type="simple">KY294362-68</ext-link></td></tr><tr><td rowspan="1" colspan="1">other</td><td rowspan="1" colspan="1">
              <named-content xmlns:xlink="http://www.w3.org/1999/xlink" content-type="specimen-count" id="NCID0E4WAM" xlink:type="simple">2m</named-content>, <named-content xmlns:xlink="http://www.w3.org/1999/xlink" content-type="specimen-count" id="NCID0EBXAM" xlink:type="simple">1f</named-content></td><td rowspan="1" colspan="1">same data as previous except: “Hi53-14” D. Percy leg. (<abbrev xmlns:xlink="http://www.w3.org/1999/xlink" content-type="institution" xlink:title="Natural History Museum, London, UK" id="ABBRID0EIXAM" xlink:type="simple">BMNH</abbrev>)</td><td rowspan="1" colspan="1">
              <named-content xmlns:xlink="http://www.w3.org/1999/xlink" content-type="dwc:verbatimCoordinates" xlink:type="simple"><named-content content-type="geo-json" specific-use="{&#34;type&#34;:&#34;Point&#34;,&#34;coordinates&#34;:[-156.239800,20.810600]}" id="NCID0EUXAM" xlink:type="simple">20.8106, -156.2398</named-content></named-content>
            </td><td rowspan="1" colspan="1">
              <ext-link xmlns:xlink="http://www.w3.org/1999/xlink" ext-link-type="gen" xlink:href="KY293894" xlink:type="simple">KY293894</ext-link>/<ext-link xmlns:xlink="http://www.w3.org/1999/xlink" ext-link-type="gen" xlink:href="KY294369" xlink:type="simple">KY294369</ext-link></td></tr><tr><td rowspan="3" colspan="1">
              <tp:taxon-name><tp:taxon-name-part taxon-name-part-type="species">hawaiiensis</tp:taxon-name-part></tp:taxon-name>
            </td><td rowspan="1" colspan="1">holotype</td><td rowspan="1" colspan="1">m (?)</td><td rowspan="1" colspan="1">Kilauea, near Volcano, 4000ft, Hawaii, USA, <named-content xmlns:xlink="http://www.w3.org/1999/xlink" content-type="date" id="NCID0E5YAM" xlink:type="simple">21 August 1917</named-content>, #5517 W. Giffard leg. (<named-content xmlns:xlink="http://www.w3.org/1999/xlink" content-type="dwc:institutional_code" xlink:type="simple">BPBM</named-content>)</td><td rowspan="1" colspan="1">−</td><td rowspan="1" colspan="1">−</td></tr><tr><td rowspan="1" colspan="1">other</td><td rowspan="1" colspan="1">
              <named-content xmlns:xlink="http://www.w3.org/1999/xlink" content-type="specimen-count" id="NCID0EVZAM" xlink:type="simple">3i</named-content>
            </td><td rowspan="1" colspan="1">Kilauea, Hawaii, USA, ex <tp:taxon-name><tp:taxon-name-part taxon-name-part-type="genus">Metrosideros</tp:taxon-name-part></tp:taxon-name>, <named-content xmlns:xlink="http://www.w3.org/1999/xlink" content-type="date" id="NCID0ED1AM" xlink:type="simple">July <named-content content-type="specimen-count" id="NCID0EH1AM" xlink:type="simple">1973</named-content>, J</named-content>. Beardsley leg. (<named-content xmlns:xlink="http://www.w3.org/1999/xlink" content-type="dwc:institutional_code" xlink:type="simple">BPBM</named-content>)</td><td rowspan="1" colspan="1">−</td><td rowspan="1" colspan="1">−</td></tr><tr><td rowspan="1" colspan="1">other</td><td rowspan="1" colspan="1">
              <named-content xmlns:xlink="http://www.w3.org/1999/xlink" content-type="specimen-count" id="NCID0E61AM" xlink:type="simple">1m</named-content>, <named-content xmlns:xlink="http://www.w3.org/1999/xlink" content-type="specimen-count" id="NCID0ED2AM" xlink:type="simple">2f</named-content></td><td rowspan="1" colspan="1">Southern Belt road (93-95 mile marker to Hilo), Hawaii, USA, <tp:taxon-name><tp:taxon-name-part taxon-name-part-type="genus">Metrosideros</tp:taxon-name-part> <tp:taxon-name-part taxon-name-part-type="species">polymorpha</tp:taxon-name-part> <tp:taxon-name-part taxon-name-part-type="infraspecific-rank">var.</tp:taxon-name-part> <tp:taxon-name-part taxon-name-part-type="variety">polymorpha</tp:taxon-name-part></tp:taxon-name>, <named-content xmlns:xlink="http://www.w3.org/1999/xlink" content-type="date" id="NCID0E22AM" xlink:type="simple">29 May 2002</named-content>, “386/387-02” D. Percy leg. (<abbrev xmlns:xlink="http://www.w3.org/1999/xlink" content-type="institution" xlink:title="Natural History Museum, London, UK" id="ABBRID0E62AM" xlink:type="simple">BMNH</abbrev>)</td><td rowspan="1" colspan="1">
              <named-content xmlns:xlink="http://www.w3.org/1999/xlink" content-type="dwc:verbatimCoordinates" xlink:type="simple"><named-content content-type="geo-json" specific-use="{&#34;type&#34;:&#34;Point&#34;,&#34;coordinates&#34;:[-155.875000,19.268000]}" id="NCID0EL3AM" xlink:type="simple">19.2680, -155.8750</named-content></named-content>
            </td><td rowspan="1" colspan="1">
              <ext-link xmlns:xlink="http://www.w3.org/1999/xlink" ext-link-type="gen" xlink:href="KY293777" xlink:type="simple">KY293777</ext-link>/<ext-link xmlns:xlink="http://www.w3.org/1999/xlink" ext-link-type="gen" xlink:href="KY294256" xlink:type="simple">KY294256</ext-link></td></tr><tr><td rowspan="15" colspan="1">
              <tp:taxon-name><tp:taxon-name-part taxon-name-part-type="species">hawaiiensis</tp:taxon-name-part></tp:taxon-name>
            </td><td rowspan="1" colspan="1">other</td><td rowspan="1" colspan="1">
              <named-content xmlns:xlink="http://www.w3.org/1999/xlink" content-type="specimen-count" id="NCID0ES4AM" xlink:type="simple">1m</named-content>, <named-content xmlns:xlink="http://www.w3.org/1999/xlink" content-type="specimen-count" id="NCID0EW4AM" xlink:type="simple">3f</named-content></td><td rowspan="1" colspan="1">Southern Belt road (91 mile marker to Hilo), Hawaii, USA, <tp:taxon-name><tp:taxon-name-part taxon-name-part-type="genus">Metrosideros</tp:taxon-name-part> <tp:taxon-name-part taxon-name-part-type="species">polymorpha</tp:taxon-name-part> <tp:taxon-name-part taxon-name-part-type="infraspecific-rank">var.</tp:taxon-name-part> <tp:taxon-name-part taxon-name-part-type="variety">polymorpha</tp:taxon-name-part></tp:taxon-name>, <named-content xmlns:xlink="http://www.w3.org/1999/xlink" content-type="date" id="NCID0EO5AM" xlink:type="simple">29 May 2002</named-content>, “388-02” D. Percy leg. (<abbrev xmlns:xlink="http://www.w3.org/1999/xlink" content-type="institution" xlink:title="Natural History Museum, London, UK" id="ABBRID0ES5AM" xlink:type="simple">BMNH</abbrev>)</td><td rowspan="1" colspan="1">
              <named-content xmlns:xlink="http://www.w3.org/1999/xlink" content-type="dwc:verbatimCoordinates" xlink:type="simple"><named-content content-type="geo-json" specific-use="{&#34;type&#34;:&#34;Point&#34;,&#34;coordinates&#34;:[-155.877000,19.240000]}" id="NCID0E55AM" xlink:type="simple">19.2400, -155.8770</named-content></named-content>
            </td><td rowspan="1" colspan="1">
              <ext-link xmlns:xlink="http://www.w3.org/1999/xlink" ext-link-type="gen" xlink:href="KY293772" xlink:type="simple">KY293772</ext-link>/<ext-link xmlns:xlink="http://www.w3.org/1999/xlink" ext-link-type="gen" xlink:href="KY294251" xlink:type="simple">KY294251</ext-link></td></tr><tr><td rowspan="1" colspan="1">other</td><td rowspan="1" colspan="1">
              <named-content xmlns:xlink="http://www.w3.org/1999/xlink" content-type="specimen-count" id="NCID0EY6AM" xlink:type="simple">
                <named-content content-type="specimen-count" id="NCID0E36AM" xlink:type="simple">5f</named-content>
              </named-content>
            </td><td rowspan="1" colspan="1">Kipuka Puaulu (Bird Park), Hawaii, USA, ex <tp:taxon-name><tp:taxon-name-part taxon-name-part-type="genus">Metrosideros</tp:taxon-name-part> <tp:taxon-name-part taxon-name-part-type="species">polymorpha</tp:taxon-name-part> <tp:taxon-name-part taxon-name-part-type="infraspecific-rank">var.</tp:taxon-name-part> <tp:taxon-name-part taxon-name-part-type="variety">polymorpha</tp:taxon-name-part></tp:taxon-name>, <named-content xmlns:xlink="http://www.w3.org/1999/xlink" content-type="date" id="NCID0EWABM" xlink:type="simple">17 July 2002</named-content>, “Hi415-02” D. Percy leg. (<abbrev xmlns:xlink="http://www.w3.org/1999/xlink" content-type="institution" xlink:title="Natural History Museum, London, UK" id="ABBRID0E1ABM" xlink:type="simple">BMNH</abbrev>)</td><td rowspan="1" colspan="1">
              <named-content xmlns:xlink="http://www.w3.org/1999/xlink" content-type="dwc:verbatimCoordinates" xlink:type="simple"><named-content content-type="geo-json" specific-use="{&#34;type&#34;:&#34;Point&#34;,&#34;coordinates&#34;:[-155.303200,19.437300]}" id="NCID0EGBBM" xlink:type="simple">19.4373, -155.3032</named-content></named-content>
            </td><td rowspan="1" colspan="1">−</td></tr><tr><td rowspan="1" colspan="1">other</td><td rowspan="1" colspan="1">
              <named-content xmlns:xlink="http://www.w3.org/1999/xlink" content-type="specimen-count" id="NCID0EWBBM" xlink:type="simple">2m</named-content>, <named-content xmlns:xlink="http://www.w3.org/1999/xlink" content-type="specimen-count" id="NCID0E1BBM" xlink:type="simple">2f</named-content></td><td rowspan="1" colspan="1">Tree Planting Road, off Saddle Road, Hawaii, USA, ex <tp:taxon-name><tp:taxon-name-part taxon-name-part-type="genus">Metrosideros</tp:taxon-name-part> <tp:taxon-name-part taxon-name-part-type="species">polymorpha</tp:taxon-name-part> <tp:taxon-name-part taxon-name-part-type="infraspecific-rank">var.</tp:taxon-name-part> <tp:taxon-name-part taxon-name-part-type="variety">polymorpha</tp:taxon-name-part></tp:taxon-name>, <named-content xmlns:xlink="http://www.w3.org/1999/xlink" content-type="date" id="NCID0ESCBM" xlink:type="simple">18 July 2002</named-content>, “418-02” D. Percy leg. (<abbrev xmlns:xlink="http://www.w3.org/1999/xlink" content-type="institution" xlink:title="Natural History Museum, London, UK" id="ABBRID0EWCBM" xlink:type="simple">BMNH</abbrev>)</td><td rowspan="1" colspan="1">
              <named-content xmlns:xlink="http://www.w3.org/1999/xlink" content-type="dwc:verbatimCoordinates" xlink:type="simple"><named-content content-type="geo-json" specific-use="{&#34;type&#34;:&#34;Point&#34;,&#34;coordinates&#34;:[-155.295100,19.683400]}" id="NCID0ECDBM" xlink:type="simple">19.6834, -155.2951</named-content></named-content>
            </td><td rowspan="1" colspan="1">−</td></tr><tr><td rowspan="1" colspan="1">other</td><td rowspan="1" colspan="1">
              <named-content xmlns:xlink="http://www.w3.org/1999/xlink" content-type="specimen-count" id="NCID0ESDBM" xlink:type="simple">1f</named-content>
            </td><td rowspan="1" colspan="1">Southern Belt road (34 mile marker to Hilo), Hawaii, USA, <tp:taxon-name><tp:taxon-name-part taxon-name-part-type="genus">Metrosideros</tp:taxon-name-part> <tp:taxon-name-part taxon-name-part-type="species">polymorpha</tp:taxon-name-part> <tp:taxon-name-part taxon-name-part-type="infraspecific-rank">var.</tp:taxon-name-part> <tp:taxon-name-part taxon-name-part-type="variety">incana</tp:taxon-name-part></tp:taxon-name>, <named-content xmlns:xlink="http://www.w3.org/1999/xlink" content-type="date" id="NCID0ELEBM" xlink:type="simple">19 July 2002</named-content>, “420-02” D. Percy leg. (<abbrev xmlns:xlink="http://www.w3.org/1999/xlink" content-type="institution" xlink:title="Natural History Museum, London, UK" id="ABBRID0EPEBM" xlink:type="simple">BMNH</abbrev>)</td><td rowspan="1" colspan="1">
              <named-content xmlns:xlink="http://www.w3.org/1999/xlink" content-type="dwc:verbatimCoordinates" xlink:type="simple"><named-content content-type="geo-json" specific-use="{&#34;type&#34;:&#34;Point&#34;,&#34;coordinates&#34;:[-155.420000,19.295000]}" id="NCID0E2EBM" xlink:type="simple">19.2950, -155.4200</named-content></named-content>
            </td><td rowspan="1" colspan="1">−</td></tr><tr><td rowspan="1" colspan="1">other</td><td rowspan="1" colspan="1">
              <named-content xmlns:xlink="http://www.w3.org/1999/xlink" content-type="specimen-count" id="NCID0ELFBM" xlink:type="simple">3m</named-content>, <named-content xmlns:xlink="http://www.w3.org/1999/xlink" content-type="specimen-count" id="NCID0EPFBM" xlink:type="simple">3f</named-content></td><td rowspan="1" colspan="1">1868 lava flow, near Kahuku Ranch, SW Hawaii, USA, ex <tp:taxon-name><tp:taxon-name-part taxon-name-part-type="genus">Metrosideros</tp:taxon-name-part> <tp:taxon-name-part taxon-name-part-type="species">polymorpha</tp:taxon-name-part> <tp:taxon-name-part taxon-name-part-type="infraspecific-rank">var.</tp:taxon-name-part> <tp:taxon-name-part taxon-name-part-type="variety">incana</tp:taxon-name-part></tp:taxon-name>, <named-content xmlns:xlink="http://www.w3.org/1999/xlink" content-type="date" id="NCID0EHGBM" xlink:type="simple">9 July 2002</named-content>, “421-02” D. Percy leg. (<abbrev xmlns:xlink="http://www.w3.org/1999/xlink" content-type="institution" xlink:title="Natural History Museum, London, UK" id="ABBRID0ELGBM" xlink:type="simple">BMNH</abbrev>)</td><td rowspan="1" colspan="1">
              <named-content xmlns:xlink="http://www.w3.org/1999/xlink" content-type="dwc:verbatimCoordinates" xlink:type="simple"><named-content content-type="geo-json" specific-use="{&#34;type&#34;:&#34;Point&#34;,&#34;coordinates&#34;:[-155.695000,19.060000]}" id="NCID0EXGBM" xlink:type="simple">19.0600, -155.6950</named-content></named-content>
            </td><td rowspan="1" colspan="1">−</td></tr><tr><td rowspan="1" colspan="1">other</td><td rowspan="1" colspan="1">
              <named-content xmlns:xlink="http://www.w3.org/1999/xlink" content-type="specimen-count" id="NCID0EHHBM" xlink:type="simple">1f</named-content>
            </td><td rowspan="1" colspan="1">Olaa Forest, Hawaii, USA, ex <tp:taxon-name><tp:taxon-name-part taxon-name-part-type="genus">Metrosideros</tp:taxon-name-part> <tp:taxon-name-part taxon-name-part-type="species">polymorpha</tp:taxon-name-part></tp:taxon-name>, <named-content xmlns:xlink="http://www.w3.org/1999/xlink" content-type="date" id="NCID0EZHBM" xlink:type="simple">27 July 2002</named-content>, “434-02” D. Percy leg. (<abbrev xmlns:xlink="http://www.w3.org/1999/xlink" content-type="institution" xlink:title="Natural History Museum, London, UK" id="ABBRID0E4HBM" xlink:type="simple">BMNH</abbrev>)</td><td rowspan="1" colspan="1">
              <named-content xmlns:xlink="http://www.w3.org/1999/xlink" content-type="dwc:verbatimCoordinates" xlink:type="simple"><named-content content-type="geo-json" specific-use="{&#34;type&#34;:&#34;Point&#34;,&#34;coordinates&#34;:[-155.204100,19.449600]}" id="NCID0EJIBM" xlink:type="simple">19.4496, -155.2041</named-content></named-content>
            </td><td rowspan="1" colspan="1">−</td></tr><tr><td rowspan="1" colspan="1">other</td><td rowspan="1" colspan="1">
              <named-content xmlns:xlink="http://www.w3.org/1999/xlink" content-type="specimen-count" id="NCID0EZIBM" xlink:type="simple">2f</named-content>
            </td><td rowspan="1" colspan="1">Kipuka Alani, Hawaii, USA, on <tp:taxon-name><tp:taxon-name-part taxon-name-part-type="genus">Cheirodendron</tp:taxon-name-part> <tp:taxon-name-part taxon-name-part-type="species">trigynum</tp:taxon-name-part></tp:taxon-name>, <named-content xmlns:xlink="http://www.w3.org/1999/xlink" content-type="date" id="NCID0ELJBM" xlink:type="simple">20 August 2003</named-content>, “Hi32-03” D. Percy leg. (<abbrev xmlns:xlink="http://www.w3.org/1999/xlink" content-type="institution" xlink:title="Natural History Museum, London, UK" id="ABBRID0EPJBM" xlink:type="simple">BMNH</abbrev>)</td><td rowspan="1" colspan="1">
              <named-content xmlns:xlink="http://www.w3.org/1999/xlink" content-type="dwc:verbatimCoordinates" xlink:type="simple"><named-content content-type="geo-json" specific-use="{&#34;type&#34;:&#34;Point&#34;,&#34;coordinates&#34;:[-155.307800,19.440300]}" id="NCID0E2JBM" xlink:type="simple">19.4403, -155.3078</named-content></named-content>
            </td><td rowspan="1" colspan="1">−</td></tr><tr><td rowspan="1" colspan="1">other</td><td rowspan="1" colspan="1">
              <named-content xmlns:xlink="http://www.w3.org/1999/xlink" content-type="specimen-count" id="NCID0ELKBM" xlink:type="simple">1m</named-content>
            </td><td rowspan="1" colspan="1">Kipuka Ki, Hawaii, USA, on <tp:taxon-name><tp:taxon-name-part taxon-name-part-type="genus">Metrosideros</tp:taxon-name-part> <tp:taxon-name-part taxon-name-part-type="species">polymorpha</tp:taxon-name-part> <tp:taxon-name-part taxon-name-part-type="infraspecific-rank">var.</tp:taxon-name-part> <tp:taxon-name-part taxon-name-part-type="variety">incana</tp:taxon-name-part></tp:taxon-name>, <named-content xmlns:xlink="http://www.w3.org/1999/xlink" content-type="date" id="NCID0EELBM" xlink:type="simple">20 August 2003</named-content>, “Hi33-03” D. Percy leg. (<abbrev xmlns:xlink="http://www.w3.org/1999/xlink" content-type="institution" xlink:title="Natural History Museum, London, UK" id="ABBRID0EILBM" xlink:type="simple">BMNH</abbrev>)</td><td rowspan="1" colspan="1">
              <named-content xmlns:xlink="http://www.w3.org/1999/xlink" content-type="dwc:verbatimCoordinates" xlink:type="simple"><named-content content-type="geo-json" specific-use="{&#34;type&#34;:&#34;Point&#34;,&#34;coordinates&#34;:[-155.317400,19.443300]}" id="NCID0EULBM" xlink:type="simple">19.4433, -155.3174</named-content></named-content>
            </td><td rowspan="1" colspan="1">−</td></tr><tr><td rowspan="1" colspan="1">other</td><td rowspan="1" colspan="1">
              <named-content xmlns:xlink="http://www.w3.org/1999/xlink" content-type="specimen-count" id="NCID0EEMBM" xlink:type="simple">1m</named-content>, <named-content xmlns:xlink="http://www.w3.org/1999/xlink" content-type="specimen-count" id="NCID0EIMBM" xlink:type="simple">1f</named-content></td><td rowspan="1" colspan="1">Kipuka Puaulu (Bird Park), Hawaii, USA, ex <tp:taxon-name><tp:taxon-name-part taxon-name-part-type="genus">Metrosideros</tp:taxon-name-part> <tp:taxon-name-part taxon-name-part-type="species">polymorpha</tp:taxon-name-part> <tp:taxon-name-part taxon-name-part-type="infraspecific-rank">var.</tp:taxon-name-part> <tp:taxon-name-part taxon-name-part-type="variety">incana</tp:taxon-name-part></tp:taxon-name>, <named-content xmlns:xlink="http://www.w3.org/1999/xlink" content-type="date" id="NCID0EANBM" xlink:type="simple">21 August 2003</named-content>, “Hi34-03” D. Percy leg. (<abbrev xmlns:xlink="http://www.w3.org/1999/xlink" content-type="institution" xlink:title="Natural History Museum, London, UK" id="ABBRID0EENBM" xlink:type="simple">BMNH</abbrev>)</td><td rowspan="1" colspan="1">
              <named-content xmlns:xlink="http://www.w3.org/1999/xlink" content-type="dwc:verbatimCoordinates" xlink:type="simple"><named-content content-type="geo-json" specific-use="{&#34;type&#34;:&#34;Point&#34;,&#34;coordinates&#34;:[-155.303100,19.437200]}" id="NCID0EQNBM" xlink:type="simple">19.4372, -155.3031</named-content></named-content>
            </td><td rowspan="1" colspan="1">−</td></tr><tr><td rowspan="1" colspan="1">other</td><td rowspan="1" colspan="1">
              <named-content xmlns:xlink="http://www.w3.org/1999/xlink" content-type="specimen-count" id="NCID0EAOBM" xlink:type="simple">1m</named-content>
            </td><td rowspan="1" colspan="1">Olaa Forest, Hawaii, USA, ex <tp:taxon-name><tp:taxon-name-part taxon-name-part-type="genus">Metrosideros</tp:taxon-name-part> <tp:taxon-name-part taxon-name-part-type="species">polymorpha</tp:taxon-name-part> <tp:taxon-name-part taxon-name-part-type="infraspecific-rank">var.</tp:taxon-name-part> <tp:taxon-name-part taxon-name-part-type="variety">glaberrima</tp:taxon-name-part></tp:taxon-name>, <named-content xmlns:xlink="http://www.w3.org/1999/xlink" content-type="date" id="NCID0EZOBM" xlink:type="simple">24 August 2003</named-content>, “Hi43-03” D. Percy leg. (<abbrev xmlns:xlink="http://www.w3.org/1999/xlink" content-type="institution" xlink:title="Natural History Museum, London, UK" id="ABBRID0E4OBM" xlink:type="simple">BMNH</abbrev>)</td><td rowspan="1" colspan="1">
              <named-content xmlns:xlink="http://www.w3.org/1999/xlink" content-type="dwc:verbatimCoordinates" xlink:type="simple"><named-content content-type="geo-json" specific-use="{&#34;type&#34;:&#34;Point&#34;,&#34;coordinates&#34;:[-155.246700,19.460300]}" id="NCID0EJPBM" xlink:type="simple">19.4603, -155.2467</named-content></named-content>
            </td><td rowspan="1" colspan="1">−</td></tr><tr><td rowspan="1" colspan="1">other</td><td rowspan="1" colspan="1">
              <named-content xmlns:xlink="http://www.w3.org/1999/xlink" content-type="specimen-count" id="NCID0EZPBM" xlink:type="simple">1f</named-content>
            </td><td rowspan="1" colspan="1">Tree Planting Road, off Saddle Road, Hawaii, USA, ex <tp:taxon-name><tp:taxon-name-part taxon-name-part-type="genus">Metrosideros</tp:taxon-name-part> <tp:taxon-name-part taxon-name-part-type="species">polymorpha</tp:taxon-name-part> <tp:taxon-name-part taxon-name-part-type="infraspecific-rank">var.</tp:taxon-name-part> <tp:taxon-name-part taxon-name-part-type="variety">polymorpha</tp:taxon-name-part></tp:taxon-name>, <named-content xmlns:xlink="http://www.w3.org/1999/xlink" content-type="date" id="NCID0ESQBM" xlink:type="simple">25 August 2003</named-content>, “Hi46-03” D. Percy leg. (<abbrev xmlns:xlink="http://www.w3.org/1999/xlink" content-type="institution" xlink:title="Natural History Museum, London, UK" id="ABBRID0EWQBM" xlink:type="simple">BMNH</abbrev>)</td><td rowspan="1" colspan="1">
              <named-content xmlns:xlink="http://www.w3.org/1999/xlink" content-type="dwc:verbatimCoordinates" xlink:type="simple"><named-content content-type="geo-json" specific-use="{&#34;type&#34;:&#34;Point&#34;,&#34;coordinates&#34;:[-155.295000,19.683300]}" id="NCID0ECRBM" xlink:type="simple">19.6833, -155.2950</named-content></named-content>
            </td><td rowspan="1" colspan="1">−</td></tr><tr><td rowspan="1" colspan="1">other</td><td rowspan="1" colspan="1">
              <named-content xmlns:xlink="http://www.w3.org/1999/xlink" content-type="specimen-count" id="NCID0ESRBM" xlink:type="simple">2m</named-content>, <named-content xmlns:xlink="http://www.w3.org/1999/xlink" content-type="specimen-count" id="NCID0EWRBM" xlink:type="simple">2f</named-content></td><td rowspan="1" colspan="1">Kehena, 3200ft, Kohala, Hawaii, USA, on <tp:taxon-name><tp:taxon-name-part taxon-name-part-type="genus">Melicope</tp:taxon-name-part></tp:taxon-name>, <named-content xmlns:xlink="http://www.w3.org/1999/xlink" content-type="date" id="NCID0EDSBM" xlink:type="simple">12 August 2010</named-content>, “JG2” J. Giffin leg. (<abbrev xmlns:xlink="http://www.w3.org/1999/xlink" content-type="institution" xlink:title="Natural History Museum, London, UK" id="ABBRID0EHSBM" xlink:type="simple">BMNH</abbrev>)</td><td rowspan="1" colspan="1">−</td><td rowspan="1" colspan="1">−</td></tr><tr><td rowspan="1" colspan="1">other</td><td rowspan="1" colspan="1">
[truncated: 170,899 more chars]
