# Supplementary material for: Making the most of your host: the Metrosideros-feeding psyllids (Hemiptera, Psylloidea) of the Hawaiian Islands
Source: Zookeys. 2017 Jan 31;(649):1–163. doi: 10.3897/zookeys.649.10213 (PMC5345378; doi:10.3897/zookeys.649.10213)
Supplement: XML Treatment for Pariaconus namaka [file zookeys.649.10213-treatment13.xml]

<!DOCTYPE tp:taxon-treatment
  PUBLIC "-//TaxonX//DTD Taxonomic Treatment Publishing DTD v0 20100105//EN" "tax-treatment-NSO.dtd">
<tp:taxon-treatment xmlns:tp="http://www.plazi.org/taxpub"><tp:treatment-meta><kwd-group><label>Taxon classification</label><kwd><named-content content-type="kingdom">Animalia</named-content></kwd><kwd><named-content content-type="order">Hemiptera</named-content></kwd><kwd><named-content content-type="family">Triozidae</named-content></kwd></kwd-group><mixed-citation publication-type="journal"><person-group><name><surname>Percy</surname><given-names>Diana M.</given-names></name></person-group><article-title>Making the most of your host: the <italic><tp:taxon-name><tp:taxon-name-part taxon-name-part-type="genus">Metrosideros</tp:taxon-name-part></tp:taxon-name></italic>-feeding psyllids (<tp:taxon-name><tp:taxon-name-part taxon-name-part-type="order">Hemiptera</tp:taxon-name-part></tp:taxon-name>, <tp:taxon-name><tp:taxon-name-part taxon-name-part-type="superfamily">Psylloidea</tp:taxon-name-part></tp:taxon-name>) of the Hawaiian Islands</article-title><source>Zookeys</source><day>31</day><month>1</month><year>2017</year><volume>2017</volume><issue>649</issue><fpage>1</fpage><lpage>163</lpage><pub-id pub-id-type="doi">10.3897/zookeys.649.10213</pub-id></mixed-citation></tp:treatment-meta><tp:nomenclature><tp:taxon-name>
                <tp:taxon-name-part taxon-name-part-type="genus">Pariaconus</tp:taxon-name-part>
                <tp:taxon-name-part taxon-name-part-type="species">namaka</tp:taxon-name-part>
                <object-id xmlns:xlink="http://www.w3.org/1999/xlink" content-type="zoobank" xlink:type="simple">http://zoobank.org/538455FD-5F50-4CA2-810C-63E4A923A424</object-id>
              </tp:taxon-name><tp:taxon-authority>Percy</tp:taxon-authority><tp:taxon-status xmlns:xlink="http://www.w3.org/1999/xlink" xlink:type="simple">sp. n.</tp:taxon-status><xref ref-type="fig" rid="F18">Figures 18</xref><xref ref-type="fig" rid="F47">, 47K–U</xref><!--PageBreak--><!--PageBreak--></tp:nomenclature><tp:treatment-sec sec-type="description" id="SECID0EAKMO"><title>Adult colour.</title><p>Variable, either entirely pale cream or yellow to greenish-yellow, or with head darker; a partial or weakly marked dorsal stripe extends from the head part or all the length of the body. Fore wing membrane clear or slightly fuscous.</p></tp:treatment-sec><tp:treatment-sec sec-type="description" id="SECID0EFKMO"><title>Adult structure.</title><p>Fore wing narrow, apex bluntly acute; surface spinules distributed in all cells, but limited in c+sc; short setae on margins and veins (Fig. <xref ref-type="fig" rid="F18">18A</xref>). Antennae short (av. length 0.85); genal processes moderately short and acute (ratio <!--PageBreak--><abbrev xmlns:xlink="http://www.w3.org/1999/xlink" xlink:title="vertex length" id="ABBRID0EQKMO" xlink:type="simple">VL</abbrev>:<abbrev xmlns:xlink="http://www.w3.org/1999/xlink" xlink:title="genal process length" id="ABBRID0EUKMO" xlink:type="simple">GP</abbrev> av. 2.35); short to minute setae on vertex and thorax; distal proboscis segment short (av. length 0.07); hind tibia long and slender, longer than head width (ratio <abbrev xmlns:xlink="http://www.w3.org/1999/xlink" xlink:title="head width" id="ABBRID0EYKMO" xlink:type="simple">HW</abbrev>:<abbrev xmlns:xlink="http://www.w3.org/1999/xlink" xlink:title="hind tibia length" id="ABBRID0E3KMO" xlink:type="simple">HT</abbrev> av. 0.78) (Fig. <xref ref-type="fig" rid="F18">18B–D, G–H, K</xref>). Male terminalia (Fig. <xref ref-type="fig" rid="F18">18E–F</xref>): paramere shorter that proctiger (ratio <abbrev xmlns:xlink="http://www.w3.org/1999/xlink" xlink:title="proctiger length" id="ABBRID0EILMO" xlink:type="simple">MP</abbrev>:<abbrev xmlns:xlink="http://www.w3.org/1999/xlink" xlink:title="paramere length" id="ABBRID0EMLMO" xlink:type="simple">PL</abbrev> 1.13), more or less parallel sided before tapering below a rounded apex with interiorly directed hook; distal aedeagus segment shorter than paramere (ratio <abbrev xmlns:xlink="http://www.w3.org/1999/xlink" xlink:title="paramere length" id="ABBRID0EQLMO" xlink:type="simple">PL</abbrev>:<abbrev xmlns:xlink="http://www.w3.org/1999/xlink" xlink:title="distal aedeagus segment length" id="ABBRID0EULMO" xlink:type="simple">AEL</abbrev> av. 1.17) with base rounded and slightly inflated, and a rounded, shallow hooked apex (ratio <abbrev xmlns:xlink="http://www.w3.org/1999/xlink" xlink:title="distal aedeagus segment length" id="ABBRID0EYLMO" xlink:type="simple">AEL</abbrev>:<abbrev xmlns:xlink="http://www.w3.org/1999/xlink" xlink:title="aedeagus apical head length" id="ABBRID0E3LMO" xlink:type="simple">AELH</abbrev> av. 2.41). Female terminalia (Fig. <xref ref-type="fig" rid="F18">18I–J</xref>): proctiger moderately short, dorsal surface more or less straight, apex acute, anal ring long (ratio <abbrev xmlns:xlink="http://www.w3.org/1999/xlink" xlink:title="proctiger length" id="ABBRID0EEMMO" xlink:type="simple">FP</abbrev>:<abbrev xmlns:xlink="http://www.w3.org/1999/xlink" xlink:title="anal ring length" id="ABBRID0EIMMO" xlink:type="simple">RL</abbrev> 3.06); subgenital plate long (ratio <abbrev xmlns:xlink="http://www.w3.org/1999/xlink" xlink:title="proctiger length" id="ABBRID0EMMMO" xlink:type="simple">FP</abbrev>:<abbrev xmlns:xlink="http://www.w3.org/1999/xlink" xlink:title="subgenital plate length" id="ABBRID0EQMMO" xlink:type="simple">FSP</abbrev> av. 0.89), without or with very slight medial bulge ventrally, apex acute; ovipositor apex with reduced serrations (2 above, 0-2 below), valvulae dorsalis not strongly convex dorsally.</p><fig id="F18" position="float" orientation="portrait"><label>Figure 18.</label><caption><p>
          <tp:taxon-name><tp:taxon-name-part taxon-name-part-type="genus">Pariaconus</tp:taxon-name-part> <tp:taxon-name-part taxon-name-part-type="species">namaka</tp:taxon-name-part></tp:taxon-name> sp. n. <bold>A</bold> fore wing <bold>B</bold> head <bold>C</bold> proboscis <bold>D</bold> antenna <bold>E</bold> male terminalia <bold>F</bold> aedeagus and paramere <bold>G</bold> head <bold>H</bold> hind leg <bold>I</bold> female terminalia <bold>J</bold> ovipositor (serrations indicated) <bold>K</bold> male.</p></caption><graphic xmlns:xlink="http://www.w3.org/1999/xlink" xlink:href="zookeys-649-001-g018.jpg" position="float" orientation="portrait" xlink:type="simple" id="oo_120446.jpg"/></fig></tp:treatment-sec><tp:treatment-sec sec-type="description" id="SECID0EBOMO"><title>Egg.</title><p>Unknown.</p></tp:treatment-sec><tp:treatment-sec sec-type="description" id="SECID0EGOMO"><title>Immature.</title><p>Colour and structure: Pale cream to orange-yellow. 5<sup>th</sup> instar: Ovoid and ventro-dorsally flattened wing buds only slightly protruding and distinct humeral <!--PageBreak-->lobes (Fig. <xref ref-type="fig" rid="F47">47K-L, N</xref>). Tarsi with small reduced claws (Fig. <xref ref-type="fig" rid="F47">47M</xref>). Circumanal ring wide (<abbrev xmlns:xlink="http://www.w3.org/1999/xlink" xlink:title="caudal plate width" id="ABBRID0EYOMO" xlink:type="simple">CPW</abbrev>:<abbrev xmlns:xlink="http://www.w3.org/1999/xlink" xlink:title="circumanal ring width" id="ABBRID0E3OMO" xlink:type="simple">RW</abbrev> av. 4.04), and more or less straight, with a single row of uninterrupted elongate cells (Fig. <xref ref-type="fig" rid="F47">47P</xref>). Chaetotaxy: 5<sup>th</sup> instar: Continuous marginal ring of blunt, weakly bisected sectasetae (Fig. <xref ref-type="fig" rid="F47">47O</xref>). Dorsal surface is rugose and either without setae or with scattered minute simple setae. 1<sup>st</sup> instar (Fig. <xref ref-type="fig" rid="F47">47Q</xref>): Margin with broadly fan-shaped sectasetae (anterior of head with 9 pairs, 1 pair postocular, 1 pair on apices of each wing bud, 14 pairs on the abdomen).</p></tp:treatment-sec><tp:treatment-sec sec-type="host" id="SECID0EQPMO"><title>Host plant notes.</title><p>Collected on glabrous morphotypes.</p></tp:treatment-sec><tp:treatment-sec sec-type="distribution" id="SECID0EVPMO"><title>Island.</title><p>Oahu.</p></tp:treatment-sec><tp:treatment-sec sec-type="distribution" id="SECID0E1PMO"><title>Distribution notes.</title><p>Only known from one locality, the high elevation bog area on Mnt Kaala.</p></tp:treatment-sec><tp:treatment-sec sec-type="biology" id="SECID0E6PMO"><title>Biology.</title><p>Immatures make pit galls on the lower leaf surface (Fig. <xref ref-type="fig" rid="F47">47R–U</xref>), after eclosion the remaining pits are generally shallower than the likely sister taxon on Hawaii, <tp:taxon-name><tp:taxon-name-part taxon-name-part-type="genus">Pariaconus</tp:taxon-name-part> <tp:taxon-name-part taxon-name-part-type="species">dorsostriatus</tp:taxon-name-part></tp:taxon-name>.</p></tp:treatment-sec><tp:treatment-sec sec-type="etymology" id="SECID0ETQMO"><title>Etymology.</title><p>Named after Namaka, a sea goddess or water spirit in Hawaiian mythology, in reference to the type locality in the wet bog on top of Mnt Kaala (noun in the nominative singular standing in apposition to the generic name).</p></tp:treatment-sec><tp:treatment-sec sec-type="comments" id="SECID0EYQMO"><title>Comments.</title><p>A pit-galling habit on Oahu was only recently discovered, previously pit-gallers were only known from younger islands and their presence on Oahu together with subfossils on Kauai (see Discussion) supports an older and more widespread status for the <tp:taxon-name><tp:taxon-name-part taxon-name-part-type="species">bicoloratus</tp:taxon-name-part></tp:taxon-name> group.</p></tp:treatment-sec><tp:treatment-sec sec-type="type material" id="SECID0EHRMO"><title>Type material.</title><p>Holotype male (slide mounted, <abbrev xmlns:xlink="http://www.w3.org/1999/xlink" content-type="institution" xlink:title="Natural History Museum, London, UK" id="ABBRID0ENRMO" xlink:type="simple">BMNH</abbrev>). See Table <xref ref-type="table" rid="T2">2</xref> for details of type and other material examined for this study.</p></tp:treatment-sec><tp:treatment-sec><!--Section generated to contain objects referenced in tp:taxon-treatment.--><fig id="F47" position="float" orientation="portrait"><label>Figure 47.</label><caption><p>
          <tp:taxon-name><tp:taxon-name-part taxon-name-part-type="genus">Pariaconus</tp:taxon-name-part> <tp:taxon-name-part taxon-name-part-type="species">dorsostriatus</tp:taxon-name-part></tp:taxon-name> and <tp:taxon-name><tp:taxon-name-part taxon-name-part-type="genus">Pariaconus</tp:taxon-name-part> <tp:taxon-name-part taxon-name-part-type="species">namaka</tp:taxon-name-part></tp:taxon-name> immatures. <bold>A–J</bold> <tp:taxon-name><tp:taxon-name-part taxon-name-part-type="genus">Pariaconus</tp:taxon-name-part> <tp:taxon-name-part taxon-name-part-type="species">dorsostriatus</tp:taxon-name-part></tp:taxon-name>: <bold>A</bold> 5<sup>th</sup> instar with anal ring detail (inset) <bold>B</bold> detail of immature seated in pit <bold>C</bold> detail of marginal sectasetae (5<sup>th</sup> instar, stained) <bold>D</bold> raised impressions on upper leaf surface from pit galls on lower leaf surface <bold>E</bold> immatures inside pits on lower leaf surface <bold>F</bold> empty pits on lower leaf surface <bold>G</bold> immature on lower leaf surface <bold>H</bold> 2<sup>nd</sup> instar <bold>I</bold> 1<sup>st</sup> instar <bold>J</bold> terminal antennal segment <bold>K–U</bold> <tp:taxon-name><tp:taxon-name-part taxon-name-part-type="genus">Pariaconus</tp:taxon-name-part> <tp:taxon-name-part taxon-name-part-type="species">namaka</tp:taxon-name-part></tp:taxon-name>: <bold>K</bold> 5<sup>th</sup> instar (uncleared) showing overhang of sclerotized dorsal surface beyond ventral body <bold>L</bold> 5<sup>th</sup> instar <bold>M</bold> tarsi <bold>N</bold> antenna <bold>O</bold> detail of marginal sectasetae <bold>P</bold> anal ring (5<sup>th</sup> instar) <bold>Q</bold> 1<sup>st</sup> instar <bold>R, S</bold> raised impressions on upper leaf surface from pit galls on lower leaf surface <bold>T</bold> immatures inside pits on lower leaf surface with detail of immature (inset) <bold>U</bold> detail of immatures seated in pits with discoloured raised gall tissue around pits.</p></caption><graphic xmlns:xlink="http://www.w3.org/1999/xlink" xlink:href="zookeys-649-001-g047.jpg" position="float" orientation="portrait" xlink:type="simple" id="oo_120485.jpg"/></fig><table-wrap id="T2" position="float" orientation="portrait"><label>Table 2.</label><caption><p>
          <tp:taxon-name><tp:taxon-name-part taxon-name-part-type="genus">Pariaconus</tp:taxon-name-part></tp:taxon-name> type and other material examined (m – male, f – female, i – immature) with GenBank numbers for cytochrome oxidase one (<abbrev xmlns:xlink="http://www.w3.org/1999/xlink" xlink:title="cytochrome oxidase I" id="ABBRID0EMYAG" xlink:type="simple">COI</abbrev>) and cytochrome B (<abbrev xmlns:xlink="http://www.w3.org/1999/xlink" xlink:title="cytochrome B" id="ABBRID0EQYAG" xlink:type="simple">cytB</abbrev>).</p></caption><table id="TID0EWTGK" rules="all"><tbody><tr><th rowspan="1" colspan="1">species group<break/> species</th><th rowspan="1" colspan="1">material</th><th rowspan="1" colspan="1">n</th><th rowspan="1" colspan="1">collection information</th><th rowspan="1" colspan="1">lat N, long W</th><th rowspan="1" colspan="1">GenBank <abbrev xmlns:xlink="http://www.w3.org/1999/xlink" xlink:title="cytochrome oxidase I" id="ABBRID0EPZAG" xlink:type="simple">COI</abbrev>/<abbrev xmlns:xlink="http://www.w3.org/1999/xlink" xlink:title="cytochrome B" id="ABBRID0ETZAG" xlink:type="simple">cytB</abbrev></th></tr><tr><td rowspan="1" colspan="1">
              <bold><tp:taxon-name><tp:taxon-name-part taxon-name-part-type="species">bicoloratus</tp:taxon-name-part></tp:taxon-name></bold>
            </td><td rowspan="1" colspan="1"/><td rowspan="1" colspan="1"/><td rowspan="1" colspan="1"/><td rowspan="1" colspan="1"/><td rowspan="1" colspan="1"/></tr><tr><td rowspan="4" colspan="1">
              <tp:taxon-name><tp:taxon-name-part taxon-name-part-type="species">nigricapitus</tp:taxon-name-part></tp:taxon-name>
            </td><td rowspan="1" colspan="1">holotype</td><td rowspan="1" colspan="1">f</td><td rowspan="1" colspan="1">Niulii, Hawaii, USA, ex Ohia Lehua, <named-content xmlns:xlink="http://www.w3.org/1999/xlink" content-type="date" id="NCID0EO2AG" xlink:type="simple">22 May 1917</named-content>, O. Swezey leg. (<named-content xmlns:xlink="http://www.w3.org/1999/xlink" content-type="dwc:institutional_code" xlink:type="simple">BPBM</named-content>)</td><td rowspan="1" colspan="1">−</td><td rowspan="1" colspan="1">−</td></tr><tr><td rowspan="1" colspan="1">other</td><td rowspan="1" colspan="1">
              <named-content xmlns:xlink="http://www.w3.org/1999/xlink" content-type="specimen-count" id="NCID0EF3AG" xlink:type="simple">6i</named-content>
            </td><td rowspan="1" colspan="1">same data as holotype</td><td rowspan="1" colspan="1"/><td rowspan="1" colspan="1">−</td></tr><tr><td rowspan="1" colspan="1">other</td><td rowspan="1" colspan="1">
              <named-content xmlns:xlink="http://www.w3.org/1999/xlink" content-type="specimen-count" id="NCID0E13AG" xlink:type="simple">1f</named-content>
            </td><td rowspan="1" colspan="1">Olaa Forest, Hawaii, USA, ex <tp:taxon-name><tp:taxon-name-part taxon-name-part-type="genus">Metrosideros</tp:taxon-name-part> <tp:taxon-name-part taxon-name-part-type="species">polymorpha</tp:taxon-name-part> <tp:taxon-name-part taxon-name-part-type="infraspecific-rank">var.</tp:taxon-name-part> <tp:taxon-name-part taxon-name-part-type="variety">glaberrima</tp:taxon-name-part></tp:taxon-name>, <named-content xmlns:xlink="http://www.w3.org/1999/xlink" content-type="date" id="NCID0ET4AG" xlink:type="simple">24 August 2003</named-content>, “Hi43-03” D. Percy leg. (<abbrev xmlns:xlink="http://www.w3.org/1999/xlink" content-type="institution" xlink:title="Natural History Museum, London, UK" id="ABBRID0EX4AG" xlink:type="simple">BMNH</abbrev>)</td><td rowspan="1" colspan="1">
              <named-content xmlns:xlink="http://www.w3.org/1999/xlink" content-type="dwc:verbatimCoordinates" xlink:type="simple"><named-content content-type="geo-json" specific-use="{&#34;type&#34;:&#34;Point&#34;,&#34;coordinates&#34;:[-155.246700,19.460300]}" id="NCID0ED5AG" xlink:type="simple">19.4603, -155.2467</named-content></named-content>
            </td><td rowspan="1" colspan="1">−</td></tr><tr><td rowspan="1" colspan="1">other</td><td rowspan="1" colspan="1">
              <named-content xmlns:xlink="http://www.w3.org/1999/xlink" content-type="specimen-count" id="NCID0ET5AG" xlink:type="simple">1m</named-content>
            </td><td rowspan="1" colspan="1">Puu O Umi, Kohala, Hawaii, USA, ex <tp:taxon-name><tp:taxon-name-part taxon-name-part-type="genus">Metrosideros</tp:taxon-name-part> <tp:taxon-name-part taxon-name-part-type="species">polymorpha</tp:taxon-name-part> <tp:taxon-name-part taxon-name-part-type="infraspecific-rank">var.</tp:taxon-name-part> <tp:taxon-name-part taxon-name-part-type="variety">polymorpha</tp:taxon-name-part></tp:taxon-name>, <named-content xmlns:xlink="http://www.w3.org/1999/xlink" content-type="date" id="NCID0EM6AG" xlink:type="simple">2 June 2011</named-content>, “Hi07-11” D. Percy leg. (<abbrev xmlns:xlink="http://www.w3.org/1999/xlink" content-type="institution" xlink:title="Natural History Museum, London, UK" id="ABBRID0EQ6AG" xlink:type="simple">BMNH</abbrev>)</td><td rowspan="1" colspan="1">
              <named-content xmlns:xlink="http://www.w3.org/1999/xlink" content-type="dwc:verbatimCoordinates" xlink:type="simple"><named-content content-type="geo-json" specific-use="{&#34;type&#34;:&#34;Point&#34;,&#34;coordinates&#34;:[-155.724000,20.070100]}" id="NCID0E36AG" xlink:type="simple">20.0701, -155.7240</named-content></named-content>
            </td><td rowspan="1" colspan="1">−</td></tr><tr><td rowspan="8" colspan="1">
              <tp:taxon-name><tp:taxon-name-part taxon-name-part-type="species">hina</tp:taxon-name-part></tp:taxon-name>
            </td><td rowspan="1" colspan="1">holotype</td><td rowspan="1" colspan="1">m</td><td rowspan="1" colspan="1">Olinda Flume Road, Makawao, East Maui, USA, ex <tp:taxon-name><tp:taxon-name-part taxon-name-part-type="genus">Metrosideros</tp:taxon-name-part> <tp:taxon-name-part taxon-name-part-type="species">polymorpha</tp:taxon-name-part></tp:taxon-name>, <named-content xmlns:xlink="http://www.w3.org/1999/xlink" content-type="date" id="NCID0EGBBG" xlink:type="simple">3 July 2014</named-content>, “Hi53-14” D. Percy leg. (<abbrev xmlns:xlink="http://www.w3.org/1999/xlink" content-type="institution" xlink:title="Natural History Museum, London, UK" id="ABBRID0EKBBG" xlink:type="simple">BMNH</abbrev>)</td><td rowspan="1" colspan="1">
              <named-content xmlns:xlink="http://www.w3.org/1999/xlink" content-type="dwc:verbatimCoordinates" xlink:type="simple"><named-content content-type="geo-json" specific-use="{&#34;type&#34;:&#34;Point&#34;,&#34;coordinates&#34;:[-156.239800,20.810600]}" id="NCID0EWBBG" xlink:type="simple">20.8106, -156.2398</named-content></named-content>
            </td><td rowspan="1" colspan="1">−</td></tr><tr><td rowspan="1" colspan="1">paratypes</td><td rowspan="1" colspan="1">
              <named-content xmlns:xlink="http://www.w3.org/1999/xlink" content-type="specimen-count" id="NCID0EGCBG" xlink:type="simple">3f</named-content>
            </td><td rowspan="1" colspan="1">same data as previous except: <named-content xmlns:xlink="http://www.w3.org/1999/xlink" content-type="date" id="NCID0EOCBG" xlink:type="simple">25 July 2002</named-content>, “429-02” D. Percy leg. (<abbrev xmlns:xlink="http://www.w3.org/1999/xlink" content-type="institution" xlink:title="Natural History Museum, London, UK" id="ABBRID0ESCBG" xlink:type="simple">BMNH</abbrev>)</td><td rowspan="1" colspan="1">
              <named-content xmlns:xlink="http://www.w3.org/1999/xlink" content-type="dwc:verbatimCoordinates" xlink:type="simple"><named-content content-type="geo-json" specific-use="{&#34;type&#34;:&#34;Point&#34;,&#34;coordinates&#34;:[-156.260800,20.804700]}" id="NCID0E5CBG" xlink:type="simple">20.8047, -156.2608</named-content></named-content>
            </td><td rowspan="1" colspan="1">
              <ext-link xmlns:xlink="http://www.w3.org/1999/xlink" ext-link-type="gen" xlink:href="KY293816" xlink:type="simple">KY293816</ext-link>/<ext-link xmlns:xlink="http://www.w3.org/1999/xlink" ext-link-type="gen" xlink:href="KY294293" xlink:type="simple">KY294293</ext-link></td></tr><tr><td rowspan="1" colspan="1">other</td><td rowspan="1" colspan="1">
              <named-content xmlns:xlink="http://www.w3.org/1999/xlink" content-type="specimen-count" id="NCID0EYDBG" xlink:type="simple">1f</named-content>
            </td><td rowspan="1" colspan="1">Kamakou Preserve, Molokai, USA, on <tp:taxon-name><tp:taxon-name-part taxon-name-part-type="genus">Planchonella</tp:taxon-name-part> <tp:taxon-name-part taxon-name-part-type="species">sandwicensis</tp:taxon-name-part></tp:taxon-name>, <named-content xmlns:xlink="http://www.w3.org/1999/xlink" content-type="date" id="NCID0EKEBG" xlink:type="simple">17 August 2003</named-content>, “Hi20-03” D. Percy leg. (<abbrev xmlns:xlink="http://www.w3.org/1999/xlink" content-type="institution" xlink:title="Natural History Museum, London, UK" id="ABBRID0EOEBG" xlink:type="simple">BMNH</abbrev>)</td><td rowspan="1" colspan="1">
              <named-content xmlns:xlink="http://www.w3.org/1999/xlink" content-type="dwc:verbatimCoordinates" xlink:type="simple"><named-content content-type="geo-json" specific-use="{&#34;type&#34;:&#34;Point&#34;,&#34;coordinates&#34;:[-156.910800,21.123600]}" id="NCID0E1EBG" xlink:type="simple">21.1236, -156.9108</named-content></named-content>
            </td><td rowspan="1" colspan="1"/></tr><tr><td rowspan="1" colspan="1">other</td><td rowspan="1" colspan="1">
              <named-content xmlns:xlink="http://www.w3.org/1999/xlink" content-type="specimen-count" id="NCID0EKFBG" xlink:type="simple">1m</named-content>
            </td><td rowspan="1" colspan="1">Puu Kukui, boardwalk trail, West Maui, USA, ex <tp:taxon-name><tp:taxon-name-part taxon-name-part-type="genus">Metrosideros</tp:taxon-name-part> <tp:taxon-name-part taxon-name-part-type="species">polymorpha</tp:taxon-name-part></tp:taxon-name>, <named-content xmlns:xlink="http://www.w3.org/1999/xlink" content-type="date" id="NCID0E3FBG" xlink:type="simple">2 July 2014</named-content>, “Hi48-14” D. Percy leg. (<abbrev xmlns:xlink="http://www.w3.org/1999/xlink" content-type="institution" xlink:title="Natural History Museum, London, UK" id="ABBRID0EAGBG" xlink:type="simple">BMNH</abbrev>)</td><td rowspan="1" colspan="1">
              <named-content xmlns:xlink="http://www.w3.org/1999/xlink" content-type="dwc:verbatimCoordinates" xlink:type="simple"><named-content content-type="geo-json" specific-use="{&#34;type&#34;:&#34;Point&#34;,&#34;coordinates&#34;:[-156.613700,20.934300]}" id="NCID0EMGBG" xlink:type="simple">20.9343, -156.6137</named-content></named-content>
            </td><td rowspan="1" colspan="1">
              <ext-link xmlns:xlink="http://www.w3.org/1999/xlink" ext-link-type="gen" xlink:href="KY293806" xlink:type="simple">KY293806</ext-link>/<ext-link xmlns:xlink="http://www.w3.org/1999/xlink" ext-link-type="gen" xlink:href="KY294281" xlink:type="simple">KY294281</ext-link></td></tr><tr><td rowspan="1" colspan="1">other</td><td rowspan="1" colspan="1">
              <named-content xmlns:xlink="http://www.w3.org/1999/xlink" content-type="specimen-count" id="NCID0EGHBG" xlink:type="simple">1f</named-content>
            </td><td rowspan="1" colspan="1">same data as previous except: “Hi49-14” D. Percy leg. (<abbrev xmlns:xlink="http://www.w3.org/1999/xlink" content-type="institution" xlink:title="Natural History Museum, London, UK" id="ABBRID0EOHBG" xlink:type="simple">BMNH</abbrev>)</td><td rowspan="1" colspan="1">
              <named-content xmlns:xlink="http://www.w3.org/1999/xlink" content-type="dwc:verbatimCoordinates" xlink:type="simple"><named-content content-type="geo-json" specific-use="{&#34;type&#34;:&#34;Point&#34;,&#34;coordinates&#34;:[-156.613200,20.933900]}" id="NCID0E1HBG" xlink:type="simple">20.9339, -156.6132</named-content></named-content>
            </td><td rowspan="1" colspan="1">
              <ext-link xmlns:xlink="http://www.w3.org/1999/xlink" ext-link-type="gen" xlink:href="KY293807" xlink:type="simple">KY293807</ext-link>/<ext-link xmlns:xlink="http://www.w3.org/1999/xlink" ext-link-type="gen" xlink:href="KY294282" xlink:type="simple">KY294282</ext-link></td></tr><tr><td rowspan="1" colspan="1">other</td><td rowspan="1" colspan="1">
              <named-content xmlns:xlink="http://www.w3.org/1999/xlink" content-type="specimen-count" id="NCID0EUIBG" xlink:type="simple">1m</named-content>, <named-content xmlns:xlink="http://www.w3.org/1999/xlink" content-type="specimen-count" id="NCID0EYIBG" xlink:type="simple">1f</named-content></td><td rowspan="1" colspan="1">Olinda Flume Road, Makawao, East Maui, USA, ex <tp:taxon-name><tp:taxon-name-part taxon-name-part-type="genus">Metrosideros</tp:taxon-name-part> <tp:taxon-name-part taxon-name-part-type="species">polymorpha</tp:taxon-name-part></tp:taxon-name>, <named-content xmlns:xlink="http://www.w3.org/1999/xlink" content-type="date" id="NCID0EJJBG" xlink:type="simple">1 July 2014</named-content>, “Hi41-14” D. Percy leg. (<abbrev xmlns:xlink="http://www.w3.org/1999/xlink" content-type="institution" xlink:title="Natural History Museum, London, UK" id="ABBRID0ENJBG" xlink:type="simple">BMNH</abbrev>)</td><td rowspan="1" colspan="1">
              <named-content xmlns:xlink="http://www.w3.org/1999/xlink" content-type="dwc:verbatimCoordinates" xlink:type="simple"><named-content content-type="geo-json" specific-use="{&#34;type&#34;:&#34;Point&#34;,&#34;coordinates&#34;:[-156.238100,20.811500]}" id="NCID0EZJBG" xlink:type="simple">20.8115, -156.2381</named-content></named-content>
            </td><td rowspan="1" colspan="1">
              <ext-link xmlns:xlink="http://www.w3.org/1999/xlink" ext-link-type="gen" xlink:href="KY293804" xlink:type="simple">KY293804-05</ext-link>/<ext-link xmlns:xlink="http://www.w3.org/1999/xlink" ext-link-type="gen" xlink:href="KY294279" xlink:type="simple">KY294279-80</ext-link></td></tr><tr><td rowspan="1" colspan="1">other</td><td rowspan="1" colspan="1">
              <named-content xmlns:xlink="http://www.w3.org/1999/xlink" content-type="specimen-count" id="NCID0ETKBG" xlink:type="simple">3m</named-content>, <named-content xmlns:xlink="http://www.w3.org/1999/xlink" content-type="specimen-count" id="NCID0EXKBG" xlink:type="simple">2f</named-content></td><td rowspan="1" colspan="1">same data as previous except: <named-content xmlns:xlink="http://www.w3.org/1999/xlink" content-type="date" id="NCID0E5KBG" xlink:type="simple">3 July 14</named-content>, “Hi52-14” D. Percy leg. (<abbrev xmlns:xlink="http://www.w3.org/1999/xlink" content-type="institution" xlink:title="Natural History Museum, London, UK" id="ABBRID0ECLBG" xlink:type="simple">BMNH</abbrev>)</td><td rowspan="1" colspan="1">
              <named-content xmlns:xlink="http://www.w3.org/1999/xlink" content-type="dwc:verbatimCoordinates" xlink:type="simple"><named-content content-type="geo-json" specific-use="{&#34;type&#34;:&#34;Point&#34;,&#34;coordinates&#34;:[-156.250100,20.809900]}" id="NCID0EOLBG" xlink:type="simple">20.8099, -156.2501</named-content></named-content>
            </td><td rowspan="1" colspan="1">
              <ext-link xmlns:xlink="http://www.w3.org/1999/xlink" ext-link-type="gen" xlink:href="KY293808" xlink:type="simple">KY293808-12</ext-link>/<ext-link xmlns:xlink="http://www.w3.org/1999/xlink" ext-link-type="gen" xlink:href="KY294283" xlink:type="simple">KY294283-88</ext-link></td></tr><tr><td rowspan="1" colspan="1">other</td><td rowspan="1" colspan="1">
              <named-content xmlns:xlink="http://www.w3.org/1999/xlink" content-type="specimen-count" id="NCID0EIMBG" xlink:type="simple">1m</named-content>, <named-content xmlns:xlink="http://www.w3.org/1999/xlink" content-type="specimen-count" id="NCID0EMMBG" xlink:type="simple">3f</named-content></td><td rowspan="1" colspan="1">same data as previous except: “Hi53-14” D. Percy leg. (<abbrev xmlns:xlink="http://www.w3.org/1999/xlink" content-type="institution" xlink:title="Natural History Museum, London, UK" id="ABBRID0ETMBG" xlink:type="simple">BMNH</abbrev>)</td><td rowspan="1" colspan="1">
              <named-content xmlns:xlink="http://www.w3.org/1999/xlink" content-type="dwc:verbatimCoordinates" xlink:type="simple"><named-content content-type="geo-json" specific-use="{&#34;type&#34;:&#34;Point&#34;,&#34;coordinates&#34;:[-156.239800,20.810600]}" id="NCID0E6MBG" xlink:type="simple">20.8106, -156.2398</named-content></named-content>
            </td><td rowspan="1" colspan="1">
              <ext-link xmlns:xlink="http://www.w3.org/1999/xlink" ext-link-type="gen" xlink:href="KY293813" xlink:type="simple">KY293813-15</ext-link>/<ext-link xmlns:xlink="http://www.w3.org/1999/xlink" ext-link-type="gen" xlink:href="KY294289" xlink:type="simple">KY294289-92</ext-link></td></tr><tr><td rowspan="3" colspan="1">
              <tp:taxon-name><tp:taxon-name-part taxon-name-part-type="species">wyvernus</tp:taxon-name-part></tp:taxon-name>
            </td><td rowspan="1" colspan="1">holotype</td><td rowspan="1" colspan="1">m</td><td rowspan="1" colspan="1">Upper Hamakua Ditch, Kohala, Hawaii, USA, ex <tp:taxon-name><tp:taxon-name-part taxon-name-part-type="genus">Metrosideros</tp:taxon-name-part> <tp:taxon-name-part taxon-name-part-type="species">polymorpha</tp:taxon-name-part> <tp:taxon-name-part taxon-name-part-type="infraspecific-rank">var.</tp:taxon-name-part> <tp:taxon-name-part taxon-name-part-type="variety">glaberrima</tp:taxon-name-part></tp:taxon-name>, <named-content xmlns:xlink="http://www.w3.org/1999/xlink" content-type="date" id="NCID0E1OBG" xlink:type="simple">5 March 2014</named-content>, “Hi09-14” D. Percy leg. (<abbrev xmlns:xlink="http://www.w3.org/1999/xlink" content-type="institution" xlink:title="Natural History Museum, London, UK" id="ABBRID0E5OBG" xlink:type="simple">BMNH</abbrev>)</td><td rowspan="1" colspan="1">
              <named-content xmlns:xlink="http://www.w3.org/1999/xlink" content-type="dwc:verbatimCoordinates" xlink:type="simple"><named-content content-type="geo-json" specific-use="{&#34;type&#34;:&#34;Point&#34;,&#34;coordinates&#34;:[-155.671100,20.071400]}" id="NCID0EKPBG" xlink:type="simple">20.0714, -155.6711</named-content></named-content>
            </td><td rowspan="1" colspan="1">
              <ext-link xmlns:xlink="http://www.w3.org/1999/xlink" ext-link-type="gen" xlink:href="KY294127" xlink:type="simple">KY294127</ext-link>/<ext-link xmlns:xlink="http://www.w3.org/1999/xlink" ext-link-type="gen" xlink:href="KY294610" xlink:type="simple">KY294610</ext-link></td></tr><tr><td rowspan="1" colspan="1">paratype</td><td rowspan="1" colspan="1">
              <named-content xmlns:xlink="http://www.w3.org/1999/xlink" content-type="specimen-count" id="NCID0EEQBG" xlink:type="simple">1f</named-content>
            </td><td rowspan="1" colspan="1">same data as holotype</td><td rowspan="1" colspan="1"/><td rowspan="1" colspan="1">
              <ext-link xmlns:xlink="http://www.w3.org/1999/xlink" ext-link-type="gen" xlink:href="KY294126" xlink:type="simple">KY294126</ext-link>/<ext-link xmlns:xlink="http://www.w3.org/1999/xlink" ext-link-type="gen" xlink:href="KY294609" xlink:type="simple">KY294609</ext-link></td></tr><tr><td rowspan="1" colspan="1">other</td><td rowspan="1" colspan="1">
              <named-content xmlns:xlink="http://www.w3.org/1999/xlink" content-type="specimen-count" id="NCID0EDRBG" xlink:type="simple">1m</named-content>
            </td><td rowspan="1" colspan="1">Upper Hamakua Ditch, Kohala, Hawaii, USA, ex <tp:taxon-name><tp:taxon-name-part taxon-name-part-type="genus">Metrosideros</tp:taxon-name-part> <tp:taxon-name-part taxon-name-part-type="species">polymorpha</tp:taxon-name-part> <tp:taxon-name-part taxon-name-part-type="infraspecific-rank">var.</tp:taxon-name-part> <tp:taxon-name-part taxon-name-part-type="variety">glaberrima</tp:taxon-name-part></tp:taxon-name>, <named-content xmlns:xlink="http://www.w3.org/1999/xlink" content-type="date" id="NCID0E3RBG" xlink:type="simple">5 March 2014</named-content>, “Hi08-14” D. Percy leg. (<abbrev xmlns:xlink="http://www.w3.org/1999/xlink" content-type="institution" xlink:title="Natural History Museum, London, UK" id="ABBRID0EASBG" xlink:type="simple">BMNH</abbrev>)</td><td rowspan="1" colspan="1">
              <named-content xmlns:xlink="http://www.w3.org/1999/xlink" content-type="dwc:verbatimCoordinates" xlink:type="simple"><named-content content-type="geo-json" specific-use="{&#34;type&#34;:&#34;Point&#34;,&#34;coordinates&#34;:[-155.669700,20.069300]}" id="NCID0EMSBG" xlink:type="simple">20.0693, -155.6697</named-content></named-content>
            </td><td rowspan="1" colspan="1">
              <ext-link xmlns:xlink="http://www.w3.org/1999/xlink" ext-link-type="gen" xlink:href="KY294125" xlink:type="simple">KY294125</ext-link>/<ext-link xmlns:xlink="http://www.w3.org/1999/xlink" ext-link-type="gen" xlink:href="KY294608" xlink:type="simple">KY294608</ext-link></td></tr><tr><td rowspan="7" colspan="1">
              <tp:taxon-name><tp:taxon-name-part taxon-name-part-type="species">wyvernus</tp:taxon-name-part></tp:taxon-name>
            </td><td rowspan="1" colspan="1">other</td><td rowspan="1" colspan="1">
              <named-content xmlns:xlink="http://www.w3.org/1999/xlink" content-type="specimen-count" id="NCID0ETTBG" xlink:type="simple">1f</named-content>
            </td><td rowspan="1" colspan="1">same data as previous except: ex <tp:taxon-name><tp:taxon-name-part taxon-name-part-type="genus">Metrosideros</tp:taxon-name-part> <tp:taxon-name-part taxon-name-part-type="species">polymorpha</tp:taxon-name-part> <tp:taxon-name-part taxon-name-part-type="infraspecific-rank">var.</tp:taxon-name-part> <tp:taxon-name-part taxon-name-part-type="variety">polymorpha</tp:taxon-name-part></tp:taxon-name>, “Hi10-14” D. Percy leg. (<abbrev xmlns:xlink="http://www.w3.org/1999/xlink" content-type="institution" xlink:title="Natural History Museum, London, UK" id="ABBRID0EMUBG" xlink:type="simple">BMNH</abbrev>)</td><td rowspan="1" colspan="1">
              <named-content xmlns:xlink="http://www.w3.org/1999/xlink" content-type="dwc:verbatimCoordinates" xlink:type="simple"><named-content content-type="geo-json" specific-use="{&#34;type&#34;:&#34;Point&#34;,&#34;coordinates&#34;:[-155.677800,20.085300]}" id="NCID0EYUBG" xlink:type="simple">20.0853, -155.6778</named-content></named-content>
            </td><td rowspan="1" colspan="1">
              <ext-link xmlns:xlink="http://www.w3.org/1999/xlink" ext-link-type="gen" xlink:href="KY294128" xlink:type="simple">KY294128</ext-link>/<ext-link xmlns:xlink="http://www.w3.org/1999/xlink" ext-link-type="gen" xlink:href="KY294611" xlink:type="simple">KY294611</ext-link></td></tr><tr><td rowspan="1" colspan="1">other</td><td rowspan="1" colspan="1">
              <named-content xmlns:xlink="http://www.w3.org/1999/xlink" content-type="specimen-count" id="NCID0ESVBG" xlink:type="simple">1m</named-content>, <named-content xmlns:xlink="http://www.w3.org/1999/xlink" content-type="specimen-count" id="NCID0EWVBG" xlink:type="simple">1f</named-content></td><td rowspan="1" colspan="1">same data as previous except: ex <tp:taxon-name><tp:taxon-name-part taxon-name-part-type="genus">Metrosideros</tp:taxon-name-part> <tp:taxon-name-part taxon-name-part-type="species">polymorpha</tp:taxon-name-part></tp:taxon-name>, “Hi11-14” D. Percy leg. (<abbrev xmlns:xlink="http://www.w3.org/1999/xlink" content-type="institution" xlink:title="Natural History Museum, London, UK" id="ABBRID0EHWBG" xlink:type="simple">BMNH</abbrev>)</td><td rowspan="1" colspan="1">
              <named-content xmlns:xlink="http://www.w3.org/1999/xlink" content-type="dwc:verbatimCoordinates" xlink:type="simple"><named-content content-type="geo-json" specific-use="{&#34;type&#34;:&#34;Point&#34;,&#34;coordinates&#34;:[-155.679100,20.085200]}" id="NCID0ETWBG" xlink:type="simple">20.0852, -155.6791</named-content></named-content>
            </td><td rowspan="1" colspan="1">
              <ext-link xmlns:xlink="http://www.w3.org/1999/xlink" ext-link-type="gen" xlink:href="KY294129" xlink:type="simple">KY294129-30</ext-link>/<ext-link xmlns:xlink="http://www.w3.org/1999/xlink" ext-link-type="gen" xlink:href="KY294612" xlink:type="simple">KY294612-13</ext-link></td></tr><tr><td rowspan="1" colspan="1">other</td><td rowspan="1" colspan="1">
              <named-content xmlns:xlink="http://www.w3.org/1999/xlink" content-type="specimen-count" id="NCID0ENXBG" xlink:type="simple">2m</named-content>, <named-content xmlns:xlink="http://www.w3.org/1999/xlink" content-type="specimen-count" id="NCID0ERXBG" xlink:type="simple">3f</named-content></td><td rowspan="1" colspan="1">same data as previous except: “Hi12-14” D. Percy leg. (<abbrev xmlns:xlink="http://www.w3.org/1999/xlink" content-type="institution" xlink:title="Natural History Museum, London, UK" id="ABBRID0EYXBG" xlink:type="simple">BMNH</abbrev>)</td><td rowspan="1" colspan="1">
              <named-content xmlns:xlink="http://www.w3.org/1999/xlink" content-type="dwc:verbatimCoordinates" xlink:type="simple"><named-content content-type="geo-json" specific-use="{&#34;type&#34;:&#34;Point&#34;,&#34;coordinates&#34;:[-155.675200,20.084100]}" id="NCID0EEYBG" xlink:type="simple">20.0841, -155.6752</named-content></named-content>
            </td><td rowspan="1" colspan="1">
              <ext-link xmlns:xlink="http://www.w3.org/1999/xlink" ext-link-type="gen" xlink:href="KY294131" xlink:type="simple">KY294131-35</ext-link>/<ext-link xmlns:xlink="http://www.w3.org/1999/xlink" ext-link-type="gen" xlink:href="KY294614" xlink:type="simple">KY294614-18</ext-link></td></tr><tr><td rowspan="1" colspan="1">other</td><td rowspan="1" colspan="1">
              <named-content xmlns:xlink="http://www.w3.org/1999/xlink" content-type="specimen-count" id="NCID0E5YBG" xlink:type="simple">1m</named-content>
            </td><td rowspan="1" colspan="1">Puu Makaala, Hawaii, USA, ex <tp:taxon-name><tp:taxon-name-part taxon-name-part-type="genus">Metrosideros</tp:taxon-name-part> <tp:taxon-name-part taxon-name-part-type="species">polymorpha</tp:taxon-name-part></tp:taxon-name>, <named-content xmlns:xlink="http://www.w3.org/1999/xlink" content-type="date" id="NCID0EQZBG" xlink:type="simple">6 March 2014</named-content>, “Hi15-14” D. Percy leg. (<abbrev xmlns:xlink="http://www.w3.org/1999/xlink" content-type="institution" xlink:title="Natural History Museum, London, UK" id="ABBRID0EUZBG" xlink:type="simple">BMNH</abbrev>)</td><td rowspan="1" colspan="1">
              <named-content xmlns:xlink="http://www.w3.org/1999/xlink" content-type="dwc:verbatimCoordinates" xlink:type="simple"><named-content content-type="geo-json" specific-use="{&#34;type&#34;:&#34;Point&#34;,&#34;coordinates&#34;:[-155.231200,19.549500]}" id="NCID0EA1BG" xlink:type="simple">19.5495, -155.2312</named-content></named-content>
            </td><td rowspan="1" colspan="1">
              <ext-link xmlns:xlink="http://www.w3.org/1999/xlink" ext-link-type="gen" xlink:href="KY294136" xlink:type="simple">KY294136</ext-link>/<ext-link xmlns:xlink="http://www.w3.org/1999/xlink" ext-link-type="gen" xlink:href="KY294619" xlink:type="simple">KY294619</ext-link></td></tr><tr><td rowspan="1" colspan="1">other</td><td rowspan="1" colspan="1">
              <named-content xmlns:xlink="http://www.w3.org/1999/xlink" content-type="specimen-count" id="NCID0E11BG" xlink:type="simple">1f</named-content>
            </td><td rowspan="1" colspan="1">Gulch below Puu O Umi, Kohala, Hawaii, USA, ex <tp:taxon-name><tp:taxon-name-part taxon-name-part-type="genus">Metrosideros</tp:taxon-name-part> <tp:taxon-name-part taxon-name-part-type="species">polymorpha</tp:taxon-name-part></tp:taxon-name>, <named-content xmlns:xlink="http://www.w3.org/1999/xlink" content-type="date" id="NCID0EM2BG" xlink:type="simple">17 July 2013</named-content>, “Hi35-13” D. Percy leg. (<abbrev xmlns:xlink="http://www.w3.org/1999/xlink" content-type="institution" xlink:title="Natural History Museum, London, UK" id="ABBRID0EQ2BG" xlink:type="simple">BMNH</abbrev>)</td><td rowspan="1" colspan="1">
              <named-content xmlns:xlink="http://www.w3.org/1999/xlink" content-type="dwc:verbatimCoordinates" xlink:type="simple"><named-content content-type="geo-json" specific-use="{&#34;type&#34;:&#34;Point&#34;,&#34;coordinates&#34;:[-155.718900,20.063000]}" id="NCID0E32BG" xlink:type="simple">20.0630, -155.7189</named-content></named-content>
            </td><td rowspan="1" colspan="1">
              <ext-link xmlns:xlink="http://www.w3.org/1999/xlink" ext-link-type="gen" xlink:href="KY294137" xlink:type="simple">KY294137</ext-link>/<ext-link xmlns:xlink="http://www.w3.org/1999/xlink" ext-link-type="gen" xlink:href="KY294621" xlink:type="simple">KY294621</ext-link></td></tr><tr><td rowspan="1" colspan="1">other</td><td rowspan="1" colspan="1">
              <named-content xmlns:xlink="http://www.w3.org/1999/xlink" content-type="specimen-count" id="NCID0EW3BG" xlink:type="simple">1f</named-content>
            </td><td rowspan="1" colspan="1">Humuula trail, Hawaii, USA, ex <tp:taxon-name><tp:taxon-name-part taxon-name-part-type="genus">Metrosideros</tp:taxon-name-part> <tp:taxon-name-part taxon-name-part-type="species">polymorpha</tp:taxon-name-part> <tp:taxon-name-part taxon-name-part-type="infraspecific-rank">var.</tp:taxon-name-part> <tp:taxon-name-part taxon-name-part-type="variety">glaberrima</tp:taxon-name-part></tp:taxon-name>, <named-content xmlns:xlink="http://www.w3.org/1999/xlink" content-type="date" id="NCID0EP4BG" xlink:type="simple">20 July 2013</named-content>, “Hi59-13” D. Percy leg. (<abbrev xmlns:xlink="http://www.w3.org/1999/xlink" content-type="institution" xlink:title="Natural History Museum, London, UK" id="ABBRID0ET4BG" xlink:type="simple">BMNH</abbrev>)</td><td rowspan="1" colspan="1">
              <named-content xmlns:xlink="http://www.w3.org/1999/xlink" content-type="dwc:verbatimCoordinates" xlink:type="simple"><named-content content-type="geo-json" specific-use="{&#34;type&#34;:&#34;Point&#34;,&#34;coordinates&#34;:[-155.302800,19.965200]}" id="NCID0E64BG" xlink:type="simple">19.9652, -155.3028</named-content></named-content>
            </td><td rowspan="1" colspan="1">/<ext-link xmlns:xlink="http://www.w3.org/1999/xlink" ext-link-type="gen" xlink:href="KY294620" xlink:type="simple">KY294620</ext-link></td></tr><tr><td rowspan="1" colspan="1">other</td><td rowspan="1" colspan="1">
              <named-content xmlns:xlink="http://www.w3.org/1999/xlink" content-type="specimen-count" id="NCID0EU5BG" xlink:type="simple">1m</named-content>
            </td><td rowspan="1" colspan="1">Kehena, 3200ft, Kohala, Hawaii, USA, on <tp:taxon-name><tp:taxon-name-part taxon-name-part-type="genus">Melicope</tp:taxon-name-part></tp:taxon-name>, <named-content xmlns:xlink="http://www.w3.org/1999/xlink" content-type="date" id="NCID0EC6BG" xlink:type="simple">12 August 2010</named-content>, “JG2” J. Giffin leg. (<abbrev xmlns:xlink="http://www.w3.org/1999/xlink" content-type="institution" xlink:title="Natural History Museum, London, UK" id="ABBRID0EG6BG" xlink:type="simple">BMNH</abbrev>)</td><td rowspan="1" colspan="1">−</td><td rowspan="1" colspan="1">−</td></tr><tr><td rowspan="2" colspan="1">
              <tp:taxon-name><tp:taxon-name-part taxon-name-part-type="species">nigrilineatus</tp:taxon-name-part></tp:taxon-name>
            </td><td rowspan="1" colspan="1">holotype</td><td rowspan="1" colspan="1">f</td><td rowspan="1" colspan="1">1868 lava flow, near Kahuku Ranch, SW Hawaii, USA, ex <tp:taxon-name><tp:taxon-name-part taxon-name-part-type="genus">Metrosideros</tp:taxon-name-part> <tp:taxon-name-part taxon-name-part-type="species">polymorpha</tp:taxon-name-part> <tp:taxon-name-part taxon-name-part-type="infraspecific-rank">var.</tp:taxon-name-part> <tp:taxon-name-part taxon-name-part-type="variety">incana</tp:taxon-name-part></tp:taxon-name>, <named-content xmlns:xlink="http://www.w3.org/1999/xlink" content-type="date" id="NCID0E2AAI" xlink:type="simple">9 July 2002</named-content>, “421-02” D. Percy leg. (<abbrev xmlns:xlink="http://www.w3.org/1999/xlink" content-type="institution" xlink:title="Natural History Museum, London, UK" id="ABBRID0E6AAI" xlink:type="simple">BMNH</abbrev>)</td><td rowspan="1" colspan="1">
              <named-content xmlns:xlink="http://www.w3.org/1999/xlink" content-type="dwc:verbatimCoordinates" xlink:type="simple"><named-content content-type="geo-json" specific-use="{&#34;type&#34;:&#34;Point&#34;,&#34;coordinates&#34;:[-155.695000,19.060000]}" id="NCID0ELBAI" xlink:type="simple">19.0600, -155.6950</named-content></named-content>
            </td><td rowspan="1" colspan="1">
              <ext-link xmlns:xlink="http://www.w3.org/1999/xlink" ext-link-type="gen" xlink:href="KY293901" xlink:type="simple">KY293901</ext-link>/<ext-link xmlns:xlink="http://www.w3.org/1999/xlink" ext-link-type="gen" xlink:href="KY294377" xlink:type="simple">KY294377</ext-link></td></tr><tr><td rowspan="1" colspan="1">paratypes</td><td rowspan="1" colspan="1">
              <named-content xmlns:xlink="http://www.w3.org/1999/xlink" content-type="specimen-count" id="NCID0EFCAI" xlink:type="simple">2f</named-content>
            </td><td rowspan="1" colspan="1">same data as holotype</td><td rowspan="1" colspan="1"/><td rowspan="1" colspan="1">−</td></tr><tr><td rowspan="1" colspan="1">
              <tp:taxon-name><tp:taxon-name-part taxon-name-part-type="species">kapo</tp:taxon-name-part></tp:taxon-name>
            </td><td rowspan="1" colspan="1">holotype</td><td rowspan="1" colspan="1">f</td><td rowspan="1" colspan="1">Upper Hamakua Ditch, Kohala, Hawaii, USA, ex <tp:taxon-name><tp:taxon-name-part taxon-name-part-type="genus">Metrosideros</tp:taxon-name-part> <tp:taxon-name-part taxon-name-part-type="species">polymorpha</tp:taxon-name-part> <tp:taxon-name-part taxon-name-part-type="infraspecific-rank">var.</tp:taxon-name-part> <tp:taxon-name-part taxon-name-part-type="variety">polymorpha</tp:taxon-name-part></tp:taxon-name>, <named-content xmlns:xlink="http://www.w3.org/1999/xlink" content-type="date" id="NCID0E2DAI" xlink:type="simple">5 March 2014</named-content>, “Hi10-14” D. Percy leg. (<abbrev xmlns:xlink="http://www.w3.org/1999/xlink" content-type="institution" xlink:title="Natural History Museum, London, UK" id="ABBRID0E6DAI" xlink:type="simple">BMNH</abbrev>)</td><td rowspan="1" colspan="1">
              <named-content xmlns:xlink="http://www.w3.org/1999/xlink" content-type="dwc:verbatimCoordinates" xlink:type="simple"><named-content content-type="geo-json" specific-use="{&#34;type&#34;:&#34;Point&#34;,&#34;coordinates&#34;:[-155.677800,20.085300]}" id="NCID0ELEAI" xlink:type="simple">20.0853, -155.6778</named-content></named-content>
            </td><td rowspan="1" colspan="1">
              <ext-link xmlns:xlink="http://www.w3.org/1999/xlink" ext-link-type="gen" xlink:href="KY293821" xlink:type="simple">KY293821</ext-link>/<ext-link xmlns:xlink="http://www.w3.org/1999/xlink" ext-link-type="gen" xlink:href="KY294298" xlink:type="simple">KY294298</ext-link></td></tr><tr><td rowspan="7" colspan="1">
              <tp:taxon-name><tp:taxon-name-part taxon-name-part-type="species">proboscideus</tp:taxon-name-part></tp:taxon-name>
            </td><td rowspan="1" colspan="1">holotype</td><td rowspan="1" colspan="1">m</td><td rowspan="1" colspan="1">Upper Hamakua Ditch, Kohala, Hawaii, USA, ex <tp:taxon-name><tp:taxon-name-part taxon-name-part-type="genus">Metrosideros</tp:taxon-name-part> <tp:taxon-name-part taxon-name-part-type="species">polymorpha</tp:taxon-name-part> <tp:taxon-name-part taxon-name-part-type="infraspecific-rank">var.</tp:taxon-name-part> <tp:taxon-name-part taxon-name-part-type="variety">polymorpha</tp:taxon-name-part></tp:taxon-name>, <named-content xmlns:xlink="http://www.w3.org/1999/xlink" content-type="date" id="NCID0EGGAI" xlink:type="simple">5 March 2014</named-content>, “Hi10-14” D. Percy leg. (<abbrev xmlns:xlink="http://www.w3.org/1999/xlink" content-type="institution" xlink:title="Natural History Museum, London, UK" id="ABBRID0EKGAI" xlink:type="simple">BMNH</abbrev>)</td><td rowspan="1" colspan="1">
              <named-content xmlns:xlink="http://www.w3.org/1999/xlink" content-type="dwc:verbatimCoordinates" xlink:type="simple"><named-content content-type="geo-json" specific-use="{&#34;type&#34;:&#34;Point&#34;,&#34;coordinates&#34;:[-155.677800,20.085300]}" id="NCID0EWGAI" xlink:type="simple">20.0853, -155.6778</named-content></named-content>
            </td><td rowspan="1" colspan="1">
              <ext-link xmlns:xlink="http://www.w3.org/1999/xlink" ext-link-type="gen" xlink:href="KY294091" xlink:type="simple">KY294091</ext-link>/<ext-link xmlns:xlink="http://www.w3.org/1999/xlink" ext-link-type="gen" xlink:href="KY294568" xlink:type="simple">KY294568</ext-link></td></tr><tr><td rowspan="1" colspan="1">paratypes</td><td rowspan="1" colspan="1">
              <named-content xmlns:xlink="http://www.w3.org/1999/xlink" content-type="specimen-count" id="NCID0EQHAI" xlink:type="simple">1m</named-content>, <named-content xmlns:xlink="http://www.w3.org/1999/xlink" content-type="specimen-count" id="NCID0EUHAI" xlink:type="simple">2f</named-content>, <named-content xmlns:xlink="http://www.w3.org/1999/xlink" content-type="specimen-count" id="NCID0EYHAI" xlink:type="simple">9i</named-content></td><td rowspan="1" colspan="1">Puu O Umi, Kohala, Hawaii, USA, ex <tp:taxon-name><tp:taxon-name-part taxon-name-part-type="genus">Metrosideros</tp:taxon-name-part> <tp:taxon-name-part taxon-name-part-type="species">polymorpha</tp:taxon-name-part> <tp:taxon-name-part taxon-name-part-type="infraspecific-rank">var.</tp:taxon-name-part> <tp:taxon-name-part taxon-name-part-type="variety">polymorpha</tp:taxon-name-part></tp:taxon-name>, <named-content xmlns:xlink="http://www.w3.org/1999/xlink" content-type="date" id="NCID0EQIAI" xlink:type="simple">2 June 2011</named-content>, “Hi07-11” D. Percy leg. (<abbrev xmlns:xlink="http://www.w3.org/1999/xlink" content-type="institution" xlink:title="Natural History Museum, London, UK" id="ABBRID0EUIAI" xlink:type="simple">BMNH</abbrev>)</td><td rowspan="1" colspan="1">
              <named-content xmlns:xlink="http://www.w3.org/1999/xlink" content-type="dwc:verbatimCoordinates" xlink:type="simple"><named-content content-type="geo-json" specific-use="{&#34;type&#34;:&#34;Point&#34;,&#34;coordinates&#34;:[-155.724000,20.070100]}" id="NCID0EAJAI" xlink:type="simple">20.0701, -155.7240</named-content></named-content>
            </td><td rowspan="1" colspan="1">
              <ext-link xmlns:xlink="http://www.w3.org/1999/xlink" ext-link-type="gen" xlink:href="KY294095" xlink:type="simple">KY294095-96</ext-link>/<ext-link xmlns:xlink="http://www.w3.org/1999/xlink" ext-link-type="gen" xlink:href="KY294573" xlink:type="simple">KY294573-74</ext-link></td></tr><tr><td rowspan="1" colspan="1">other</td><td rowspan="1" colspan="1">
              <named-content xmlns:xlink="http://www.w3.org/1999/xlink" content-type="specimen-count" id="NCID0E1JAI" xlink:type="simple">1i</named-content>
            </td><td rowspan="1" colspan="1">Saddle Rd., 4000ft, Hawaii, USA, ex <tp:taxon-name><tp:taxon-name-part taxon-name-part-type="genus">Metrosideros</tp:taxon-name-part></tp:taxon-name>, <named-content xmlns:xlink="http://www.w3.org/1999/xlink" content-type="date" id="NCID0EIKAI" xlink:type="simple">28 August <named-content content-type="specimen-count" id="NCID0EMKAI" xlink:type="simple">1973</named-content>, J</named-content>. Beardsley leg. (<named-content xmlns:xlink="http://www.w3.org/1999/xlink" content-type="dwc:institutional_code" xlink:type="simple">BPBM</named-content>)</td><td rowspan="1" colspan="1">−</td><td rowspan="1" colspan="1">−</td></tr><tr><td rowspan="1" colspan="1">other</td><td rowspan="1" colspan="1">
              <named-content xmlns:xlink="http://www.w3.org/1999/xlink" content-type="specimen-count" id="NCID0EELAI" xlink:type="simple">
                <named-content content-type="specimen-count" id="NCID0EILAI" xlink:type="simple">4i</named-content>
              </named-content>
            </td><td rowspan="1" colspan="1">same data as previous except: 4500-5000ft, <named-content xmlns:xlink="http://www.w3.org/1999/xlink" content-type="date" id="NCID0ERLAI" xlink:type="simple">16 April <named-content content-type="specimen-count" id="NCID0EVLAI" xlink:type="simple">1973</named-content>, J</named-content>. Beardsley leg. (<named-content xmlns:xlink="http://www.w3.org/1999/xlink" content-type="dwc:institutional_code" xlink:type="simple">BPBM</named-content>)</td><td rowspan="1" colspan="1">−</td><td rowspan="1" colspan="1">−</td></tr><tr><td rowspan="1" colspan="1">other</td><td rowspan="1" colspan="1">
              <named-content xmlns:xlink="http://www.w3.org/1999/xlink" content-type="specimen-count" id="NCID0ENMAI" xlink:type="simple">1f</named-content>
            </td><td rowspan="1" colspan="1">Olaa Forest, Hawaii, USA, ex <tp:taxon-name><tp:taxon-name-part taxon-name-part-type="genus">Metrosideros</tp:taxon-name-part> <tp:taxon-name-part taxon-name-part-type="species">polymorpha</tp:taxon-name-part></tp:taxon-name>, <named-content xmlns:xlink="http://www.w3.org/1999/xlink" content-type="date" id="NCID0E6MAI" xlink:type="simple">27 July 2002</named-content>, “434-02” D. Percy leg. (<abbrev xmlns:xlink="http://www.w3.org/1999/xlink" content-type="institution" xlink:title="Natural History Museum, London, UK" id="ABBRID0EDNAI" xlink:type="simple">BMNH</abbrev>)</td><td rowspan="1" colspan="1">
              <named-content xmlns:xlink="http://www.w3.org/1999/xlink" content-type="dwc:verbatimCoordinates" xlink:type="simple"><named-content content-type="geo-json" specific-use="{&#34;type&#34;:&#34;Point&#34;,&#34;coordinates&#34;:[-155.204100,19.449600]}" id="NCID0EPNAI" xlink:type="simple">19.4496, -155.2041</named-content></named-content>
            </td><td rowspan="1" colspan="1">−</td></tr><tr><td rowspan="1" colspan="1">other</td><td rowspan="1" colspan="1">
              <named-content xmlns:xlink="http://www.w3.org/1999/xlink" content-type="specimen-count" id="NCID0E6NAI" xlink:type="simple">1f</named-content>
            </td><td rowspan="1" colspan="1">Kipuka off Saddle Road, Hawaii, USA, ex <tp:taxon-name><tp:taxon-name-part taxon-name-part-type="genus">Metrosideros</tp:taxon-name-part> <tp:taxon-name-part taxon-name-part-type="species">polymorpha</tp:taxon-name-part> <tp:taxon-name-part taxon-name-part-type="infraspecific-rank">var.</tp:taxon-name-part> <tp:taxon-name-part taxon-name-part-type="variety">polymorpha</tp:taxon-name-part></tp:taxon-name>, <named-content xmlns:xlink="http://www.w3.org/1999/xlink" content-type="date" id="NCID0EYOAI" xlink:type="simple">4 March 2014</named-content>, “Hi02-14” D. Percy leg. (<abbrev xmlns:xlink="http://www.w3.org/1999/xlink" content-type="institution" xlink:title="Natural History Museum, London, UK" id="ABBRID0E3OAI" xlink:type="simple">BMNH</abbrev>)</td><td rowspan="1" colspan="1">
              <named-content xmlns:xlink="http://www.w3.org/1999/xlink" content-type="dwc:verbatimCoordinates" xlink:type="simple"><named-content content-type="geo-json" specific-use="{&#34;type&#34;:&#34;Point&#34;,&#34;coordinates&#34;:[-155.339400,19.672900]}" id="NCID0EIPAI" xlink:type="simple">19.6729, -155.3394</named-content></named-content>
            </td><td rowspan="1" colspan="1">
              <ext-link xmlns:xlink="http://www.w3.org/1999/xlink" ext-link-type="gen" xlink:href="KY294090" xlink:type="simple">KY294090</ext-link>/<ext-link xmlns:xlink="http://www.w3.org/1999/xlink" ext-link-type="gen" xlink:href="KY294567" xlink:type="simple">KY294567</ext-link></td></tr><tr><td rowspan="1" colspan="1">other</td><td rowspan="1" colspan="1">
              <named-content xmlns:xlink="http://www.w3.org/1999/xlink" content-type="specimen-count" id="NCID0ECQAI" xlink:type="simple">2m</named-content>, <named-content xmlns:xlink="http://www.w3.org/1999/xlink" content-type="specimen-count" id="NCID0EGQAI" xlink:type="simple">2f</named-content></td><td rowspan="1" colspan="1">Koloko Drive, Honuaula, Hualalai, Hawaii, USA, ex <tp:taxon-name><tp:taxon-name-part taxon-name-part-type="genus">Metrosideros</tp:taxon-name-part> <tp:taxon-name-part taxon-name-part-type="species">polymorpha</tp:taxon-name-part></tp:taxon-name>, <named-content xmlns:xlink="http://www.w3.org/1999/xlink" content-type="date" id="NCID0EXQAI" xlink:type="simple">8 March 2014</named-content>, “Hi30-14” D. Percy leg. (<abbrev xmlns:xlink="http://www.w3.org/1999/xlink" content-type="institution" xlink:title="Natural History Museum, London, UK" id="ABBRID0E2QAI" xlink:type="simple">BMNH</abbrev>)</td><td rowspan="1" colspan="1">
              <named-content xmlns:xlink="http://www.w3.org/1999/xlink" content-type="dwc:verbatimCoordinates" xlink:type="simple"><named-content content-type="geo-json" specific-use="{&#34;type&#34;:&#34;Point&#34;,&#34;coordinates&#34;:[-155.924300,19.707900]}" id="NCID0EHRAI" xlink:type="simple">19.7079, -155.9243</named-content></named-content>
            </td><td rowspan="1" colspan="1">
              <ext-link xmlns:xlink="http://www.w3.org/1999/xlink" ext-link-type="gen" xlink:href="KY294092" xlink:type="simple">KY294092-94</ext-link>/<ext-link xmlns:xlink="http://www.w3.org/1999/xlink" ext-link-type="gen" xlink:href="KY294569" xlink:type="simple">KY294569-72</ext-link></td></tr><tr><td rowspan="3" colspan="1">
              <tp:taxon-name><tp:taxon-name-part taxon-name-part-type="species">proboscideus</tp:taxon-name-part></tp:taxon-name>
            </td><td rowspan="1" colspan="1">other</td><td rowspan="1" colspan="1">
              <named-content xmlns:xlink="http://www.w3.org/1999/xlink" content-type="specimen-count" id="NCID0EOSAI" xlink:type="simple">2m</named-content>, <named-content xmlns:xlink="http://www.w3.org/1999/xlink" content-type="specimen-count" id="NCID0ESSAI" xlink:type="simple">1f</named-content></td><td rowspan="1" colspan="1">Kau, Hawaii, USA, ex <tp:taxon-name><tp:taxon-name-part taxon-name-part-type="genus">Metrosideros</tp:taxon-name-part> <tp:taxon-name-part taxon-name-part-type="species">polymorpha</tp:taxon-name-part></tp:taxon-name>, <named-content xmlns:xlink="http://www.w3.org/1999/xlink" content-type="date" id="NCID0EDTAI" xlink:type="simple">12 July 2013</named-content>, “Hi05-13” D. Percy leg. (<abbrev xmlns:xlink="http://www.w3.org/1999/xlink" content-type="institution" xlink:title="Natural History Museum, London, UK" id="ABBRID0EHTAI" xlink:type="simple">BMNH</abbrev>)</td><td rowspan="1" colspan="1">
              <named-content xmlns:xlink="http://www.w3.org/1999/xlink" content-type="dwc:verbatimCoordinates" xlink:type="simple"><named-content content-type="geo-json" specific-use="{&#34;type&#34;:&#34;Point&#34;,&#34;coordinates&#34;:[-155.585000,19.188300]}" id="NCID0ETTAI" xlink:type="simple">19.1883, -155.5850</named-content></named-content>
            </td><td rowspan="1" colspan="1">
              <ext-link xmlns:xlink="http://www.w3.org/1999/xlink" ext-link-type="gen" xlink:href="KY294098-100" xlink:type="simple">KY294098-100</ext-link>/<ext-link xmlns:xlink="http://www.w3.org/1999/xlink" ext-link-type="gen" xlink:href="KY294576" xlink:type="simple">KY294576-78</ext-link></td></tr><tr><td rowspan="1" colspan="1">other</td><td rowspan="1" colspan="1">
              <named-content xmlns:xlink="http://www.w3.org/1999/xlink" content-type="specimen-count" id="NCID0ENUAI" xlink:type="simple">1m</named-content>
            </td><td rowspan="1" colspan="1">Tree Planting Road, off Saddle Road, Hawaii, USA, ex <tp:taxon-name><tp:taxon-name-part taxon-name-part-type="genus">Metrosideros</tp:taxon-name-part> <tp:taxon-name-part taxon-name-part-type="species">polymorpha</tp:taxon-name-part></tp:taxon-name>, <named-content xmlns:xlink="http://www.w3.org/1999/xlink" content-type="date" id="NCID0E6UAI" xlink:type="simple">3 June 2011</named-content>, “Hi09-11” D. Percy leg. (<abbrev xmlns:xlink="http://www.w3.org/1999/xlink" content-type="institution" xlink:title="Natural History Museum, London, UK" id="ABBRID0EDVAI" xlink:type="simple">BMNH</abbrev>)</td><td rowspan="1" colspan="1">
              <named-content xmlns:xlink="http://www.w3.org/1999/xlink" content-type="dwc:verbatimCoordinates" xlink:type="simple"><named-content content-type="geo-json" specific-use="{&#34;type&#34;:&#34;Point&#34;,&#34;coordinates&#34;:[-155.292700,19.684000]}" id="NCID0EPVAI" xlink:type="simple">19.6840, -155.2927</named-content></named-content>
            </td><td rowspan="1" colspan="1">
              <ext-link xmlns:xlink="http://www.w3.org/1999/xlink" ext-link-type="gen" xlink:href="KY294097" xlink:type="simple">KY294097</ext-link>/<ext-link xmlns:xlink="http://www.w3.org/1999/xlink" ext-link-type="gen" xlink:href="KY294575" xlink:type="simple">KY294575</ext-link></td></tr><tr><td rowspan="1" colspan="1">other</td><td rowspan="1" colspan="1">
              <named-content xmlns:xlink="http://www.w3.org/1999/xlink" content-type="specimen-count" id="NCID0EJWAI" xlink:type="simple">1m</named-content>
            </td><td rowspan="1" colspan="1">same data as previous except: ex <tp:taxon-name><tp:taxon-name-part taxon-name-part-type="genus">Metrosideros</tp:taxon-name-part> <tp:taxon-name-part taxon-name-part-type="species">polymorpha</tp:taxon-name-part> <tp:taxon-name-part taxon-name-part-type="infraspecific-rank">var.</tp:taxon-name-part> <tp:taxon-name-part taxon-name-part-type="variety">polymorpha</tp:taxon-name-part></tp:taxon-name>, <named-content xmlns:xlink="http://www.w3.org/1999/xlink" content-type="date" id="NCID0ECXAI" xlink:type="simple">18 July 2002</named-content>, “418-02” D. Percy leg. (<abbrev xmlns:xlink="http://www.w3.org/1999/xlink" content-type="institution" xlink:title="Natural History Museum, London, UK" id="ABBRID0EGXAI" xlink:type="simple">BMNH</abbrev>)</td><td rowspan="1" colspan="1">
              <named-content xmlns:xlink="http://www.w3.org/1999/xlink" content-type="dwc:verbatimCoordinates" xlink:type="simple"><named-content content-type="geo-json" specific-use="{&#34;type&#34;:&#34;Point&#34;,&#34;coordinates&#34;:[-155.295100,19.683400]}" id="NCID0ESXAI" xlink:type="simple">19.6834, -155.2951</named-content></named-content>
            </td><td rowspan="1" colspan="1">
              <ext-link xmlns:xlink="http://www.w3.org/1999/xlink" ext-link-type="gen" xlink:href="KY294101" xlink:type="simple">KY294101</ext-link>/<ext-link xmlns:xlink="http://www.w3.org/1999/xlink" ext-link-type="gen" xlink:href="KY294579" xlink:type="simple">KY294579</ext-link></td></tr><tr><td rowspan="5" colspan="1">
              <tp:taxon-name><tp:taxon-name-part taxon-name-part-type="species">poliahu</tp:taxon-name-part></tp:taxon-name>
            </td><td rowspan="1" colspan="1">holotype</td><td rowspan="1" colspan="1">m</td><td rowspan="1" colspan="1">Upper Hamakua Ditch, Kohala, Hawaii, USA, ex <tp:taxon-name><tp:taxon-name-part taxon-name-part-type="genus">Metrosideros</tp:taxon-name-part> <tp:taxon-name-part taxon-name-part-type="species">polymorpha</tp:taxon-name-part> <tp:taxon-name-part taxon-name-part-type="infraspecific-rank">var.</tp:taxon-name-part> <tp:taxon-name-part taxon-name-part-type="variety">glaberrima</tp:taxon-name-part></tp:taxon-name>, <named-content xmlns:xlink="http://www.w3.org/1999/xlink" content-type="date" id="NCID0ENZAI" xlink:type="simple">5 March 2014</named-content>, “Hi08-14” D. Percy leg. (<abbrev xmlns:xlink="http://www.w3.org/1999/xlink" content-type="institution" xlink:title="Natural History Museum, London, UK" id="ABBRID0ERZAI" xlink:type="simple">BMNH</abbrev>)</td><td rowspan="1" colspan="1">
              <named-content xmlns:xlink="http://www.w3.org/1999/xlink" content-type="dwc:verbatimCoordinates" xlink:type="simple"><named-content content-type="geo-json" specific-use="{&#34;type&#34;:&#34;Point&#34;,&#34;coordinates&#34;:[-155.669700,20.069300]}" id="NCID0E4ZAI" xlink:type="simple">20.0693, -155.6697</named-content></named-content>
            </td><td rowspan="1" colspan="1">
              <ext-link xmlns:xlink="http://www.w3.org/1999/xlink" ext-link-type="gen" xlink:href="KY294085" xlink:type="simple">KY294085</ext-link>/<ext-link xmlns:xlink="http://www.w3.org/1999/xlink" ext-link-type="gen" xlink:href="KY294562" xlink:type="simple">KY294562</ext-link></td></tr><tr><td rowspan="1" colspan="1">paratypes</td><td rowspan="1" colspan="1">
              <named-content xmlns:xlink="http://www.w3.org/1999/xlink" content-type="specimen-count" id="NCID0EX1AI" xlink:type="simple">1m</named-content>, <named-content xmlns:xlink="http://www.w3.org/1999/xlink" content-type="specimen-count" id="NCID0E21AI" xlink:type="simple">2f</named-content></td><td rowspan="1" colspan="1">same data as holotype</td><td rowspan="1" colspan="1"/><td rowspan="1" colspan="1">
              <ext-link xmlns:xlink="http://www.w3.org/1999/xlink" ext-link-type="gen" xlink:href="KY294083" xlink:type="simple">KY294083-84</ext-link>, <ext-link xmlns:xlink="http://www.w3.org/1999/xlink" ext-link-type="gen" xlink:href="KY294086" xlink:type="simple">KY294086</ext-link>/<ext-link xmlns:xlink="http://www.w3.org/1999/xlink" ext-link-type="gen" xlink:href="KY294560" xlink:type="simple">KY294560-61</ext-link>, <ext-link xmlns:xlink="http://www.w3.org/1999/xlink" ext-link-type="gen" xlink:href="KY294563" xlink:type="simple">KY294563</ext-link></td></tr><tr><td rowspan="1" colspan="1">other</td><td rowspan="1" colspan="1">
              <named-content xmlns:xlink="http://www.w3.org/1999/xlink" content-type="specimen-count" id="NCID0ED3AI" xlink:type="simple">1f</named-content>
            </td><td rowspan="1" colspan="1">same data as holotype except: ex <tp:taxon-name><tp:taxon-name-part taxon-name-part-type="genus">Metrosideros</tp:taxon-name-part> <tp:taxon-name-part taxon-name-part-type="species">polymorpha</tp:taxon-name-part></tp:taxon-name>, “Hi11-14” D. Percy leg. (<abbrev xmlns:xlink="http://www.w3.org/1999/xlink" content-type="institution" xlink:title="Natural History Museum, London, UK" id="ABBRID0EV3AI" xlink:type="simple">BMNH</abbrev>)</td><td rowspan="1" colspan="1">
              <named-content xmlns:xlink="http://www.w3.org/1999/xlink" content-type="dwc:verbatimCoordinates" xlink:type="simple"><named-content content-type="geo-json" specific-use="{&#34;type&#34;:&#34;Point&#34;,&#34;coordinates&#34;:[-155.679100,20.085200]}" id="NCID0EB4AI" xlink:type="simple">20.0852, -155.6791</named-content></named-content>
            </td><td rowspan="1" colspan="1">
              <ext-link xmlns:xlink="http://www.w3.org/1999/xlink" ext-link-type="gen" xlink:href="KY294087" xlink:type="simple">KY294087</ext-link>/<ext-link xmlns:xlink="http://www.w3.org/1999/xlink" ext-link-type="gen" xlink:href="KY294564" xlink:type="simple">KY294564</ext-link></td></tr><tr><td rowspan="1" colspan="1">other</td><td rowspan="1" colspan="1">
              <named-content xmlns:xlink="http://www.w3.org/1999/xlink" content-type="specimen-count" id="NCID0E24AI" xlink:type="simple">1m</named-content>
            </td><td rowspan="1" colspan="1">same data as holotype except: ex <tp:taxon-name><tp:taxon-name-part taxon-name-part-type="genus">Metrosideros</tp:taxon-name-part> <tp:taxon-name-part taxon-name-part-type="species">polymorpha</tp:taxon-name-part></tp:taxon-name>, “Hi12-14” D. Percy leg. (<abbrev xmlns:xlink="http://www.w3.org/1999/xlink" content-type="institution" xlink:title="Natural History Museum, London, UK" id="ABBRID0EN5AI" xlink:type="simple">BMNH</abbrev>)</td><td rowspan="1" colspan="1">
              <named-content xmlns:xlink="http://www.w3.org/1999/xlink" content-type="dwc:verbatimCoordinates" xlink:type="simple"><named-content content-type="geo-json" specific-use="{&#34;type&#34;:&#34;Point&#34;,&#34;coordinates&#34;:[-155.675200,20.084100]}" id="NCID0EZ5AI" xlink:type="simple">20.0841, -155.6752</named-content></named-content>
            </td><td rowspan="1" colspan="1">
              <ext-link xmlns:xlink="http://www.w3.org/1999/xlink" ext-link-type="gen" xlink:href="KY294088" xlink:type="simple">KY294088</ext-link>/<ext-link xmlns:xlink="http://www.w3.org/1999/xlink" ext-link-type="gen" xlink:href="KY294565" xlink:type="simple">KY294565</ext-link></td></tr><tr><td rowspan="1" colspan="1">other</td><td rowspan="1" colspan="1">
              <named-content xmlns:xlink="http://www.w3.org/1999/xlink" content-type="specimen-count" id="NCID0ET6AI" xlink:type="simple">1f</named-content>
            </td><td rowspan="1" colspan="1">Gulch below Puu O Umi, Kohala, Hawaii, USA, ex <tp:taxon-name><tp:taxon-name-part taxon-name-part-type="genus">Metrosideros</tp:taxon-name-part> <tp:taxon-name-part taxon-name-part-type="species">polymorpha</tp:taxon-name-part></tp:taxon-name>, <named-content xmlns:xlink="http://www.w3.org/1999/xlink" content-type="date" id="NCID0EFABI" xlink:type="simple">17 July 2013</named-content>, “Hi35-13” D. Percy leg. (<abbrev xmlns:xlink="http://www.w3.org/1999/xlink" content-type="institution" xlink:title="Natural History Museum, London, UK" id="ABBRID0EJABI" xlink:type="simple">BMNH</abbrev>)</td><td rowspan="1" colspan="1">
              <named-content xmlns:xlink="http://www.w3.org/1999/xlink" content-type="dwc:verbatimCoordinates" xlink:type="simple"><named-content content-type="geo-json" specific-use="{&#34;type&#34;:&#34;Point&#34;,&#34;coordinates&#34;:[-155.718900,20.063000]}" id="NCID0EVABI" xlink:type="simple">20.0630, -155.7189</named-content></named-content>
            </td><td rowspan="1" colspan="1">
              <ext-link xmlns:xlink="http://www.w3.org/1999/xlink" ext-link-type="gen" xlink:href="KY294089" xlink:type="simple">KY294089</ext-link>/<ext-link xmlns:xlink="http://www.w3.org/1999/xlink" ext-link-type="gen" xlink:href="KY294566" xlink:type="simple">KY294566</ext-link></td></tr><tr><td rowspan="4" colspan="1">
              <tp:taxon-name><tp:taxon-name-part taxon-name-part-type="species">lona</tp:taxon-name-part></tp:taxon-name>
            </td><td rowspan="1" colspan="1">holotype</td><td rowspan="1" colspan="1">m</td><td rowspan="1" colspan="1">Kamakou Preserve, Molokai, USA, on <tp:taxon-name><tp:taxon-name-part taxon-name-part-type="genus">Polyscias</tp:taxon-name-part></tp:taxon-name>, <named-content xmlns:xlink="http://www.w3.org/1999/xlink" content-type="date" id="NCID0EFCBI" xlink:type="simple">17 August 2003</named-content>, “Hi22-03” D. Percy leg. (<abbrev xmlns:xlink="http://www.w3.org/1999/xlink" content-type="institution" xlink:title="Natural History Museum, London, UK" id="ABBRID0EJCBI" xlink:type="simple">BMNH</abbrev>)</td><td rowspan="1" colspan="1">
              <named-content xmlns:xlink="http://www.w3.org/1999/xlink" content-type="dwc:verbatimCoordinates" xlink:type="simple"><named-content content-type="geo-json" specific-use="{&#34;type&#34;:&#34;Point&#34;,&#34;coordinates&#34;:[-156.910800,21.123600]}" id="NCID0EVCBI" xlink:type="simple">21.1236, -156.9108</named-content></named-content>
            </td><td rowspan="1" colspan="1">−</td></tr><tr><td rowspan="1" colspan="1">paratype</td><td rowspan="1" colspan="1">
              <named-content xmlns:xlink="http://www.w3.org/1999/xlink" content-type="specimen-count" id="NCID0EFDBI" xlink:type="simple">1f</named-content>
            </td><td rowspan="1" colspan="1">same data as holoptype</td><td rowspan="1" colspan="1"/><td rowspan="1" colspan="1">−</td></tr><tr><td rowspan="1" colspan="1">paratype</td><td rowspan="1" colspan="1">
              <named-content xmlns:xlink="http://www.w3.org/1999/xlink" content-type="specimen-count" id="NCID0E1DBI" xlink:type="simple">1f</named-content>
            </td><td rowspan="1" colspan="1">same data as holotype except: ex <tp:taxon-name><tp:taxon-name-part taxon-name-part-type="genus">Metrosideros</tp:taxon-name-part> <tp:taxon-name-part taxon-name-part-type="species">polymorpha</tp:taxon-name-part> <tp:taxon-name-part taxon-name-part-type="infraspecific-rank">var.</tp:taxon-name-part> <tp:taxon-name-part taxon-name-part-type="variety">glaberrima</tp:taxon-name-part></tp:taxon-name>, “Hi21-03” D. Percy leg. (<abbrev xmlns:xlink="http://www.w3.org/1999/xlink" content-type="institution" xlink:title="Natural History Museum, London, UK" id="ABBRID0ETEBI" xlink:type="simple">BMNH</abbrev>)</td><td rowspan="1" colspan="1">
              <named-content xmlns:xlink="http://www.w3.org/1999/xlink" content-type="dwc:verbatimCoordinates" xlink:type="simple"><named-content content-type="geo-json" specific-use="{&#34;type&#34;:&#34;Point&#34;,&#34;coordinates&#34;:[-156.910800,21.123600]}" id="NCID0E6EBI" xlink:type="simple">21.1236, -156.9108</named-content></named-content>
            </td><td rowspan="1" colspan="1">−</td></tr><tr><td rowspan="1" colspan="1">paratype</td><td rowspan="1" colspan="1">
              <named-content xmlns:xlink="http://www.w3.org/1999/xlink" content-type="specimen-count" id="NCID0EPFBI" xlink:type="simple">1f</named-content>
            </td><td rowspan="1" colspan="1">same data as holotype except: ex <tp:taxon-name><tp:taxon-name-part taxon-name-part-type="genus">Metrosideros</tp:taxon-name-part> <tp:taxon-name-part taxon-name-part-type="species">polymorpha</tp:taxon-name-part> <tp:taxon-name-part taxon-name-part-type="infraspecific-rank">var.</tp:taxon-name-part> <tp:taxon-name-part taxon-name-part-type="variety">polymorpha</tp:taxon-name-part></tp:taxon-name>, “Hi23-03” D. Percy leg. (<abbrev xmlns:xlink="http://www.w3.org/1999/xlink" content-type="institution" xlink:title="Natural History Museum, London, UK" id="ABBRID0EIGBI" xlink:type="simple">BMNH</abbrev>)</td><td rowspan="1" colspan="1">
              <named-content xmlns:xlink="http://www.w3.org/1999/xlink" content-type="dwc:verbatimCoordinates" xlink:type="simple"><named-content content-type="geo-json" specific-use="{&#34;type&#34;:&#34;Point&#34;,&#34;coordinates&#34;:[-156.915000,21.116400]}" id="NCID0EUGBI" xlink:type="simple">21.1164, -156.9150</named-content></named-content>
            </td><td rowspan="1" colspan="1">
              <ext-link xmlns:xlink="http://www.w3.org/1999/xlink" ext-link-type="gen" xlink:href="KY293833" xlink:type="simple">KY293833</ext-link>/<ext-link xmlns:xlink="http://www.w3.org/1999/xlink" ext-link-type="gen" xlink:href="KY294308" xlink:type="simple">KY294308</ext-link></td></tr><tr><td rowspan="2" colspan="1">
              <tp:taxon-name><tp:taxon-name-part taxon-name-part-type="species">liliha</tp:taxon-name-part></tp:taxon-name>
            </td><td rowspan="1" colspan="1">holotype</td><td rowspan="1" colspan="1">m</td><td rowspan="1" colspan="1">Mnt Kaala, boardwalk through bog, Waianae Mnts, Oahu, USA, ex <tp:taxon-name><tp:taxon-name-part taxon-name-part-type="genus">Metrosideros</tp:taxon-name-part> <tp:taxon-name-part taxon-name-part-type="species">polymorpha</tp:taxon-name-part></tp:taxon-name>, <named-content xmlns:xlink="http://www.w3.org/1999/xlink" content-type="date" id="NCID0EIIBI" xlink:type="simple">4 July 2014</named-content>, “Hi57-14” D. Percy leg. (<abbrev xmlns:xlink="http://www.w3.org/1999/xlink" content-type="institution" xlink:title="Natural History Museum, London, UK" id="ABBRID0EMIBI" xlink:type="simple">BMNH</abbrev>)</td><td rowspan="1" colspan="1">
              <named-content xmlns:xlink="http://www.w3.org/1999/xlink" content-type="dwc:verbatimCoordinates" xlink:type="simple"><named-content content-type="geo-json" specific-use="{&#34;type&#34;:&#34;Point&#34;,&#34;coordinates&#34;:[-158.144000,21.507100]}" id="NCID0EYIBI" xlink:type="simple">21.5071, -158.1440</named-content></named-content>
            </td><td rowspan="1" colspan="1">
              <ext-link xmlns:xlink="http://www.w3.org/1999/xlink" ext-link-type="gen" xlink:href="KY293832" xlink:type="simple">KY293832</ext-link>/<ext-link xmlns:xlink="http://www.w3.org/1999/xlink" ext-link-type="gen" xlink:href="KY294307" xlink:type="simple">KY294307</ext-link></td></tr><tr><td rowspan="1" colspan="1">paratypes</td><td rowspan="1" colspan="1">
              <named-content xmlns:xlink="http://www.w3.org/1999/xlink" content-type="specimen-count" id="NCID0ESJBI" xlink:type="simple">3f</named-content>
            </td><td rowspan="1" colspan="1">same data as holotype</td><td rowspan="1" colspan="1"/><td rowspan="1" colspan="1">
              <ext-link xmlns:xlink="http://www.w3.org/1999/xlink" ext-link-type="gen" xlink:href="KY293829" xlink:type="simple">KY293829-31</ext-link>/<ext-link xmlns:xlink="http://www.w3.org/1999/xlink" ext-link-type="gen" xlink:href="KY294304" xlink:type="simple">KY294304-06</ext-link></td></tr><tr><td rowspan="3" colspan="1">
              <tp:taxon-name><tp:taxon-name-part taxon-name-part-type="species">gracilis</tp:taxon-name-part></tp:taxon-name>
            </td><td rowspan="1" colspan="1">holotype</td><td rowspan="1" colspan="1">f</td><td rowspan="1" colspan="1">Kuliouou, Oahu, USA, ex <tp:taxon-name><tp:taxon-name-part taxon-name-part-type="genus">Metrosideros</tp:taxon-name-part> <tp:taxon-name-part taxon-name-part-type="species">polymorpha</tp:taxon-name-part></tp:taxon-name>, 1916, #5524 O. Swezey leg. (<named-content xmlns:xlink="http://www.w3.org/1999/xlink" content-type="dwc:institutional_code" xlink:type="simple">BPBM</named-content>)</td><td rowspan="1" colspan="1">−</td><td rowspan="1" colspan="1">−</td></tr><tr><td rowspan="1" colspan="1">other</td><td rowspan="1" colspan="1">
              <named-content xmlns:xlink="http://www.w3.org/1999/xlink" content-type="specimen-count" id="NCID0E5LBI" xlink:type="simple">3i</named-content>
            </td><td rowspan="1" colspan="1">Pahoa Flats, Oahu, USA, ex <tp:taxon-name><tp:taxon-name-part taxon-name-part-type="genus">Metrosideros</tp:taxon-name-part></tp:taxon-name>, <named-content xmlns:xlink="http://www.w3.org/1999/xlink" content-type="date" id="NCID0EMMBI" xlink:type="simple">6 September <named-content content-type="specimen-count" id="NCID0EQMBI" xlink:type="simple">1973</named-content>, J</named-content>. Beardsley leg. (<named-content xmlns:xlink="http://www.w3.org/1999/xlink" content-type="dwc:institutional_code" xlink:type="simple">BPBM</named-content>)</td><td rowspan="1" colspan="1">−</td><td rowspan="1" colspan="1">−</td></tr><tr><td rowspan="1" colspan="1">other</td><td rowspan="1" colspan="1">
              <named-content xmlns:xlink="http://www.w3.org/1999/xlink" content-type="specimen-count" id="NCID0EINBI" xlink:type="simple">13m</named-content>, <named-content xmlns:xlink="http://www.w3.org/1999/xlink" content-type="specimen-count" id="NCID0EMNBI" xlink:type="simple">6f</named-content></td><td rowspan="1" colspan="1">Palolo Ridge Trail, Koolau Mnts, Oahu, USA, ex <tp:taxon-name><tp:taxon-name-part taxon-name-part-type="genus">Metrosideros</tp:taxon-name-part> <tp:taxon-name-part taxon-name-part-type="species">polymorpha</tp:taxon-name-part> <tp:taxon-name-part taxon-name-part-type="infraspecific-rank">var.</tp:taxon-name-part> <tp:taxon-name-part taxon-name-part-type="variety">polymorpha</tp:taxon-name-part></tp:taxon-name>, <named-content xmlns:xlink="http://www.w3.org/1999/xlink" content-type="date" id="NCID0EEOBI" xlink:type="simple">14 May 2002</named-content>, “351-02” D. Percy leg. (<abbrev xmlns:xlink="http://www.w3.org/1999/xlink" content-type="institution" xlink:title="Natural History Museum, London, UK" id="ABBRID0EIOBI" xlink:type="simple">BMNH</abbrev>)</td><td rowspan="1" colspan="1">
              <named-content xmlns:xlink="http://www.w3.org/1999/xlink" content-type="dwc:verbatimCoordinates" xlink:type="simple"><named-content content-type="geo-json" specific-use="{&#34;type&#34;:&#34;Point&#34;,&#34;coordinates&#34;:[-157.779000,21.326000]}" id="NCID0EUOBI" xlink:type="simple">21.3260, -157.7790</named-content></named-content>
            </td><td rowspan="1" colspan="1">−</td></tr><tr><td rowspan="15" colspan="1">
              <tp:taxon-name><tp:taxon-name-part taxon-name-part-type="species">gracilis</tp:taxon-name-part></tp:taxon-name>
            </td><td rowspan="1" colspan="1">other</td><td rowspan="1" colspan="1">
              <named-content xmlns:xlink="http://www.w3.org/1999/xlink" content-type="specimen-count" id="NCID0ERPBI" xlink:type="simple">17m</named-content>, <named-content xmlns:xlink="http://www.w3.org/1999/xlink" content-type="specimen-count" id="NCID0EVPBI" xlink:type="simple">26f</named-content></td><td rowspan="1" colspan="1">Aiea Ridge Trail, Koolau Mnts, Oahu, USA, ex <tp:taxon-name><tp:taxon-name-part taxon-name-part-type="genus">Metrosideros</tp:taxon-name-part> <tp:taxon-name-part taxon-name-part-type="species">polymorpha</tp:taxon-name-part> <tp:taxon-name-part taxon-name-part-type="infraspecific-rank">var.</tp:taxon-name-part> <tp:taxon-name-part taxon-name-part-type="variety">glaberrima</tp:taxon-name-part></tp:taxon-name>, <named-content xmlns:xlink="http://www.w3.org/1999/xlink" content-type="date" id="NCID0ENQBI" xlink:type="simple">15 May 2002</named-content>, “353/354-02” D. Percy leg. (<abbrev xmlns:xlink="http://www.w3.org/1999/xlink" content-type="institution" xlink:title="Natural History Museum, London, UK" id="ABBRID0ERQBI" xlink:type="simple">BMNH</abbrev>)</td><td rowspan="1" colspan="1">
              <named-content xmlns:xlink="http://www.w3.org/1999/xlink" content-type="dwc:verbatimCoordinates" xlink:type="simple"><named-content content-type="geo-json" specific-use="{&#34;type&#34;:&#34;Point&#34;,&#34;coordinates&#34;:[-157.882000,21.404900]}" id="NCID0E4QBI" xlink:type="simple">21.4049, -157.8820</named-content></named-content>
            </td><td rowspan="1" colspan="1">
              <ext-link xmlns:xlink="http://www.w3.org/1999/xlink" ext-link-type="gen" xlink:href="KY293752" xlink:type="simple">KY293752</ext-link>/<ext-link xmlns:xlink="http://www.w3.org/1999/xlink" ext-link-type="gen" xlink:href="KY294231" xlink:type="simple">KY294231</ext-link></td></tr><tr><td rowspan="1" colspan="1">other</td><td rowspan="1" colspan="1">
              <named-content xmlns:xlink="http://www.w3.org/1999/xlink" content-type="specimen-count" id="NCID0EXRBI" xlink:type="simple">12m</named-content>, <named-content xmlns:xlink="http://www.w3.org/1999/xlink" content-type="specimen-count" id="NCID0E2RBI" xlink:type="simple">11f</named-content></td><td rowspan="1" colspan="1">Puu Kaeo, Honolua Valley, West Maui, USA, ex <tp:taxon-name><tp:taxon-name-part taxon-name-part-type="genus">Metrosideros</tp:taxon-name-part> <tp:taxon-name-part taxon-name-part-type="species">polymorpha</tp:taxon-name-part> <tp:taxon-name-part taxon-name-part-type="infraspecific-rank">var.</tp:taxon-name-part> <tp:taxon-name-part taxon-name-part-type="variety">glaberrima</tp:taxon-name-part></tp:taxon-name>, <named-content xmlns:xlink="http://www.w3.org/1999/xlink" content-type="date" id="NCID0ETSBI" xlink:type="simple">23 July 2002</named-content>, “428-02” D. Percy leg. (<abbrev xmlns:xlink="http://www.w3.org/1999/xlink" content-type="institution" xlink:title="Natural History Museum, London, UK" id="ABBRID0EXSBI" xlink:type="simple">BMNH</abbrev>)</td><td rowspan="1" colspan="1">
              <named-content xmlns:xlink="http://www.w3.org/1999/xlink" content-type="dwc:verbatimCoordinates" xlink:type="simple"><named-content content-type="geo-json" specific-use="{&#34;type&#34;:&#34;Point&#34;,&#34;coordinates&#34;:[-156.611000,20.958000]}" id="NCID0EDTBI" xlink:type="simple">20.9580, -156.6110</named-content></named-content>
            </td><td rowspan="1" colspan="1">
              <ext-link xmlns:xlink="http://www.w3.org/1999/xlink" ext-link-type="gen" xlink:href="KY293753" xlink:type="simple">KY293753</ext-link>/<ext-link xmlns:xlink="http://www.w3.org/1999/xlink" ext-link-type="gen" xlink:href="KY294232" xlink:type="simple">KY294232</ext-link></td></tr><tr><td rowspan="1" colspan="1">other</td><td rowspan="1" colspan="1">
              <named-content xmlns:xlink="http://www.w3.org/1999/xlink" content-type="specimen-count" id="NCID0E4TBI" xlink:type="simple">4m</named-content>, <named-content xmlns:xlink="http://www.w3.org/1999/xlink" content-type="specimen-count" id="NCID0EBUBI" xlink:type="simple">3f</named-content></td><td rowspan="1" colspan="1">Aiea Ridge Trail, Koolau Mnts, Oahu, USA, ex <tp:taxon-name><tp:taxon-name-part taxon-name-part-type="genus">Metrosideros</tp:taxon-name-part> <tp:taxon-name-part taxon-name-part-type="species">polymorpha</tp:taxon-name-part> <tp:taxon-name-part taxon-name-part-type="infraspecific-rank">var.</tp:taxon-name-part> <tp:taxon-name-part taxon-name-part-type="variety">glaberrima</tp:taxon-name-part></tp:taxon-name>, <named-content xmlns:xlink="http://www.w3.org/1999/xlink" content-type="date" id="NCID0EZUBI" xlink:type="simple">13 August 2003</named-content>, “Hi01-03” D. Percy leg. (<abbrev xmlns:xlink="http://www.w3.org/1999/xlink" content-type="institution" xlink:title="Natural History Museum, London, UK" id="ABBRID0E4UBI" xlink:type="simple">BMNH</abbrev>)</td><td rowspan="1" colspan="1">
              <named-content xmlns:xlink="http://www.w3.org/1999/xlink" content-type="dwc:verbatimCoordinates" xlink:type="simple"><named-content content-type="geo-json" specific-use="{&#34;type&#34;:&#34;Point&#34;,&#34;coordinates&#34;:[-157.881900,21.405000]}" id="NCID0EJVBI" xlink:type="simple">21.4050, -157.8819</named-content></named-content>
            </td><td rowspan="1" colspan="1">−</td></tr><tr><td rowspan="1" colspan="1">other</td><td rowspan="1" colspan="1">
              <named-content xmlns:xlink="http://www.w3.org/1999/xlink" content-type="specimen-count" id="NCID0EZVBI" xlink:type="simple">1m</named-content>, <named-content xmlns:xlink="http://www.w3.org/1999/xlink" content-type="specimen-count" id="NCID0E4VBI" xlink:type="simple">1f</named-content></td><td rowspan="1" colspan="1">same data as previous except: ex <tp:taxon-name><tp:taxon-name-part taxon-name-part-type="genus">Metrosideros</tp:taxon-name-part> <tp:taxon-name-part taxon-name-part-type="species">polymorpha</tp:taxon-name-part> <tp:taxon-name-part taxon-name-part-type="infraspecific-rank">var.</tp:taxon-name-part> <tp:taxon-name-part taxon-name-part-type="variety">polymorpha</tp:taxon-name-part></tp:taxon-name>, “Hi03-03” D. Percy leg. (<abbrev xmlns:xlink="http://www.w3.org/1999/xlink" content-type="institution" xlink:title="Natural History Museum, London, UK" id="ABBRID0EVWBI" xlink:type="simple">BMNH</abbrev>)</td><td rowspan="1" colspan="1">
              <named-content xmlns:xlink="http://www.w3.org/1999/xlink" content-type="dwc:verbatimCoordinates" xlink:type="simple"><named-content content-type="geo-json" specific-use="{&#34;type&#34;:&#34;Point&#34;,&#34;coordinates&#34;:[-157.881900,21.405000]}" id="NCID0EBXBI" xlink:type="simple">21.4050, -157.8819</named-content></named-content>
            </td><td rowspan="1" colspan="1">−</td></tr><tr><td rowspan="1" colspan="1">other</td><td rowspan="1" colspan="1">
              <named-content xmlns:xlink="http://www.w3.org/1999/xlink" content-type="specimen-count" id="NCID0ERXBI" xlink:type="simple">2m</named-content>, <named-content xmlns:xlink="http://www.w3.org/1999/xlink" content-type="specimen-count" id="NCID0EVXBI" xlink:type="simple">6f</named-content></td><td rowspan="1" colspan="1">Wiliwilinui Ridge Trail, Koolau Mnts, Oahu, USA, ex <tp:taxon-name><tp:taxon-name-part taxon-name-part-type="genus">Metrosideros</tp:taxon-name-part> <tp:taxon-name-part taxon-name-part-type="species">polymorpha</tp:taxon-name-part> <tp:taxon-name-part taxon-name-part-type="infraspecific-rank">var.</tp:taxon-name-part> <tp:taxon-name-part taxon-name-part-type="variety">polymorpha</tp:taxon-name-part></tp:taxon-name>, <named-content xmlns:xlink="http://www.w3.org/1999/xlink" content-type="date" id="NCID0ENYBI" xlink:type="simple">16 August 2003</named-content>, “Hi15-03” D. Percy leg. (<abbrev xmlns:xlink="http://www.w3.org/1999/xlink" content-type="institution" xlink:title="Natural History Museum, London, UK" id="ABBRID0ERYBI" xlink:type="simple">BMNH</abbrev>)</td><td rowspan="1" colspan="1">
              <named-content xmlns:xlink="http://www.w3.org/1999/xlink" content-type="dwc:verbatimCoordinates" xlink:type="simple"><named-content content-type="geo-json" specific-use="{&#34;type&#34;:&#34;Point&#34;,&#34;coordinates&#34;:[-157.759700,21.316700]}" id="NCID0E4YBI" xlink:type="simple">21.3167, -157.7597</named-content></named-content>
            </td><td rowspan="1" colspan="1">
              <ext-link xmlns:xlink="http://www.w3.org/1999/xlink" ext-link-type="gen" xlink:href="KY293754" xlink:type="simple">KY293754</ext-link>/<ext-link xmlns:xlink="http://www.w3.org/1999/xlink" ext-link-type="gen" xlink:href="KY294233" xlink:type="simple">KY294233</ext-link></td></tr><tr><td rowspan="1" colspan="1">other</td><td rowspan="1" colspan="1">
              <named-content xmlns:xlink="http://www.w3.org/1999/xlink" content-type="specimen-count" id="NCID0EXZBI" xlink:type="simple">2m</named-content>, <named-content xmlns:xlink="http://www.w3.org/1999/xlink" content-type="specimen-count" id="NCID0E2ZBI" xlink:type="simple">1f</named-content></td><td rowspan="1" colspan="1">same data as previous except: ex <tp:taxon-name><tp:taxon-name-part taxon-name-part-type="genus">Metrosideros</tp:taxon-name-part> <tp:taxon-name-part taxon-name-part-type="species">polymorpha</tp:taxon-name-part> <tp:taxon-name-part taxon-name-part-type="infraspecific-rank">var.</tp:taxon-name-part> <tp:taxon-name-part taxon-name-part-type="variety">glaberrima</tp:taxon-name-part></tp:taxon-name>, “Hi16/17-03” D. Percy leg. (<abbrev xmlns:xlink="http://www.w3.org/1999/xlink" content-type="institution" xlink:title="Natural History Museum, London, UK" id="ABBRID0ET1BI" xlink:type="simple">BMNH</abbrev>)</td><td rowspan="1" colspan="1">
              <named-content xmlns:xlink="http://www.w3.org/1999/xlink" content-type="dwc:verbatimCoordinates" xlink:type="simple"><named-content content-type="geo-json" specific-use="{&#34;type&#34;:&#34;Point&#34;,&#34;coordinates&#34;:[-157.759200,21.318300]}" id="NCID0E61BI" xlink:type="simple">21.3183, -157.7592</named-content></named-content>
            </td><td rowspan="1" colspan="1">−</td></tr><tr><td rowspan="1" colspan="1">other</td><td rowspan="1" colspan="1">
              <named-content xmlns:xlink="http://www.w3.org/1999/xlink" content-type="specimen-count" id="NCID0EP2BI" xlink:type="simple">1m</named-content>
            </td><td rowspan="1" colspan="1">Kamakou Preserve, Molokai, USA, ex <tp:taxon-name><tp:taxon-name-part taxon-name-part-type="genus">Metrosideros</tp:taxon-name-part> <tp:taxon-name-part taxon-name-part-type="species">polymorpha</tp:taxon-name-part> <tp:taxon-name-part taxon-name-part-type="infraspecific-rank">var.</tp:taxon-name-part> <tp:taxon-name-part taxon-name-part-type="variety">glaberrima</tp:taxon-name-part></tp:taxon-name>, <named-content xmlns:xlink="http://www.w3.org/1999/xlink" content-type="date" id="NCID0EI3BI" xlink:type="simple">17 August 2003</named-content>, “Hi21-03” D. Percy leg. (<abbrev xmlns:xlink="http://www.w3.org/1999/xlink" content-type="institution" xlink:title="Natural History Museum, London, UK" id="ABBRID0EM3BI" xlink:type="simple">BMNH</abbrev>)</td><td rowspan="1" colspan="1">
              <named-content xmlns:xlink="http://www.w3.org/1999/xlink" content-type="dwc:verbatimCoordinates" xlink:type="simple"><named-content content-type="geo-json" specific-use="{&#34;type&#34;:&#34;Point&#34;,&#34;coordinates&#34;:[-156.910800,21.123600]}" id="NCID0EY3BI" xlink:type="simple">21.1236, -156.9108</named-content></named-content>
            </td><td rowspan="1" colspan="1">−</td></tr><tr><td rowspan="1" colspan="1">other</td><td rowspan="1" colspan="1">
              <named-content xmlns:xlink="http://www.w3.org/1999/xlink" content-type="specimen-count" id="NCID0EI4BI" xlink:type="simple">2m</named-content>, <named-content xmlns:xlink="http://www.w3.org/1999/xlink" content-type="specimen-count" id="NCID0EM4BI" xlink:type="simple">4f</named-content></td><td rowspan="1" colspan="1">same data as previous except: “Hi26-03” D. Percy leg. (<abbrev xmlns:xlink="http://www.w3.org/1999/xlink" content-type="institution" xlink:title="Natural History Museum, London, UK" id="ABBRID0ET4BI" xlink:type="simple">BMNH</abbrev>)</td><td rowspan="1" colspan="1">
              <named-content xmlns:xlink="http://www.w3.org/1999/xlink" content-type="dwc:verbatimCoordinates" xlink:type="simple"><named-content content-type="geo-json" specific-use="{&#34;type&#34;:&#34;Point&#34;,&#34;coordinates&#34;:[-156.915000,21.116400]}" id="NCID0E64BI" xlink:type="simple">21.1164, -156.9150</named-content></named-content>
            </td><td rowspan="1" colspan="1">
              <ext-link xmlns:xlink="http://www.w3.org/1999/xlink" ext-link-type="gen" xlink:href="KY293755" xlink:type="simple">KY293755</ext-link>/<ext-link xmlns:xlink="http://www.w3.org/1999/xlink" ext-link-type="gen" xlink:href="KY294234" xlink:type="simple">KY294234</ext-link></td></tr><tr><td rowspan="1" colspan="1">other</td><td rowspan="1" colspan="1">
              <named-content xmlns:xlink="http://www.w3.org/1999/xlink" content-type="specimen-count" id="NCID0EZ5BI" xlink:type="simple">1m</named-content>, <named-content xmlns:xlink="http://www.w3.org/1999/xlink" content-type="specimen-count" id="NCID0E45BI" xlink:type="simple">2f</named-content></td><td rowspan="1" colspan="1">Mnt Kaala road (culvert 55), Waianae Mnts, Oahu, USA, ex <tp:taxon-name><tp:taxon-name-part taxon-name-part-type="genus">Metrosideros</tp:taxon-name-part> <tp:taxon-name-part taxon-name-part-type="species">polymorpha</tp:taxon-name-part> <tp:taxon-name-part taxon-name-part-type="infraspecific-rank">var.</tp:taxon-name-part> <tp:taxon-name-part taxon-name-part-type="variety">glaberrima</tp:taxon-name-part></tp:taxon-name>, <named-content xmlns:xlink="http://www.w3.org/1999/xlink" content-type="date" id="NCID0EV6BI" xlink:type="simple">26 August 2003</named-content>, “Hi48-03” D. Percy leg. (<abbrev xmlns:xlink="http://www.w3.org/1999/xlink" content-type="institution" xlink:title="Natural History Museum, London, UK" id="ABBRID0EZ6BI" xlink:type="simple">BMNH</abbrev>)</td><td rowspan="1" colspan="1">
              <named-content xmlns:xlink="http://www.w3.org/1999/xlink" content-type="dwc:verbatimCoordinates" xlink:type="simple"><named-content content-type="geo-json" specific-use="{&#34;type&#34;:&#34;Point&#34;,&#34;coordinates&#34;:[-158.150000,21.511000]}" id="NCID0EFACI" xlink:type="simple">21.5110, -158.1500</named-content></named-content>
            </td><td rowspan="1" colspan="1">−</td></tr><tr><td rowspan="1" colspan="1">other</td><td rowspan="1" colspan="1">
              <named-content xmlns:xlink="http://www.w3.org/1999/xlink" content-type="specimen-count" id="NCID0EVACI" xlink:type="simple">2m</named-content>, <named-content xmlns:xlink="http://www.w3.org/1999/xlink" content-type="specimen-count" id="NCID0EZACI" xlink:type="simple">2f</named-content></td><td rowspan="1" colspan="1">Mnt Kaala summit, Waianae Mnts, Oahu, USA, ex <tp:taxon-name><tp:taxon-name-part taxon-name-part-type="genus">Metrosideros</tp:taxon-name-part> <tp:taxon-name-part taxon-name-part-type="species">polymorpha</tp:taxon-name-part> <tp:taxon-name-part taxon-name-part-type="infraspecific-rank">var.</tp:taxon-name-part> <tp:taxon-name-part taxon-name-part-type="variety">polymorpha</tp:taxon-name-part></tp:taxon-name>, <named-content xmlns:xlink="http://www.w3.org/1999/xlink" content-type="date" id="NCID0ERBCI" xlink:type="simple">26 August 2003</named-content>, “Hi50-03” D. Percy leg. (<abbrev xmlns:xlink="http://www.w3.org/1999/xlink" content-type="institution" xlink:title="Natural History Museum, London, UK" id="ABBRID0EVBCI" xlink:type="simple">BMNH</abbrev>)</td><td rowspan="1" colspan="1">
              <named-content xmlns:xlink="http://www.w3.org/1999/xlink" content-type="dwc:verbatimCoordinates" xlink:type="simple"><named-content content-type="geo-json" specific-use="{&#34;type&#34;:&#34;Point&#34;,&#34;coordinates&#34;:[-158.143900,21.508300]}" id="NCID0EBCCI" xlink:type="simple">21.5083, -158.1439</named-content></named-content>
            </td><td rowspan="1" colspan="1">
              <ext-link xmlns:xlink="http://www.w3.org/1999/xlink" ext-link-type="gen" xlink:href="KY293756" xlink:type="simple">KY293756</ext-link>/<ext-link xmlns:xlink="http://www.w3.org/1999/xlink" ext-link-type="gen" xlink:href="KY294235" xlink:type="simple">KY294235</ext-link></td></tr><tr><td rowspan="1" colspan="1">other</td><td rowspan="1" colspan="1">
              <named-content xmlns:xlink="http://www.w3.org/1999/xlink" content-type="specimen-count" id="NCID0E2CCI" xlink:type="simple">2m</named-content>, <named-content xmlns:xlink="http://www.w3.org/1999/xlink" content-type="specimen-count" id="NCID0E6CCI" xlink:type="simple">4f</named-content></td><td rowspan="1" colspan="1">same data as previous except: ex <tp:taxon-name><tp:taxon-name-part taxon-name-part-type="genus">Metrosideros</tp:taxon-name-part> <tp:taxon-name-part taxon-name-part-type="species">polymorpha</tp:taxon-name-part> <tp:taxon-name-part taxon-name-part-type="infraspecific-rank">var.</tp:taxon-name-part> <tp:taxon-name-part taxon-name-part-type="variety">glaberrima</tp:taxon-name-part></tp:taxon-name>, “Hi51-03” D. Percy leg. (<abbrev xmlns:xlink="http://www.w3.org/1999/xlink" content-type="institution" xlink:title="Natural History Museum, London, UK" id="ABBRID0EXDCI" xlink:type="simple">BMNH</abbrev>)</td><td rowspan="1" colspan="1">
              <named-content xmlns:xlink="http://www.w3.org/1999/xlink" content-type="dwc:verbatimCoordinates" xlink:type="simple"><named-content content-type="geo-json" specific-use="{&#34;type&#34;:&#34;Point&#34;,&#34;coordinates&#34;:[-158.143900,21.508300]}" id="NCID0EDECI" xlink:type="simple">21.5083, -158.1439</named-content></named-content>
            </td><td rowspan="1" colspan="1">−</td></tr><tr><td rowspan="1" colspan="1">other</td><td rowspan="1" colspan="1">
              <named-content xmlns:xlink="http://www.w3.org/1999/xlink" content-type="specimen-count" id="NCID0ETECI" xlink:type="simple">14m</named-content>, <named-content xmlns:xlink="http://www.w3.org/1999/xlink" content-type="specimen-count" id="NCID0EXECI" xlink:type="simple">17f</named-content>, <named-content xmlns:xlink="http://www.w3.org/1999/xlink" content-type="specimen-count" id="NCID0E2ECI" xlink:type="simple">20i</named-content></td><td rowspan="1" colspan="1">Aiea Ridge Trail, Koolau Mnts, Oahu, USA, ex <tp:taxon-name><tp:taxon-name-part taxon-name-part-type="genus">Metrosideros</tp:taxon-name-part> <tp:taxon-name-part taxon-name-part-type="species">polymorpha</tp:taxon-name-part> <tp:taxon-name-part taxon-name-part-type="infraspecific-rank">var.</tp:taxon-name-part> <tp:taxon-name-part taxon-name-part-type="variety">polymorpha</tp:taxon-name-part></tp:taxon-name>, <named-content xmlns:xlink="http://www.w3.org/1999/xlink" content-type="date" id="NCID0ETFCI" xlink:type="simple">25 May 2011</named-content>, “Hi01-11” D. Percy leg. (<abbrev xmlns:xlink="http://www.w3.org/1999/xlink" content-type="institution" xlink:title="Natural History Museum, London, UK" id="ABBRID0EXFCI" xlink:type="simple">BMNH</abbrev>)</td><td rowspan="1" colspan="1">
              <named-content xmlns:xlink="http://www.w3.org/1999/xlink" content-type="dwc:verbatimCoordinates" xlink:type="simple"><named-content content-type="geo-json" specific-use="{&#34;type&#34;:&#34;Point&#34;,&#34;coordinates&#34;:[-157.882000,21.404900]}" id="NCID0EDGCI" xlink:type="simple">21.4049, -157.8820</named-content></named-content>
            </td><td rowspan="1" colspan="1">
              <ext-link xmlns:xlink="http://www.w3.org/1999/xlink" ext-link-type="gen" xlink:href="KY293750" xlink:type="simple">KY293750-51</ext-link>, <ext-link xmlns:xlink="http://www.w3.org/1999/xlink" ext-link-type="gen" xlink:href="KY293757" xlink:type="simple">KY293757</ext-link>/<ext-link xmlns:xlink="http://www.w3.org/1999/xlink" ext-link-type="gen" xlink:href="KY294229" xlink:type="simple">KY294229-30</ext-link>, <ext-link xmlns:xlink="http://www.w3.org/1999/xlink" ext-link-type="gen" xlink:href="KY294236" xlink:type="simple">KY294236</ext-link></td></tr><tr><td rowspan="1" colspan="1">other</td><td rowspan="1" colspan="1">
              <named-content xmlns:xlink="http://www.w3.org/1999/xlink" content-type="specimen-count" id="NCID0EHHCI" xlink:type="simple">11m</named-content>, <named-content xmlns:xlink="http://www.w3.org/1999/xlink" content-type="specimen-count" id="NCID0ELHCI" xlink:type="simple"><named-content content-type="specimen-count" id="NCID0EOHCI" xlink:type="simple">5f</named-content></named-content>, <named-content xmlns:xlink="http://www.w3.org/1999/xlink" content-type="specimen-count" id="NCID0ESHCI" xlink:type="simple">1i</named-content></td><td rowspan="1" colspan="1">Mnt Kaala, boardwalk through bog, Waianae Mnts, Oahu, USA, ex <tp:taxon-name><tp:taxon-name-part taxon-name-part-type="genus">Metrosideros</tp:taxon-name-part> <tp:taxon-name-part taxon-name-part-type="species">polymorpha</tp:taxon-name-part></tp:taxon-name>, <named-content xmlns:xlink="http://www.w3.org/1999/xlink" content-type="date" id="NCID0EDICI" xlink:type="simple">4 July 2014</named-content>, “Hi61-14” D. Percy leg. (<abbrev xmlns:xlink="http://www.w3.org/1999/xlink" content-type="institution" xlink:title="Natural History Museum, London, UK" id="ABBRID0EHICI" xlink:type="simple">BMNH</abbrev>)</td><td rowspan="1" colspan="1">
              <named-content xmlns:xlink="http://www.w3.org/1999/xlink" content-type="dwc:verbatimCoordinates" xlink:type="simple"><named-content content-type="geo-json" specific-use="{&#34;type&#34;:&#34;Point&#34;,&#34;coordinates&#34;:[-158.148300,21.502800]}" id="NCID0ETICI" xlink:type="simple">21.5028, -158.1483</named-content></named-content>
            </td><td rowspan="1" colspan="1">
              <ext-link xmlns:xlink="http://www.w3.org/1999/xlink" ext-link-type="gen" xlink:href="KY293758" xlink:type="simple">KY293758-59</ext-link>/<ext-link xmlns:xlink="http://www.w3.org/1999/xlink" ext-link-type="gen" xlink:href="KY294237" xlink:type="simple">KY294237-38</ext-link></td></tr><tr><td rowspan="1" colspan="1">other</td><td rowspan="1" colspan="1">
              <named-content xmlns:xlink="http://www.w3.org/1999/xlink" content-type="specimen-count" id="NCID0ENJCI" xlink:type="simple">4m</named-content>, <named-content xmlns:xlink="http://www.w3.org/1999/xlink" content-type="specimen-count" id="NCID0ERJCI" xlink:type="simple">1f</named-content></td><td rowspan="1" colspan="1">Mnt Kaala summit, Waianae Mnts, Oahu, USA, ex <tp:taxon-name><tp:taxon-name-part taxon-name-part-type="genus">Metrosideros</tp:taxon-name-part> <tp:taxon-name-part taxon-name-part-type="species">polymorpha</tp:taxon-name-part></tp:taxon-name>, <named-content xmlns:xlink="http://www.w3.org/1999/xlink" content-type="date" id="NCID0ECKCI" xlink:type="simple">4 July 2014</named-content>, “Hi62-14” D. Percy leg. (<abbrev xmlns:xlink="http://www.w3.org/1999/xlink" content-type="institution" xlink:title="Natural History Museum, London, UK" id="ABBRID0EGKCI" xlink:type="simple">BMNH</abbrev>)</td><td rowspan="1" colspan="1">
              <named-content xmlns:xlink="http://www.w3.org/1999/xlink" content-type="dwc:verbatimCoordinates" xlink:type="simple"><named-content content-type="geo-json" specific-use="{&#34;type&#34;:&#34;Point&#34;,&#34;coordinates&#34;:[-158.143900,21.507800]}" id="NCID0ESKCI" xlink:type="simple">21.5078, -158.1439</named-content></named-content>
            </td><td rowspan="1" colspan="1">
              <ext-link xmlns:xlink="http://www.w3.org/1999/xlink" ext-link-type="gen" xlink:href="KY293760" xlink:type="simple">KY293760-64</ext-link>/<ext-link xmlns:xlink="http://www.w3.org/1999/xlink" ext-link-type="gen" xlink:href="KY294239" xlink:type="simple">KY294239-43</ext-link></td></tr><tr><td rowspan="1" colspan="1">other</td><td rowspan="1" colspan="1">
              <named-content xmlns:xlink="http://www.w3.org/1999/xlink" content-type="specimen-count" id="NCID0EMLCI" xlink:type="simple">20m</named-content>, <named-content xmlns:xlink="http://www.w3.org/1999/xlink" content-type="specimen-count" id="NCID0EQLCI" xlink:type="simple">20f</named-content></td><td rowspan="1" colspan="1">Pupukea, N. Koolau Mnts, Oahu, USA, ex <tp:taxon-name><tp:taxon-name-part taxon-name-part-type="genus">Metrosideros</tp:taxon-name-part> <tp:taxon-name-part taxon-name-part-type="species">polymorpha</tp:taxon-name-part></tp:taxon-name>, <named-content xmlns:xlink="http://www.w3.org/1999/xlink" content-type="date" id="NCID0EBMCI" xlink:type="simple">8 July 2014</named-content>, “Hi78-14” D. Percy leg. (<abbrev xmlns:xlink="http://www.w3.org/1999/xlink" content-type="institution" xlink:title="Natural History Museum, London, UK" id="ABBRID0EFMCI" xlink:type="simple">BMNH</abbrev>)</td><td rowspan="1" colspan="1">
              <named-content xmlns:xlink="http://www.w3.org/1999/xlink" content-type="dwc:verbatimCoordinates" xlink:type="simple"><named-content content-type="geo-json" specific-use="{&#34;type&#34;:&#34;Point&#34;,&#34;coordinates&#34;:[-158.003100,21.641900]}" id="NCID0ERMCI" xlink:type="simple">21.6419, -158.0031</named-content></named-content>
            </td><td rowspan="1" colspan="1">
              <ext-link xmlns:xlink="http://www.w3.org/1999/xlink" ext-link-type="gen" xlink:href="KY293765" xlink:type="simple">KY293765-66</ext-link>/<ext-link xmlns:xlink="http://www.w3.org/1999/xlink" ext-link-type="gen" xlink:href="KY294244" xlink:type="simple">KY294244-45</ext-link></td></tr><tr><td rowspan="4" colspan="1">
              <tp:taxon-name><tp:taxon-name-part taxon-name-part-type="species">gracilis</tp:taxon-name-part></tp:taxon-name>
            </td><td rowspan="1" colspan="1">other</td><td rowspan="1" colspan="1">
              <named-content xmlns:xlink="http://www.w3.org/1999/xlink" content-type="specimen-count" id="NCID0EYNCI" xlink:type="simple">4m</named-content>, <named-content xmlns:xlink="http://www.w3.org/1999/xlink" content-type="specimen-count" id="NCID0E3NCI" xlink:type="simple"><named-content content-type="specimen-count" id="NCID0E6NCI" xlink:type="simple">9f</named-content></named-content></td><td rowspan="1" colspan="1">Manoa Cliff trail to Pauoa Flats trail, S. Koolau Mnts, Oahu, USA, ex <tp:taxon-name><tp:taxon-name-part taxon-name-part-type="genus">Metrosideros</tp:taxon-name-part> <tp:taxon-name-part taxon-name-part-type="species">polymorpha</tp:taxon-name-part></tp:taxon-name>, <named-content xmlns:xlink="http://www.w3.org/1999/xlink" content-type="date" id="NCID0EQOCI" xlink:type="simple">10 July 2014</named-content>, “Hi82-14” D. Percy leg. (<abbrev xmlns:xlink="http://www.w3.org/1999/xlink" content-type="institution" xlink:title="Natural History Museum, London, UK" id="ABBRID0EUOCI" xlink:type="simple">BMNH</abbrev>)</td><td rowspan="1" colspan="1">
              <named-content xmlns:xlink="http://www.w3.org/1999/xlink" content-type="dwc:verbatimCoordinates" xlink:type="simple"><named-content content-type="geo-json" specific-use="{&#34;type&#34;:&#34;Point&#34;,&#34;coordinates&#34;:[-157.806200,21.345500]}" id="NCID0EAPCI" xlink:type="simple">21.3455, -157.8062</named-content></named-content>
            </td><td rowspan="1" colspan="1">
              <ext-link xmlns:xlink="http://www.w3.org/1999/xlink" ext-link-type="gen" xlink:href="KY293767" xlink:type="simple">KY293767-69</ext-link>/<ext-link xmlns:xlink="http://www.w3.org/1999/xlink" ext-link-type="gen" xlink:href="KY294246" xlink:type="simple">KY294246-48</ext-link></td></tr><tr><td rowspan="1" colspan="1">other</td><td rowspan="1" colspan="1">
              <named-content xmlns:xlink="http://www.w3.org/1999/xlink" content-type="specimen-count" id="NCID0E1PCI" xlink:type="simple">3m</named-content>, <named-content xmlns:xlink="http://www.w3.org/1999/xlink" content-type="specimen-count" id="NCID0E5PCI" xlink:type="simple"><named-content content-type="specimen-count" id="NCID0EBQCI" xlink:type="simple">9f</named-content></named-content></td><td rowspan="1" colspan="1">same data as previous except: “Hi83-14” D. Percy leg. (<abbrev xmlns:xlink="http://www.w3.org/1999/xlink" content-type="institution" xlink:title="Natural History Museum, London, UK" id="ABBRID0EIQCI" xlink:type="simple">BMNH</abbrev>)</td><td rowspan="1" colspan="1">
              <named-content xmlns:xlink="http://www.w3.org/1999/xlink" content-type="dwc:verbatimCoordinates" xlink:type="simple"><named-content content-type="geo-json" specific-use="{&#34;type&#34;:&#34;Point&#34;,&#34;coordinates&#34;:[-157.805200,21.345300]}" id="NCID0EUQCI" xlink:type="simple">21.3453, -157.8052</named-content></named-content>
            </td><td rowspan="1" colspan="1">
              <ext-link xmlns:xlink="http://www.w3.org/1999/xlink" ext-link-type="gen" xlink:href="KY293770" xlink:type="simple">KY293770-71</ext-link>/<ext-link xmlns:xlink="http://www.w3.org/1999/xlink" ext-link-type="gen" xlink:href="KY294249" xlink:type="simple">KY294249-50</ext-link></td></tr><tr><td rowspan="1" colspan="1">other</td><td rowspan="1" colspan="1">
              <named-content xmlns:xlink="http://www.w3.org/1999/xlink" content-type="specimen-count" id="NCID0EORCI" xlink:type="simple">1f</named-content>
            </td><td rowspan="1" colspan="1">Mnt Kaala summit, Waianae Mnts, Oahu, USA, <named-content xmlns:xlink="http://www.w3.org/1999/xlink" content-type="date" id="NCID0EWRCI" xlink:type="simple">4 July 2014</named-content>, “KM02-14” K. Magnacca leg. (<abbrev xmlns:xlink="http://www.w3.org/1999/xlink" content-type="institution" xlink:title="Natural History Museum, London, UK" id="ABBRID0E1RCI" xlink:type="simple">BMNH</abbrev>)</td><td rowspan="1" colspan="1">
              <named-content xmlns:xlink="http://www.w3.org/1999/xlink" content-type="dwc:verbatimCoordinates" xlink:type="simple"><named-content content-type="geo-json" specific-use="{&#34;type&#34;:&#34;Point&#34;,&#34;coordinates&#34;:[-158.147600,21.503600]}" id="NCID0EGSCI" xlink:type="simple">21.5036, -158.1476</named-content></named-content>
            </td><td rowspan="1" colspan="1">−</td></tr><tr><td rowspan="1" colspan="1">other</td><td rowspan="1" colspan="1">
              <named-content xmlns:xlink="http://www.w3.org/1999/xlink" content-type="specimen-count" id="NCID0EWSCI" xlink:type="simple">1m</named-content>
            </td><td rowspan="1" colspan="1">same data as previous except: on <tp:taxon-name><tp:taxon-name-part taxon-name-part-type="genus">Cheirodendron</tp:taxon-name-part></tp:taxon-name>, “KM07-14” K. Magnacca leg. (<abbrev xmlns:xlink="http://www.w3.org/1999/xlink" content-type="institution" xlink:title="Natural History Museum, London, UK" id="ABBRID0EETCI" xlink:type="simple">BMNH</abbrev>)</td><td rowspan="1" colspan="1">
              <named-content xmlns:xlink="http://www.w3.org/1999/xlink" content-type="dwc:verbatimCoordinates" xlink:type="simple"><named-content content-type="geo-json" specific-use="{&#34;type&#34;:&#34;Point&#34;,&#34;coordinates&#34;:[-158.147600,21.503600]}" id="NCID0EQTCI" xlink:type="simple">21.5036, -158.1476</named-content></named-content>
            </td><td rowspan="1" colspan="1">−</td></tr><tr><td rowspan="12" colspan="1">
              <tp:taxon-name><tp:taxon-name-part taxon-name-part-type="species">dorsostriatus</tp:taxon-name-part></tp:taxon-name>
            </td><td rowspan="1" colspan="1">holotype</td><td rowspan="1" colspan="1">m</td><td rowspan="1" colspan="1">Puu O Umi NAR, Kohala, Hawaii, USA, ex <tp:taxon-name><tp:taxon-name-part taxon-name-part-type="genus">Metrosideros</tp:taxon-name-part> <tp:taxon-name-part taxon-name-part-type="species">polymorpha</tp:taxon-name-part> <tp:taxon-name-part taxon-name-part-type="infraspecific-rank">var.</tp:taxon-name-part> <tp:taxon-name-part taxon-name-part-type="variety">polymorpha</tp:taxon-name-part></tp:taxon-name>, <named-content xmlns:xlink="http://www.w3.org/1999/xlink" content-type="date" id="NCID0EBVCI" xlink:type="simple">2 June 2011</named-content>, “Hi07-11” D. Percy leg. (<abbrev xmlns:xlink="http://www.w3.org/1999/xlink" content-type="institution" xlink:title="Natural History Museum, London, UK" id="ABBRID0EFVCI" xlink:type="simple">BMNH</abbrev>)</td><td rowspan="1" colspan="1">
              <named-content xmlns:xlink="http://www.w3.org/1999/xlink" content-type="dwc:verbatimCoordinates" xlink:type="simple"><named-content content-type="geo-json" specific-use="{&#34;type&#34;:&#34;Point&#34;,&#34;coordinates&#34;:[-155.724000,20.070100]}" id="NCID0ERVCI" xlink:type="simple">20.0701, -155.7240</named-content></named-content>
            </td><td rowspan="1" colspan="1">−</td></tr><tr><td rowspan="1" colspan="1">paratype</td><td rowspan="1" colspan="1">
              <named-content xmlns:xlink="http://www.w3.org/1999/xlink" content-type="specimen-count" id="NCID0EBWCI" xlink:type="simple">1m</named-content>
            </td><td rowspan="1" colspan="1">same data as holotype</td><td rowspan="1" colspan="1"/><td rowspan="1" colspan="1">
              <ext-link xmlns:xlink="http://www.w3.org/1999/xlink" ext-link-type="gen" xlink:href="KY293725" xlink:type="simple">KY293725</ext-link>/<ext-link xmlns:xlink="http://www.w3.org/1999/xlink" ext-link-type="gen" xlink:href="KY294204" xlink:type="simple">KY294204</ext-link></td></tr><tr><td rowspan="1" colspan="1">paratypes</td><td rowspan="1" colspan="1">
              <named-content xmlns:xlink="http://www.w3.org/1999/xlink" content-type="specimen-count" id="NCID0EAXCI" xlink:type="simple">3m</named-content>, <named-content xmlns:xlink="http://www.w3.org/1999/xlink" content-type="specimen-count" id="NCID0EEXCI" xlink:type="simple"><named-content content-type="specimen-count" id="NCID0EHXCI" xlink:type="simple">5f</named-content></named-content>, <named-content xmlns:xlink="http://www.w3.org/1999/xlink" content-type="specimen-count" id="NCID0ELXCI" xlink:type="simple">20i</named-content></td><td rowspan="1" colspan="1">same data as holotype except: ex <tp:taxon-name><tp:taxon-name-part taxon-name-part-type="genus">Metrosideros</tp:taxon-name-part> <tp:taxon-name-part taxon-name-part-type="species">polymorpha</tp:taxon-name-part> <tp:taxon-name-part taxon-name-part-type="infraspecific-rank">var.</tp:taxon-name-part> <tp:taxon-name-part taxon-name-part-type="variety">glaberrima</tp:taxon-name-part></tp:taxon-name>, “Hi06-11” D. Percy leg. (<abbrev xmlns:xlink="http://www.w3.org/1999/xlink" content-type="institution" xlink:title="Natural History Museum, London, UK" id="ABBRID0EDYCI" xlink:type="simple">BMNH</abbrev>)</td><td rowspan="1" colspan="1">
              <named-content xmlns:xlink="http://www.w3.org/1999/xlink" content-type="dwc:verbatimCoordinates" xlink:type="simple"><named-content content-type="geo-json" specific-use="{&#34;type&#34;:&#34;Point&#34;,&#34;coordinates&#34;:[-155.724000,20.070100]}" id="NCID0EPYCI" xlink:type="simple">20.0701, -155.7240</named-content></named-content>
            </td><td rowspan="1" colspan="1">
              <ext-link xmlns:xlink="http://www.w3.org/1999/xlink" ext-link-type="gen" xlink:href="KY293723" xlink:type="simple">KY293723-24</ext-link>/<ext-link xmlns:xlink="http://www.w3.org/1999/xlink" ext-link-type="gen" xlink:href="KY294202" xlink:type="simple">KY294202-03</ext-link></td></tr><tr><td rowspan="1" colspan="1">other</td><td rowspan="1" colspan="1">
              <named-content xmlns:xlink="http://www.w3.org/1999/xlink" content-type="specimen-count" id="NCID0EJZCI" xlink:type="simple">
                <named-content content-type="specimen-count" id="NCID0ENZCI" xlink:type="simple">14i</named-content>
              </named-content>
            </td><td rowspan="1" colspan="1">Donkey Mill Rd., Kona, Hawaii, USA, ex <tp:taxon-name><tp:taxon-name-part taxon-name-part-type="genus">Metrosideros</tp:taxon-name-part></tp:taxon-name>, <named-content xmlns:xlink="http://www.w3.org/1999/xlink" content-type="date" id="NCID0E3ZCI" xlink:type="simple">29 August <named-content content-type="specimen-count" id="NCID0EA1CI" xlink:type="simple">1973</named-content>, J</named-content>. Beardsley leg. (<named-content xmlns:xlink="http://www.w3.org/1999/xlink" content-type="dwc:institutional_code" xlink:type="simple">BPBM</named-content>)</td><td rowspan="1" colspan="1">
              <named-content xmlns:xlink="http://www.w3.org/1999/xlink" content-type="dwc:verbatimCoordinates" xlink:type="simple"><named-content content-type="geo-json" specific-use="{&#34;type&#34;:&#34;Point&#34;,&#34;coordinates&#34;:[-155.912300,19.581400]}" id="NCID0ER1CI" xlink:type="simple">19.5814, -155.9123</named-content></named-content>
            </td><td rowspan="1" colspan="1">−</td></tr><tr><td rowspan="1" colspan="1"/><td rowspan="1" colspan="1">
              <named-content xmlns:xlink="http://www.w3.org/1999/xlink" content-type="specimen-count" id="NCID0EB2CI" xlink:type="simple">1f</named-content>
            </td><td rowspan="1" colspan="1">Olaa Forest, Hawaii, USA, ex <tp:taxon-name><tp:taxon-name-part taxon-name-part-type="genus">Metrosideros</tp:taxon-name-part> <tp:taxon-name-part taxon-name-part-type="species">polymorpha</tp:taxon-name-part> <tp:taxon-name-part taxon-name-part-type="infraspecific-rank">var.</tp:taxon-name-part> <tp:taxon-name-part taxon-name-part-type="variety">glaberrima</tp:taxon-name-part></tp:taxon-name>, <named-content xmlns:xlink="http://www.w3.org/1999/xlink" content-type="date" id="NCID0E12CI" xlink:type="simple">24 August 2003</named-content>, “Hi43-03” D. Percy leg. (<abbrev xmlns:xlink="http://www.w3.org/1999/xlink" content-type="institution" xlink:title="Natural History Museum, London, UK" id="ABBRID0E52CI" xlink:type="simple">BMNH</abbrev>)</td><td rowspan="1" colspan="1">
              <named-content xmlns:xlink="http://www.w3.org/1999/xlink" content-type="dwc:verbatimCoordinates" xlink:type="simple"><named-content content-type="geo-json" specific-use="{&#34;type&#34;:&#34;Point&#34;,&#34;coordinates&#34;:[-155.246700,19.460300]}" id="NCID0EK3CI" xlink:type="simple">19.4603, -155.2467</named-content></named-content>
            </td><td rowspan="1" colspan="1">−</td></tr><tr><td rowspan="1" colspan="1">other</td><td rowspan="1" colspan="1">
              <named-content xmlns:xlink="http://www.w3.org/1999/xlink" content-type="specimen-count" id="NCID0E13CI" xlink:type="simple">1f</named-content>
            </td><td rowspan="1" colspan="1">Puu Pili, 3900ft, Kohala, Hawaii, USA, on <tp:taxon-name><tp:taxon-name-part taxon-name-part-type="genus">Metrosideros</tp:taxon-name-part></tp:taxon-name>, <named-content xmlns:xlink="http://www.w3.org/1999/xlink" content-type="date" id="NCID0EI4CI" xlink:type="simple">12 August 2010</named-content>, “JG7” J. Giffin leg. (<abbrev xmlns:xlink="http://www.w3.org/1999/xlink" content-type="institution" xlink:title="Natural History Museum, London, UK" id="ABBRID0EM4CI" xlink:type="simple">BMNH</abbrev>)</td><td rowspan="1" colspan="1">−</td><td rowspan="1" colspan="1">−</td></tr><tr><td rowspan="1" colspan="1">other</td><td rowspan="1" colspan="1">
              <named-content xmlns:xlink="http://www.w3.org/1999/xlink" content-type="specimen-count" id="NCID0E64CI" xlink:type="simple">3m</named-content>
            </td><td rowspan="1" colspan="1">Kau, Hawaii, USA, ex <tp:taxon-name><tp:taxon-name-part taxon-name-part-type="genus">Metrosideros</tp:taxon-name-part> <tp:taxon-name-part taxon-name-part-type="species">polymorpha</tp:taxon-name-part></tp:taxon-name>, <named-content xmlns:xlink="http://www.w3.org/1999/xlink" content-type="date" id="NCID0ER5CI" xlink:type="simple">12 July 2013</named-content>, “Hi04-13” D. Percy leg. (<abbrev xmlns:xlink="http://www.w3.org/1999/xlink" content-type="institution" xlink:title="Natural History Museum, London, UK" id="ABBRID0EV5CI" xlink:type="simple">BMNH</abbrev>)</td><td rowspan="1" colspan="1">
              <named-content xmlns:xlink="http://www.w3.org/1999/xlink" content-type="dwc:verbatimCoordinates" xlink:type="simple"><named-content content-type="geo-json" specific-use="{&#34;type&#34;:&#34;Point&#34;,&#34;coordinates&#34;:[-155.588400,19.174700]}" id="NCID0EB6CI" xlink:type="simple">19.1747, -155.5884</named-content></named-content>
            </td><td rowspan="1" colspan="1">
              <ext-link xmlns:xlink="http://www.w3.org/1999/xlink" ext-link-type="gen" xlink:href="KY293727" xlink:type="simple">KY293727</ext-link>/<ext-link xmlns:xlink="http://www.w3.org/1999/xlink" ext-link-type="gen" xlink:href="KY294206" xlink:type="simple">KY294206</ext-link></td></tr><tr><td rowspan="1" colspan="1">other</td><td rowspan="1" colspan="1">
              <named-content xmlns:xlink="http://www.w3.org/1999/xlink" content-type="specimen-count" id="NCID0E26CI" xlink:type="simple">1m</named-content>, <named-content xmlns:xlink="http://www.w3.org/1999/xlink" content-type="specimen-count" id="NCID0E66CI" xlink:type="simple">1f</named-content></td><td rowspan="1" colspan="1">Alili Spring trail, Kau, Hawaii, USA, ex <tp:taxon-name><tp:taxon-name-part taxon-name-part-type="genus">Metrosideros</tp:taxon-name-part> <tp:taxon-name-part taxon-name-part-type="species">polymorpha</tp:taxon-name-part></tp:taxon-name>, <named-content xmlns:xlink="http://www.w3.org/1999/xlink" content-type="date" id="NCID0EQADI" xlink:type="simple">19 July 2013</named-content>, “Hi47-13” D. Percy leg. (<abbrev xmlns:xlink="http://www.w3.org/1999/xlink" content-type="institution" xlink:title="Natural History Museum, London, UK" id="ABBRID0EUADI" xlink:type="simple">BMNH</abbrev>)</td><td rowspan="1" colspan="1">
              <named-content xmlns:xlink="http://www.w3.org/1999/xlink" content-type="dwc:verbatimCoordinates" xlink:type="simple"><named-content content-type="geo-json" specific-use="{&#34;type&#34;:&#34;Point&#34;,&#34;coordinates&#34;:[-155.520800,19.233300]}" id="NCID0EABDI" xlink:type="simple">19.2333, -155.5208</named-content></named-content>
            </td><td rowspan="1" colspan="1">
              <ext-link xmlns:xlink="http://www.w3.org/1999/xlink" ext-link-type="gen" xlink:href="KY293726" xlink:type="simple">KY293726</ext-link>/<ext-link xmlns:xlink="http://www.w3.org/1999/xlink" ext-link-type="gen" xlink:href="KY294205" xlink:type="simple">KY294205</ext-link></td></tr><tr><td rowspan="1" colspan="1">other</td><td rowspan="1" colspan="1">
              <named-content xmlns:xlink="http://www.w3.org/1999/xlink" content-type="specimen-count" id="NCID0E1BDI" xlink:type="simple">1m</named-content>, <named-content xmlns:xlink="http://www.w3.org/1999/xlink" content-type="specimen-count" id="NCID0E5BDI" xlink:type="simple">2f</named-content></td><td rowspan="1" colspan="1">Humuula trail, Hawaii, USA, ex <tp:taxon-name><tp:taxon-name-part taxon-name-part-type="genus">Metrosideros</tp:taxon-name-part> <tp:taxon-name-part taxon-name-part-type="species">polymorpha</tp:taxon-name-part> <tp:taxon-name-part taxon-name-part-type="infraspecific-rank">var.</tp:taxon-name-part> <tp:taxon-name-part taxon-name-part-type="variety">glaberrima</tp:taxon-name-part></tp:taxon-name>, <named-content xmlns:xlink="http://www.w3.org/1999/xlink" content-type="date" id="NCID0EWCDI" xlink:type="simple">20 July 2013</named-content>, “Hi59-13” D. Percy leg. (<abbrev xmlns:xlink="http://www.w3.org/1999/xlink" content-type="institution" xlink:title="Natural History Museum, London, UK" id="ABBRID0E1CDI" xlink:type="simple">BMNH</abbrev>)</td><td rowspan="1" colspan="1">
              <named-content xmlns:xlink="http://www.w3.org/1999/xlink" content-type="dwc:verbatimCoordinates" xlink:type="simple"><named-content content-type="geo-json" specific-use="{&#34;type&#34;:&#34;Point&#34;,&#34;coordinates&#34;:[-155.302800,19.965200]}" id="NCID0EGDDI" xlink:type="simple">19.9652, -155.3028</named-content></named-content>
            </td><td rowspan="1" colspan="1">
              <ext-link xmlns:xlink="http://www.w3.org/1999/xlink" ext-link-type="gen" xlink:href="KY293728" xlink:type="simple">KY293728-30</ext-link>/<ext-link xmlns:xlink="http://www.w3.org/1999/xlink" ext-link-type="gen" xlink:href="KY294207" xlink:type="simple">KY294207-09</ext-link></td></tr><tr><td rowspan="1" colspan="1">other</td><td rowspan="1" colspan="1">
              <named-content xmlns:xlink="http://www.w3.org/1999/xlink" content-type="specimen-count" id="NCID0EAEDI" xlink:type="simple">1f</named-content>, <named-content xmlns:xlink="http://www.w3.org/1999/xlink" content-type="specimen-count" id="NCID0EEEDI" xlink:type="simple">3i</named-content></td><td rowspan="1" colspan="1">Upper Hamakua Ditch, Kohala, Hawaii, USA, ex <tp:taxon-name><tp:taxon-name-part taxon-name-part-type="genus">Metrosideros</tp:taxon-name-part> <tp:taxon-name-part taxon-name-part-type="species">polymorpha</tp:taxon-name-part> <tp:taxon-name-part taxon-name-part-type="infraspecific-rank">var.</tp:taxon-name-part> <tp:taxon-name-part taxon-name-part-type="variety">glaberrima</tp:taxon-name-part></tp:taxon-name>, <named-content xmlns:xlink="http://www.w3.org/1999/xlink" content-type="date" id="NCID0E3EDI" xlink:type="simple">5 March 2014</named-content>, “Hi09-14” D. Percy leg. (<abbrev xmlns:xlink="http://www.w3.org/1999/xlink" content-type="institution" xlink:title="Natural History Museum, London, UK" id="ABBRID0EAFDI" xlink:type="simple">BMNH</abbrev>)</td><td rowspan="1" colspan="1">
              <named-content xmlns:xlink="http://www.w3.org/1999/xlink" content-type="dwc:verbatimCoordinates" xlink:type="simple"><named-content content-type="geo-json" specific-use="{&#34;type&#34;:&#34;Point&#34;,&#34;coordinates&#34;:[-155.671100,20.071400]}" id="NCID0EMFDI" xlink:type="simple">20.0714, -155.6711</named-content></named-content>
            </td><td rowspan="1" colspan="1">
              <ext-link xmlns:xlink="http://www.w3.org/1999/xlink" ext-link-type="gen" xlink:href="KY293731" xlink:type="simple">KY293731-32</ext-link>/<ext-link xmlns:xlink="http://www.w3.org/1999/xlink" ext-link-type="gen" xlink:href="KY294210" xlink:type="simple">KY294210-11</ext-link></td></tr><tr><td rowspan="1" colspan="1">other</td><td rowspan="1" colspan="1">
              <named-content xmlns:xlink="http://www.w3.org/1999/xlink" content-type="specimen-count" id="NCID0EGGDI" xlink:type="simple">2f</named-content>
            </td><td rowspan="1" colspan="1">same data as previous except: ex <tp:taxon-name><tp:taxon-name-part taxon-name-part-type="genus">Metrosideros</tp:taxon-name-part> <tp:taxon-name-part taxon-name-part-type="species">polymorpha</tp:taxon-name-part></tp:taxon-name>, “Hi11-14” D. Percy leg. (<abbrev xmlns:xlink="http://www.w3.org/1999/xlink" content-type="institution" xlink:title="Natural History Museum, London, UK" id="ABBRID0EYGDI" xlink:type="simple">BMNH</abbrev>)</td><td rowspan="1" colspan="1">
              <named-content xmlns:xlink="http://www.w3.org/1999/xlink" content-type="dwc:verbatimCoordinates" xlink:type="simple"><named-content content-type="geo-json" specific-use="{&#34;type&#34;:&#34;Point&#34;,&#34;coordinates&#34;:[-155.679100,20.085200]}" id="NCID0EEHDI" xlink:type="simple">20.0852, -155.6791</named-content></named-content>
            </td><td rowspan="1" colspan="1">
              <ext-link xmlns:xlink="http://www.w3.org/1999/xlink" ext-link-type="gen" xlink:href="KY293733" xlink:type="simple">KY293733-34</ext-link>/<ext-link xmlns:xlink="http://www.w3.org/1999/xlink" ext-link-type="gen" xlink:href="KY294212" xlink:type="simple">KY294212-13</ext-link></td></tr><tr><td rowspan="1" colspan="1">other</td><td rowspan="1" colspan="1">
              <named-content xmlns:xlink="http://www.w3.org/1999/xlink" content-type="specimen-count" id="NCID0E5HDI" xlink:type="simple">1f</named-content>
            </td><td rowspan="1" colspan="1">same data as previous except: “Hi12-14” D. Percy leg. (<abbrev xmlns:xlink="http://www.w3.org/1999/xlink" content-type="institution" xlink:title="Natural History Museum, London, UK" id="ABBRID0EGIDI" xlink:type="simple">BMNH</abbrev>)</td><td rowspan="1" colspan="1">
              <named-content xmlns:xlink="http://www.w3.org/1999/xlink" content-type="dwc:verbatimCoordinates" xlink:type="simple"><named-content content-type="geo-json" specific-use="{&#34;type&#34;:&#34;Point&#34;,&#34;coordinates&#34;:[-155.675200,20.084100]}" id="NCID0ESIDI" xlink:type="simple">20.0841, -155.6752</named-content></named-content>
            </td><td rowspan="1" colspan="1">
              <ext-link xmlns:xlink="http://www.w3.org/1999/xlink" ext-link-type="gen" xlink:href="KY293734" xlink:type="simple">KY293734</ext-link>/<ext-link xmlns:xlink="http://www.w3.org/1999/xlink" ext-link-type="gen" xlink:href="KY294214" xlink:type="simple">KY294214</ext-link></td></tr><tr><td rowspan="3" colspan="1">
              <tp:taxon-name><tp:taxon-name-part taxon-name-part-type="species">dorsostriatus</tp:taxon-name-part></tp:taxon-name>
            </td><td rowspan="1" colspan="1">other</td><td rowspan="1" colspan="1">
              <named-content xmlns:xlink="http://www.w3.org/1999/xlink" content-type="specimen-count" id="NCID0EZJDI" xlink:type="simple">1m</named-content>, <named-content xmlns:xlink="http://www.w3.org/1999/xlink" content-type="specimen-count" id="NCID0E4JDI" xlink:type="simple">1f</named-content></td><td rowspan="1" colspan="1">Puu Makaala, Hawaii, USA, ex <tp:taxon-name><tp:taxon-name-part taxon-name-part-type="genus">Metrosideros</tp:taxon-name-part> <tp:taxon-name-part taxon-name-part-type="species">polymorpha</tp:taxon-name-part> <tp:taxon-name-part taxon-name-part-type="infraspecific-rank">var.</tp:taxon-name-part> <tp:taxon-name-part taxon-name-part-type="variety">glaberrima</tp:taxon-name-part></tp:taxon-name>, <named-content xmlns:xlink="http://www.w3.org/1999/xlink" content-type="date" id="NCID0EVKDI" xlink:type="simple">6 March 2014</named-content>, “Hi15-14” D. Percy leg. (<abbrev xmlns:xlink="http://www.w3.org/1999/xlink" content-type="institution" xlink:title="Natural History Museum, London, UK" id="ABBRID0EZKDI" xlink:type="simple">BMNH</abbrev>)</td><td rowspan="1" colspan="1">
              <named-content xmlns:xlink="http://www.w3.org/1999/xlink" content-type="dwc:verbatimCoordinates" xlink:type="simple"><named-content content-type="geo-json" specific-use="{&#34;type&#34;:&#34;Point&#34;,&#34;coordinates&#34;:[-155.231200,19.549500]}" id="NCID0EFLDI" xlink:type="simple">19.5495, -155.2312</named-content></named-content>
            </td><td rowspan="1" colspan="1">
              <ext-link xmlns:xlink="http://www.w3.org/1999/xlink" ext-link-type="gen" xlink:href="KY293736" xlink:type="simple">KY293736-37</ext-link>/<ext-link xmlns:xlink="http://www.w3.org/1999/xlink" ext-link-type="gen" xlink:href="KY294215" xlink:type="simple">KY294215-16</ext-link></td></tr><tr><td rowspan="1" colspan="1">other</td><td rowspan="1" colspan="1">
              <named-content xmlns:xlink="http://www.w3.org/1999/xlink" content-type="specimen-count" id="NCID0E6LDI" xlink:type="simple">3m</named-content>, <named-content xmlns:xlink="http://www.w3.org/1999/xlink" content-type="specimen-count" id="NCID0EDMDI" xlink:type="simple">3i</named-content></td><td rowspan="1" colspan="1">same data as previous except: “Hi16-14” D. Percy leg. (<abbrev xmlns:xlink="http://www.w3.org/1999/xlink" content-type="institution" xlink:title="Natural History Museum, London, UK" id="ABBRID0EKMDI" xlink:type="simple">BMNH</abbrev>)</td><td rowspan="1" colspan="1">
              <named-content xmlns:xlink="http://www.w3.org/1999/xlink" content-type="dwc:verbatimCoordinates" xlink:type="simple"><named-content content-type="geo-json" specific-use="{&#34;type&#34;:&#34;Point&#34;,&#34;coordinates&#34;:[-155.230800,19.551600]}" id="NCID0EWMDI" xlink:type="simple">19.5516, -155.2308</named-content></named-content>
            </td><td rowspan="1" colspan="1">
              <ext-link xmlns:xlink="http://www.w3.org/1999/xlink" ext-link-type="gen" xlink:href="KY293738" xlink:type="simple">KY293738-41</ext-link>/<ext-link xmlns:xlink="http://www.w3.org/1999/xlink" ext-link-type="gen" xlink:href="KY294217" xlink:type="simple">KY294217-20</ext-link></td></tr><tr><td rowspan="1" colspan="1">other</td><td rowspan="1" colspan="1">
              <named-content xmlns:xlink="http://www.w3.org/1999/xlink" content-type="specimen-count" id="NCID0EQNDI" xlink:type="simple">1m</named-content>
            </td><td rowspan="1" colspan="1">same data as previous except: “Hi17-14” D. Percy leg. (<abbrev xmlns:xlink="http://www.w3.org/1999/xlink" content-type="institution" xlink:title="Natural History Museum, London, UK" id="ABBRID0EYNDI" xlink:type="simple">BMNH</abbrev>)</td><td rowspan="1" colspan="1">
              <named-content xmlns:xlink="http://www.w3.org/1999/xlink" content-type="dwc:verbatimCoordinates" xlink:type="simple"><named-content content-type="geo-json" specific-use="{&#34;type&#34;:&#34;Point&#34;,&#34;coordinates&#34;:[-155.231000,19.552200]}" id="NCID0EEODI" xlink:type="simple">19.5522, -155.2310</named-content></named-content>
            </td><td rowspan="1" colspan="1">
              <ext-link xmlns:xlink="http://www.w3.org/1999/xlink" ext-link-type="gen" xlink:href="KY293742" xlink:type="simple">KY293742</ext-link>/<ext-link xmlns:xlink="http://www.w3.org/1999/xlink" ext-link-type="gen" xlink:href="KY294221" xlink:type="simple">KY294221</ext-link></td></tr><tr><td rowspan="2" colspan="1">
              <tp:taxon-name><tp:taxon-name-part taxon-name-part-type="species">namaka</tp:taxon-name-part></tp:taxon-name>
            </td><td rowspan="1" colspan="1">holotype</td><td rowspan="1" colspan="1">m</td><td rowspan="1" colspan="1">Mnt Kaala, boardwalk through bog, Waianae Mnts, Oahu, USA, ex <tp:taxon-name><tp:taxon-name-part taxon-name-part-type="genus">Metrosideros</tp:taxon-name-part> <tp:taxon-name-part taxon-name-part-type="species">polymorpha</tp:taxon-name-part></tp:taxon-name>, <named-content xmlns:xlink="http://www.w3.org/1999/xlink" content-type="date" id="NCID0EYPDI" xlink:type="simple">4 July 2014</named-content>, “Hi57-14” D. Percy leg. (<abbrev xmlns:xlink="http://www.w3.org/1999/xlink" content-type="institution" xlink:title="Natural History Museum, London, UK" id="ABBRID0E3PDI" xlink:type="simple">BMNH</abbrev>)</td><td rowspan="1" colspan="1">
              <named-content xmlns:xlink="http://www.w3.org/1999/xlink" content-type="dwc:verbatimCoordinates" xlink:type="simple"><named-content content-type="geo-json" specific-use="{&#34;type&#34;:&#34;Point&#34;,&#34;coordinates&#34;:[-158.144000,21.507100]}" id="NCID0EIQDI" xlink:type="simple">21.5071, -158.1440</named-content></named-content>
            </td><td rowspan="1" colspan="1">
              <ext-link xmlns:xlink="http://www.w3.org/1999/xlink" ext-link-type="gen" xlink:href="KY293899" xlink:type="simple">KY293899</ext-link>/<ext-link xmlns:xlink="http://www.w3.org/1999/xlink" ext-link-type="gen" xlink:href="KY294373" xlink:type="simple">KY294373</ext-link></td></tr><tr><td rowspan="1" colspan="1">paratypes</td><td rowspan="1" colspan="1">
              <named-content xmlns:xlink="http://www.w3.org/1999/xlink" content-type="specimen-count" id="NCID0ECRDI" xlink:type="simple">1f</named-content>, <named-content xmlns:xlink="http://www.w3.org/1999/xlink" content-type="specimen-count" id="NCID0EGRDI" xlink:type="simple">8i</named-content></td><td rowspan="1" colspan="1">same data as holotype</td><td rowspan="1" colspan="1">−</td><td rowspan="1" colspan="1">
              <ext-link xmlns:xlink="http://www.w3.org/1999/xlink" ext-link-type="gen" xlink:href="KY293898-900" xlink:type="simple">KY293898-900</ext-link>/<ext-link xmlns:xlink="http://www.w3.org/1999/xlink" ext-link-type="gen" xlink:href="KY294372" xlink:type="simple">KY294372</ext-link>, <ext-link xmlns:xlink="http://www.w3.org/1999/xlink" ext-link-type="gen" xlink:href="KY294374" xlink:type="simple">KY294374-76</ext-link></td></tr><tr><td rowspan="1" colspan="1">
              <bold><tp:taxon-name><tp:taxon-name-part taxon-name-part-type="species">minutus</tp:taxon-name-part></tp:taxon-name></bold>
            </td><td rowspan="1" colspan="1"/><td rowspan="1" colspan="1"/><td rowspan="1" colspan="1"/><td rowspan="1" colspan="1">−</td><td rowspan="1" colspan="1">−</td></tr><tr><td rowspan="10" colspan="1">
              <tp:taxon-name><tp:taxon-name-part taxon-name-part-type="species">minutus</tp:taxon-name-part></tp:taxon-name>
            </td><td rowspan="1" colspan="1">holotype</td><td rowspan="1" colspan="1">m</td><td rowspan="1" colspan="1">Kilauea, Hawaii, USA, ex Ohia Lehua, <named-content xmlns:xlink="http://www.w3.org/1999/xlink" content-type="date" id="NCID0EZTDI" xlink:type="simple">27 June 1917</named-content>, O. Swezey leg. (<named-content xmlns:xlink="http://www.w3.org/1999/xlink" content-type="dwc:institutional_code" xlink:type="simple">BPBM</named-content>)</td><td rowspan="1" colspan="1">−</td><td rowspan="1" colspan="1">−</td></tr><tr><td rowspan="1" colspan="1">other</td><td rowspan="1" colspan="1">
              <named-content xmlns:xlink="http://www.w3.org/1999/xlink" content-type="specimen-count" id="NCID0EQUDI" xlink:type="simple">2m</named-content>, <named-content xmlns:xlink="http://www.w3.org/1999/xlink" content-type="specimen-count" id="NCID0EUUDI" xlink:type="simple">1f</named-content></td><td rowspan="1" colspan="1">Southern Belt road (93 mile marker to Hilo), Hawaii, USA, <tp:taxon-name><tp:taxon-name-part taxon-name-part-type="genus">Metrosideros</tp:taxon-name-part> <tp:taxon-name-part taxon-name-part-type="species">polymorpha</tp:taxon-name-part> <tp:taxon-name-part taxon-name-part-type="infraspecific-rank">var.</tp:taxon-name-part> <tp:taxon-name-part taxon-name-part-type="variety">polymorpha</tp:taxon-name-part></tp:taxon-name>, <named-content xmlns:xlink="http://www.w3.org/1999/xlink" content-type="date" id="NCID0EMVDI" xlink:type="simple">29 May 2002</named-content>, “387-02” D. Percy leg. (<abbrev xmlns:xlink="http://www.w3.org/1999/xlink" content-type="institution" xlink:title="Natural History Museum, London, UK" id="ABBRID0EQVDI" xlink:type="simple">BMNH</abbrev>)</td><td rowspan="1" colspan="1">
              <named-content xmlns:xlink="http://www.w3.org/1999/xlink" content-type="dwc:verbatimCoordinates" xlink:type="simple"><named-content content-type="geo-json" specific-use="{&#34;type&#34;:&#34;Point&#34;,&#34;coordinates&#34;:[-155.875000,19.268000]}" id="NCID0E3VDI" xlink:type="simple">19.2680, -155.8750</named-content></named-content>
            </td><td rowspan="1" colspan="1">−</td></tr><tr><td rowspan="1" colspan="1">other</td><td rowspan="1" colspan="1">
              <named-content xmlns:xlink="http://www.w3.org/1999/xlink" content-type="specimen-count" id="NCID0EMWDI" xlink:type="simple">1m</named-content>
            </td><td rowspan="1" colspan="1">Saddle Road (near 22 mile marker), Hawaii, USA, ex <tp:taxon-name><tp:taxon-name-part taxon-name-part-type="genus">Metrosideros</tp:taxon-name-part> <tp:taxon-name-part taxon-name-part-type="species">polymorpha</tp:taxon-name-part> <tp:taxon-name-part taxon-name-part-type="infraspecific-rank">var.</tp:taxon-name-part> <tp:taxon-name-part taxon-name-part-type="variety">polymorpha</tp:taxon-name-part></tp:taxon-name>, <named-content xmlns:xlink="http://www.w3.org/1999/xlink" content-type="date" id="NCID0EFXDI" xlink:type="simple">30 May 2002</named-content>, “391-02” D. Percy leg. (<abbrev xmlns:xlink="http://www.w3.org/1999/xlink" content-type="institution" xlink:title="Natural History Museum, London, UK" id="ABBRID0EJXDI" xlink:type="simple">BMNH</abbrev>)</td><td rowspan="1" colspan="1">
              <named-content xmlns:xlink="http://www.w3.org/1999/xlink" content-type="dwc:verbatimCoordinates" xlink:type="simple"><named-content content-type="geo-json" specific-use="{&#34;type&#34;:&#34;Point&#34;,&#34;coordinates&#34;:[-155.380200,19.676500]}" id="NCID0EVXDI" xlink:type="simple">19.6765, -155.3802</named-content></named-content>
            </td><td rowspan="1" colspan="1">−</td></tr><tr><td rowspan="1" colspan="1">other</td><td rowspan="1" colspan="1">
              <named-content xmlns:xlink="http://www.w3.org/1999/xlink" content-type="specimen-count" id="NCID0EFYDI" xlink:type="simple">20m</named-content>, <named-content xmlns:xlink="http://www.w3.org/1999/xlink" content-type="specimen-count" id="NCID0EJYDI" xlink:type="simple">20f</named-content></td><td rowspan="1" colspan="1">Tree Planting Road, off Saddle Road, Hawaii, USA, ex <tp:taxon-name><tp:taxon-name-part taxon-name-part-type="genus">Metrosideros</tp:taxon-name-part> <tp:taxon-name-part taxon-name-part-type="species">polymorpha</tp:taxon-name-part> <tp:taxon-name-part taxon-name-part-type="infraspecific-rank">var.</tp:taxon-name-part> <tp:taxon-name-part taxon-name-part-type="variety">polymorpha</tp:taxon-name-part></tp:taxon-name>, <named-content xmlns:xlink="http://www.w3.org/1999/xlink" content-type="date" id="NCID0EBZDI" xlink:type="simple">18 July 2002</named-content>, “418-02” D. Percy leg. (<abbrev xmlns:xlink="http://www.w3.org/1999/xlink" content-type="institution" xlink:title="Natural History Museum, London, UK" id="ABBRID0EFZDI" xlink:type="simple">BMNH</abbrev>)</td><td rowspan="1" colspan="1">
              <named-content xmlns:xlink="http://www.w3.org/1999/xlink" content-type="dwc:verbatimCoordinates" xlink:type="simple"><named-content content-type="geo-json" specific-use="{&#34;type&#34;:&#34;Point&#34;,&#34;coordinates&#34;:[-155.295100,19.683400]}" id="NCID0ERZDI" xlink:type="simple">19.6834, -155.2951</named-content></named-content>
            </td><td rowspan="1" colspan="1">
              <ext-link xmlns:xlink="http://www.w3.org/1999/xlink" ext-link-type="gen" xlink:href="KY293871" xlink:type="simple">KY293871</ext-link>/<ext-link xmlns:xlink="http://www.w3.org/1999/xlink" ext-link-type="gen" xlink:href="KY294346" xlink:type="simple">KY294346</ext-link></td></tr><tr><td rowspan="1" colspan="1">other</td><td rowspan="1" colspan="1">
              <named-content xmlns:xlink="http://www.w3.org/1999/xlink" content-type="specimen-count" id="NCID0EL1DI" xlink:type="simple">1m</named-content>, <named-content xmlns:xlink="http://www.w3.org/1999/xlink" content-type="specimen-count" id="NCID0EP1DI" xlink:type="simple">1f</named-content></td><td rowspan="1" colspan="1">Olaa Forest near Solid Waste Dump, Hawaii, USA, ex <tp:taxon-name><tp:taxon-name-part taxon-name-part-type="genus">Metrosideros</tp:taxon-name-part> <tp:taxon-name-part taxon-name-part-type="species">polymorpha</tp:taxon-name-part> <tp:taxon-name-part taxon-name-part-type="infraspecific-rank">var.</tp:taxon-name-part> <tp:taxon-name-part taxon-name-part-type="variety">glaberrima</tp:taxon-name-part></tp:taxon-name>, <named-content xmlns:xlink="http://www.w3.org/1999/xlink" content-type="date" id="NCID0EH2DI" xlink:type="simple">21 August 2003</named-content>, “Hi36-03” D. Percy leg. (<abbrev xmlns:xlink="http://www.w3.org/1999/xlink" content-type="institution" xlink:title="Natural History Museum, London, UK" id="ABBRID0EL2DI" xlink:type="simple">BMNH</abbrev>)</td><td rowspan="1" colspan="1">
              <named-content xmlns:xlink="http://www.w3.org/1999/xlink" content-type="dwc:verbatimCoordinates" xlink:type="simple"><named-content content-type="geo-json" specific-use="{&#34;type&#34;:&#34;Point&#34;,&#34;coordinates&#34;:[-155.204200,19.450000]}" id="NCID0EX2DI" xlink:type="simple">19.4500, -155.2042</named-content></named-content>
            </td><td rowspan="1" colspan="1">−</td></tr><tr><td rowspan="1" colspan="1">other</td><td rowspan="1" colspan="1">
              <named-content xmlns:xlink="http://www.w3.org/1999/xlink" content-type="specimen-count" id="NCID0EH3DI" xlink:type="simple">1m</named-content>
            </td><td rowspan="1" colspan="1">same data as previous except: <named-content xmlns:xlink="http://www.w3.org/1999/xlink" content-type="date" id="NCID0EP3DI" xlink:type="simple">22 August 2003</named-content>, “Hi37-03” D. Percy leg. (<abbrev xmlns:xlink="http://www.w3.org/1999/xlink" content-type="institution" xlink:title="Natural History Museum, London, UK" id="ABBRID0ET3DI" xlink:type="simple">BMNH</abbrev>)</td><td rowspan="1" colspan="1">
              <named-content xmlns:xlink="http://www.w3.org/1999/xlink" content-type="dwc:verbatimCoordinates" xlink:type="simple"><named-content content-type="geo-json" specific-use="{&#34;type&#34;:&#34;Point&#34;,&#34;coordinates&#34;:[-155.204200,19.450000]}" id="NCID0E63DI" xlink:type="simple">19.4500, -155.2042</named-content></named-content>
            </td><td rowspan="1" colspan="1">/<ext-link xmlns:xlink="http://www.w3.org/1999/xlink" ext-link-type="gen" xlink:href="KY294339" xlink:type="simple">KY294339</ext-link></td></tr><tr><td rowspan="1" colspan="1">other</td><td rowspan="1" colspan="1">
              <named-content xmlns:xlink="http://www.w3.org/1999/xlink" content-type="specimen-count" id="NCID0EU4DI" xlink:type="simple">7m</named-content>, <named-content xmlns:xlink="http://www.w3.org/1999/xlink" content-type="specimen-count" id="NCID0EY4DI" xlink:type="simple"><named-content content-type="specimen-count" id="NCID0E24DI" xlink:type="simple">5f</named-content></named-content>, <named-content xmlns:xlink="http://www.w3.org/1999/xlink" content-type="specimen-count" id="NCID0E64DI" xlink:type="simple">3i</named-content></td><td rowspan="1" colspan="1">Tree Planting Road, off Saddle Road, Hawaii, USA, ex <tp:taxon-name><tp:taxon-name-part taxon-name-part-type="genus">Metrosideros</tp:taxon-name-part> <tp:taxon-name-part taxon-name-part-type="species">polymorpha</tp:taxon-name-part> <tp:taxon-name-part taxon-name-part-type="infraspecific-rank">var.</tp:taxon-name-part> <tp:taxon-name-part taxon-name-part-type="variety">polymorpha</tp:taxon-name-part></tp:taxon-name>, <named-content xmlns:xlink="http://www.w3.org/1999/xlink" content-type="date" id="NCID0EX5DI" xlink:type="simple">25 August 2003</named-content>, “Hi46-03” D. Percy leg. (<abbrev xmlns:xlink="http://www.w3.org/1999/xlink" content-type="institution" xlink:title="Natural History Museum, London, UK" id="ABBRID0E25DI" xlink:type="simple">BMNH</abbrev>)</td><td rowspan="1" colspan="1">
              <named-content xmlns:xlink="http://www.w3.org/1999/xlink" content-type="dwc:verbatimCoordinates" xlink:type="simple"><named-content content-type="geo-json" specific-use="{&#34;type&#34;:&#34;Point&#34;,&#34;coordinates&#34;:[-155.295000,19.683300]}" id="NCID0EH6DI" xlink:type="simple">19.6833, -155.2950</named-content></named-content>
            </td><td rowspan="1" colspan="1">
              <ext-link xmlns:xlink="http://www.w3.org/1999/xlink" ext-link-type="gen" xlink:href="KY293872" xlink:type="simple">KY293872</ext-link>/<ext-link xmlns:xlink="http://www.w3.org/1999/xlink" ext-link-type="gen" xlink:href="KY294347" xlink:type="simple">KY294347</ext-link></td></tr><tr><td rowspan="1" colspan="1">other</td><td rowspan="1" colspan="1">
              <named-content xmlns:xlink="http://www.w3.org/1999/xlink" content-type="specimen-count" id="NCID0ECAAK" xlink:type="simple">1m</named-content>, <named-content xmlns:xlink="http://www.w3.org/1999/xlink" content-type="specimen-count" id="NCID0EGAAK" xlink:type="simple">20i</named-content></td><td rowspan="1" colspan="1">Kilauea Iki Crater, Hawaii, USA, ex <tp:taxon-name><tp:taxon-name-part taxon-name-part-type="genus">Metrosideros</tp:taxon-name-part> <tp:taxon-name-part taxon-name-part-type="species">polymorpha</tp:taxon-name-part></tp:taxon-name>, <named-content xmlns:xlink="http://www.w3.org/1999/xlink" content-type="date" id="NCID0EXAAK" xlink:type="simple">30 May 2011</named-content>, “Hi02-11” D. Percy leg. (<abbrev xmlns:xlink="http://www.w3.org/1999/xlink" content-type="institution" xlink:title="Natural History Museum, London, UK" id="ABBRID0E2AAK" xlink:type="simple">BMNH</abbrev>)</td><td rowspan="1" colspan="1">
              <named-content xmlns:xlink="http://www.w3.org/1999/xlink" content-type="dwc:verbatimCoordinates" xlink:type="simple"><named-content content-type="geo-json" specific-use="{&#34;type&#34;:&#34;Point&#34;,&#34;coordinates&#34;:[-155.246000,19.413000]}" id="NCID0EHBAK" xlink:type="simple">19.4130, -155.2460</named-content></named-content>
            </td><td rowspan="1" colspan="1">
              <ext-link xmlns:xlink="http://www.w3.org/1999/xlink" ext-link-type="gen" xlink:href="KY293865" xlink:type="simple">KY293865</ext-link>/<ext-link xmlns:xlink="http://www.w3.org/1999/xlink" ext-link-type="gen" xlink:href="KY294340" xlink:type="simple">KY294340</ext-link></td></tr><tr><td rowspan="1" colspan="1">other</td><td rowspan="1" colspan="1">
              <named-content xmlns:xlink="http://www.w3.org/1999/xlink" content-type="specimen-count" id="NCID0EBCAK" xlink:type="simple">2m</named-content>, <named-content xmlns:xlink="http://www.w3.org/1999/xlink" content-type="specimen-count" id="NCID0EFCAK" xlink:type="simple">1f</named-content></td><td rowspan="1" colspan="1">Puu Oo Trail, off Saddle Road, Hawaii, USA, ex <tp:taxon-name><tp:taxon-name-part taxon-name-part-type="genus">Metrosideros</tp:taxon-name-part> <tp:taxon-name-part taxon-name-part-type="species">polymorpha</tp:taxon-name-part></tp:taxon-name>, <named-content xmlns:xlink="http://www.w3.org/1999/xlink" content-type="date" id="NCID0EWCAK" xlink:type="simple">31 May 2011</named-content>, “Hi03-11” D. Percy leg. (<abbrev xmlns:xlink="http://www.w3.org/1999/xlink" content-type="institution" xlink:title="Natural History Museum, London, UK" id="ABBRID0E1CAK" xlink:type="simple">BMNH</abbrev>)</td><td rowspan="1" colspan="1">
              <named-content xmlns:xlink="http://www.w3.org/1999/xlink" content-type="dwc:verbatimCoordinates" xlink:type="simple"><named-content content-type="geo-json" specific-use="{&#34;type&#34;:&#34;Point&#34;,&#34;coordinates&#34;:[-155.388900,19.673200]}" id="NCID0EGDAK" xlink:type="simple">19.6732, -155.3889</named-content></named-content>
            </td><td rowspan="1" colspan="1">−</td></tr><tr><td rowspan="1" colspan="1">other</td><td rowspan="1" colspan="1">
              <named-content xmlns:xlink="http://www.w3.org/1999/xlink" content-type="specimen-count" id="NCID0EWDAK" xlink:type="simple">10m</named-content>, <named-content xmlns:xlink="http://www.w3.org/1999/xlink" content-type="specimen-count" id="NCID0E1DAK" xlink:type="simple">6f</named-content>, <named-content xmlns:xlink="http://www.w3.org/1999/xlink" content-type="specimen-count" id="NCID0E5DAK" xlink:type="simple">2i</named-content></td><td rowspan="1" colspan="1">Tree Planting Road, off Saddle Road, Hawaii, USA, ex <tp:taxon-name><tp:taxon-name-part taxon-name-part-type="genus">Metrosideros</tp:taxon-name-part> <tp:taxon-name-part taxon-name-part-type="species">polymorpha</tp:taxon-name-part></tp:taxon-name>, <named-content xmlns:xlink="http://www.w3.org/1999/xlink" content-type="date" id="NCID0EPEAK" xlink:type="simple">3 June 2011</named-content>, “Hi09-11” D. Percy leg. (<abbrev xmlns:xlink="http://www.w3.org/1999/xlink" content-type="institution" xlink:title="Natural History Museum, London, UK" id="ABBRID0ETEAK" xlink:type="simple">BMNH</abbrev>)</td><td rowspan="1" colspan="1">
              <named-content xmlns:xlink="http://www.w3.org/1999/xlink" content-type="dwc:verbatimCoordinates" xlink:type="simple"><named-content content-type="geo-json" specific-use="{&#34;type&#34;:&#34;Point&#34;,&#34;coordinates&#34;:[-155.292700,19.684000]}" id="NCID0E6EAK" xlink:type="simple">19.6840, -155.2927</named-content></named-content>
            </td><td rowspan="1" colspan="1">
              <ext-link xmlns:xlink="http://www.w3.org/1999/xlink" ext-link-type="gen" xlink:href="KY293866" xlink:type="simple">KY293866-68</ext-link>/<ext-link xmlns:xlink="http://www.w3.org/1999/xlink" ext-link-type="gen" xlink:href="KY294341" xlink:type="simple">KY294341-43</ext-link></td></tr><tr><td rowspan="10" colspan="1">
              <tp:taxon-name><tp:taxon-name-part taxon-name-part-type="species">minutus</tp:taxon-name-part></tp:taxon-name>
            </td><td rowspan="1" colspan="1">other</td><td rowspan="1" colspan="1">
              <named-content xmlns:xlink="http://www.w3.org/1999/xlink" content-type="specimen-count" id="NCID0EGGAK" xlink:type="simple">2m</named-content>, <named-content xmlns:xlink="http://www.w3.org/1999/xlink" content-type="specimen-count" id="NCID0EKGAK" xlink:type="simple">2f</named-content></td><td rowspan="1" colspan="1">Kau, Hawaii, USA, ex <tp:taxon-name><tp:taxon-name-part taxon-name-part-type="genus">Metrosideros</tp:taxon-name-part> <tp:taxon-name-part taxon-name-part-type="species">polymorpha</tp:taxon-name-part></tp:taxon-name>, <named-content xmlns:xlink="http://www.w3.org/1999/xlink" content-type="date" id="NCID0E2GAK" xlink:type="simple">12 July 2013</named-content>, “Hi05-13” D. Percy leg. (<abbrev xmlns:xlink="http://www.w3.org/1999/xlink" content-type="institution" xlink:title="Natural History Museum, London, UK" id="ABBRID0E6GAK" xlink:type="simple">BMNH</abbrev>)</td><td rowspan="1" colspan="1">
              <named-content xmlns:xlink="http://www.w3.org/1999/xlink" content-type="dwc:verbatimCoordinates" xlink:type="simple"><named-content content-type="geo-json" specific-use="{&#34;type&#34;:&#34;Point&#34;,&#34;coordinates&#34;:[-155.585000,19.188300]}" id="NCID0ELHAK" xlink:type="simple">19.1883, -155.5850</named-content></named-content>
            </td><td rowspan="1" colspan="1">
              <ext-link xmlns:xlink="http://www.w3.org/1999/xlink" ext-link-type="gen" xlink:href="KY293869" xlink:type="simple">KY293869-70</ext-link>/<ext-link xmlns:xlink="http://www.w3.org/1999/xlink" ext-link-type="gen" xlink:href="KY294344" xlink:type="simple">KY294344-45</ext-link></td></tr><tr><td rowspan="1" colspan="1">other</td><td rowspan="1" colspan="1">
              <named-content xmlns:xlink="http://www.w3.org/1999/xlink" content-type="specimen-count" id="NCID0EFIAK" xlink:type="simple">3i</named-content>
            </td><td rowspan="1" colspan="1">Tree Planting Road (1850-1880 flows), off Saddle Road, Hawaii, USA, ex <tp:taxon-name><tp:taxon-name-part taxon-name-part-type="genus">Metrosideros</tp:taxon-name-part> <tp:taxon-name-part taxon-name-part-type="species">polymorpha</tp:taxon-name-part> <tp:taxon-name-part taxon-name-part-type="infraspecific-rank">var.</tp:taxon-name-part> <tp:taxon-name-part taxon-name-part-type="variety">incana</tp:taxon-name-part></tp:taxon-name> and var. <tp:taxon-name><tp:taxon-name-part taxon-name-part-type="variety">glaberrima</tp:taxon-name-part></tp:taxon-name>, <named-content xmlns:xlink="http://www.w3.org/1999/xlink" content-type="date" id="NCID0EKJAK" xlink:type="simple">14 July 2013</named-content>, “Hi17-13” D. Percy leg. (<abbrev xmlns:xlink="http://www.w3.org/1999/xlink" content-type="institution" xlink:title="Natural History Museum, London, UK" id="ABBRID0EOJAK" xlink:type="simple">BMNH</abbrev>)</td><td rowspan="1" colspan="1">
              <named-content xmlns:xlink="http://www.w3.org/1999/xlink" content-type="dwc:verbatimCoordinates" xlink:type="simple"><named-content content-type="geo-json" specific-use="{&#34;type&#34;:&#34;Point&#34;,&#34;coordinates&#34;:[-155.278300,19.664200]}" id="NCID0E1JAK" xlink:type="simple">19.6642, -155.2783</named-content></named-content>
            </td><td rowspan="1" colspan="1">−</td></tr><tr><td rowspan="1" colspan="1">other</td><td rowspan="1" colspan="1">
              <named-content xmlns:xlink="http://www.w3.org/1999/xlink" content-type="specimen-count" id="NCID0EKKAK" xlink:type="simple">1m</named-content>, <named-content xmlns:xlink="http://www.w3.org/1999/xlink" content-type="specimen-count" id="NCID0EOKAK" xlink:type="simple">1f</named-content></td><td rowspan="1" colspan="1">Kipuka off Saddle Road, Hawaii, USA, ex <tp:taxon-name><tp:taxon-name-part taxon-name-part-type="genus">Metrosideros</tp:taxon-name-part> <tp:taxon-name-part taxon-name-part-type="species">polymorpha</tp:taxon-name-part> <tp:taxon-name-part taxon-name-part-type="infraspecific-rank">var.</tp:taxon-name-part> <tp:taxon-name-part taxon-name-part-type="variety">polymorpha</tp:taxon-name-part></tp:taxon-name>, <named-content xmlns:xlink="http://www.w3.org/1999/xlink" content-type="date" id="NCID0EGLAK" xlink:type="simple">4 March 2014</named-content>, “Hi02-14” D. Percy leg. (<abbrev xmlns:xlink="http://www.w3.org/1999/xlink" content-type="institution" xlink:title="Natural History Museum, London, UK" id="ABBRID0EKLAK" xlink:type="simple">BMNH</abbrev>)</td><td rowspan="1" colspan="1">
              <named-content xmlns:xlink="http://www.w3.org/1999/xlink" content-type="dwc:verbatimCoordinates" xlink:type="simple"><named-content content-type="geo-json" specific-use="{&#34;type&#34;:&#34;Point&#34;,&#34;coordinates&#34;:[-155.339400,19.672900]}" id="NCID0EWLAK" xlink:type="simple">19.6729, -155.3394</named-content></named-content>
            </td><td rowspan="1" colspan="1">
              <ext-link xmlns:xlink="http://www.w3.org/1999/xlink" ext-link-type="gen" xlink:href="KY293849" xlink:type="simple">KY293849-50</ext-link>/<ext-link xmlns:xlink="http://www.w3.org/1999/xlink" ext-link-type="gen" xlink:href="KY294323" xlink:type="simple">KY294323-24</ext-link></td></tr><tr><td rowspan="1" colspan="1">other</td><td rowspan="1" colspan="1">
              <named-content xmlns:xlink="http://www.w3.org/1999/xlink" content-type="specimen-count" id="NCID0EQMAK" xlink:type="simple">10m</named-content>, <named-content xmlns:xlink="http://www.w3.org/1999/xlink" content-type="specimen-count" id="NCID0EUMAK" xlink:type="simple">1f</named-content></td><td rowspan="1" colspan="1">Upper Hamakua Ditch, Kohala, Hawaii, USA, ex <tp:taxon-name><tp:taxon-name-part taxon-name-part-type="genus">Metrosideros</tp:taxon-name-part> <tp:taxon-name-part taxon-name-part-type="species">polymorpha</tp:taxon-name-part> <tp:taxon-name-part taxon-name-part-type="infraspecific-rank">var.</tp:taxon-name-part> <tp:taxon-name-part taxon-name-part-type="variety">glaberrima</tp:taxon-name-part></tp:taxon-name>, <named-content xmlns:xlink="http://www.w3.org/1999/xlink" content-type="date" id="NCID0EMNAK" xlink:type="simple">5 March 2014</named-content>, “Hi08-14” D. Percy leg. (<abbrev xmlns:xlink="http://www.w3.org/1999/xlink" content-type="institution" xlink:title="Natural History Museum, London, UK" id="ABBRID0EQNAK" xlink:type="simple">BMNH</abbrev>)</td><td rowspan="1" colspan="1">
              <named-content xmlns:xlink="http://www.w3.org/1999/xlink" content-type="dwc:verbatimCoordinates" xlink:type="simple"><named-content content-type="geo-json" specific-use="{&#34;type&#34;:&#34;Point&#34;,&#34;coordinates&#34;:[-155.669700,20.069300]}" id="NCID0E3NAK" xlink:type="simple">20.0693, -155.6697</named-content></named-content>
            </td><td rowspan="1" colspan="1">
              <ext-link xmlns:xlink="http://www.w3.org/1999/xlink" ext-link-type="gen" xlink:href="KY293851" xlink:type="simple">KY293851-54</ext-link>/<ext-link xmlns:xlink="http://www.w3.org/1999/xlink" ext-link-type="gen" xlink:href="KY294325" xlink:type="simple">KY294325-28</ext-link></td></tr><tr><td rowspan="1" colspan="1">other</td><td rowspan="1" colspan="1">
              <named-content xmlns:xlink="http://www.w3.org/1999/xlink" content-type="specimen-count" id="NCID0EWOAK" xlink:type="simple">4m</named-content>, <named-content xmlns:xlink="http://www.w3.org/1999/xlink" content-type="specimen-count" id="NCID0E1OAK" xlink:type="simple">3f</named-content></td><td rowspan="1" colspan="1">same data as previous except: ex <tp:taxon-name><tp:taxon-name-part taxon-name-part-type="genus">Metrosideros</tp:taxon-name-part> <tp:taxon-name-part taxon-name-part-type="species">polymorpha</tp:taxon-name-part> <tp:taxon-name-part taxon-name-part-type="infraspecific-rank">var.</tp:taxon-name-part> <tp:taxon-name-part taxon-name-part-type="variety">polymorpha</tp:taxon-name-part></tp:taxon-name>, “Hi10-14” D. Percy leg. (<abbrev xmlns:xlink="http://www.w3.org/1999/xlink" content-type="institution" xlink:title="Natural History Museum, London, UK" id="ABBRID0ESPAK" xlink:type="simple">BMNH</abbrev>)</td><td rowspan="1" colspan="1">
              <named-content xmlns:xlink="http://www.w3.org/1999/xlink" content-type="dwc:verbatimCoordinates" xlink:type="simple"><named-content content-type="geo-json" specific-use="{&#34;type&#34;:&#34;Point&#34;,&#34;coordinates&#34;:[-155.677800,20.085300]}" id="NCID0E5PAK" xlink:type="simple">20.0853, -155.6778</named-content></named-content>
            </td><td rowspan="1" colspan="1">
              <ext-link xmlns:xlink="http://www.w3.org/1999/xlink" ext-link-type="gen" xlink:href="KY293855" xlink:type="simple">KY293855-58</ext-link>/<ext-link xmlns:xlink="http://www.w3.org/1999/xlink" ext-link-type="gen" xlink:href="KY294329" xlink:type="simple">KY294329-32</ext-link></td></tr><tr><td rowspan="1" colspan="1">other</td><td rowspan="1" colspan="1">
              <named-content xmlns:xlink="http://www.w3.org/1999/xlink" content-type="specimen-count" id="NCID0EYQAK" xlink:type="simple">2m</named-content>, <named-content xmlns:xlink="http://www.w3.org/1999/xlink" content-type="specimen-count" id="NCID0E3QAK" xlink:type="simple">3f</named-content></td><td rowspan="1" colspan="1">same data as previous except: ex <tp:taxon-name><tp:taxon-name-part taxon-name-part-type="genus">Metrosideros</tp:taxon-name-part> <tp:taxon-name-part taxon-name-part-type="species">polymorpha</tp:taxon-name-part></tp:taxon-name>, “Hi11-14” D. Percy leg. (<abbrev xmlns:xlink="http://www.w3.org/1999/xlink" content-type="institution" xlink:title="Natural History Museum, London, UK" id="ABBRID0ENRAK" xlink:type="simple">BMNH</abbrev>)</td><td rowspan="1" colspan="1">
              <named-content xmlns:xlink="http://www.w3.org/1999/xlink" content-type="dwc:verbatimCoordinates" xlink:type="simple"><named-content content-type="geo-json" specific-use="{&#34;type&#34;:&#34;Point&#34;,&#34;coordinates&#34;:[-155.679100,20.085200]}" id="NCID0EZRAK" xlink:type="simple">20.0852, -155.6791</named-content></named-content>
            </td><td rowspan="1" colspan="1">
              <ext-link xmlns:xlink="http://www.w3.org/1999/xlink" ext-link-type="gen" xlink:href="KY293859" xlink:type="simple">KY293859-60</ext-link>/<ext-link xmlns:xlink="http://www.w3.org/1999/xlink" ext-link-type="gen" xlink:href="KY294333" xlink:type="simple">KY294333-34</ext-link></td></tr><tr><td rowspan="1" colspan="1">other</td><td rowspan="1" colspan="1">
              <named-content xmlns:xlink="http://www.w3.org/1999/xlink" content-type="specimen-count" id="NCID0ETSAK" xlink:type="simple">1m</named-content>, <named-content xmlns:xlink="http://www.w3.org/1999/xlink" content-type="specimen-count" id="NCID0EXSAK" xlink:type="simple">1f</named-content></td><td rowspan="1" colspan="1">same data as previous except: “Hi12-14” D. Percy leg. (<abbrev xmlns:xlink="http://www.w3.org/1999/xlink" content-type="institution" xlink:title="Natural History Museum, London, UK" id="ABBRID0E5SAK" xlink:type="simple">BMNH</abbrev>)</td><td rowspan="1" colspan="1">
              <named-content xmlns:xlink="http://www.w3.org/1999/xlink" content-type="dwc:verbatimCoordinates" xlink:type="simple"><named-content content-type="geo-json" specific-use="{&#34;type&#34;:&#34;Point&#34;,&#34;coordinates&#34;:[-155.675200,20.084100]}" id="NCID0EKTAK" xlink:type="simple">20.0841, -155.6752</named-content></named-content>
            </td><td rowspan="1" colspan="1">
              <ext-link xmlns:xlink="http://www.w3.org/1999/xlink" ext-link-type="gen" xlink:href="KY293861" xlink:type="simple">KY293861</ext-link>/<ext-link xmlns:xlink="http://www.w3.org/1999/xlink" ext-link-type="gen" xlink:href="KY294335" xlink:type="simple">KY294335</ext-link></td></tr><tr><td rowspan="1" colspan="1">other</td><td rowspan="1" colspan="1">
              <named-content xmlns:xlink="http://www.w3.org/1999/xlink" content-type="specimen-count" id="NCID0EEUAK" xlink:type="simple">3m</named-content>, <named-content xmlns:xlink="http://www.w3.org/1999/xlink" content-type="specimen-count" id="NCID0EIUAK" xlink:type="simple">3i</named-content></td><td rowspan="1" colspan="1">Puu Makaala, Hawaii, USA, ex <tp:taxon-name><tp:taxon-name-part taxon-name-part-type="genus">Metrosideros</tp:taxon-name-part> <tp:taxon-name-part taxon-name-part-type="species">polymorpha</tp:taxon-name-part> <tp:taxon-name-part taxon-name-part-type="infraspecific-rank">var.</tp:taxon-name-part> <tp:taxon-name-part taxon-name-part-type="variety">glaberrima</tp:taxon-name-part></tp:taxon-name>, <named-content xmlns:xlink="http://www.w3.org/1999/xlink" content-type="date" id="NCID0EAVAK" xlink:type="simple">6 March 2014</named-content>, “Hi16-14” D. Percy leg. (<abbrev xmlns:xlink="http://www.w3.org/1999/xlink" content-type="institution" xlink:title="Natural History Museum, London, UK" id="ABBRID0EEVAK" xlink:type="simple">BMNH</abbrev>)</td><td rowspan="1" colspan="1">
              <named-content xmlns:xlink="http://www.w3.org/1999/xlink" content-type="dwc:verbatimCoordinates" xlink:type="simple"><named-content content-type="geo-json" specific-use="{&#34;type&#34;:&#34;Point&#34;,&#34;coordinates&#34;:[-155.230800,19.551600]}" id="NCID0EQVAK" xlink:type="simple">19.5516, -155.2308</named-content></named-content>
            </td><td rowspan="1" colspan="1">−</td></tr><tr><td rowspan="1" colspan="1">other</td><td rowspan="1" colspan="1">
              <named-content xmlns:xlink="http://www.w3.org/1999/xlink" content-type="specimen-count" id="NCID0EAWAK" xlink:type="simple">3f</named-content>
            </td><td rowspan="1" colspan="1">Kona Hema TNC, Hawaii, USA, ex <tp:taxon-name><tp:taxon-name-part taxon-name-part-type="genus">Metrosideros</tp:taxon-name-part> <tp:taxon-name-part taxon-name-part-type="species">polymorpha</tp:taxon-name-part></tp:taxon-name>, <named-content xmlns:xlink="http://www.w3.org/1999/xlink" content-type="date" id="NCID0ESWAK" xlink:type="simple">7 March 2014</named-content>, “Hi26-14” D. Percy leg. (<abbrev xmlns:xlink="http://www.w3.org/1999/xlink" content-type="institution" xlink:title="Natural History Museum, London, UK" id="ABBRID0EWWAK" xlink:type="simple">BMNH</abbrev>)</td><td rowspan="1" colspan="1">
              <named-content xmlns:xlink="http://www.w3.org/1999/xlink" content-type="dwc:verbatimCoordinates" xlink:type="simple"><named-content content-type="geo-json" specific-use="{&#34;type&#34;:&#34;Point&#34;,&#34;coordinates&#34;:[-155.830800,19.222600]}" id="NCID0ECXAK" xlink:type="simple">19.2226, -155.8308</named-content></named-content>
            </td><td rowspan="1" colspan="1">
              <ext-link xmlns:xlink="http://www.w3.org/1999/xlink" ext-link-type="gen" xlink:href="KY293862" xlink:type="simple">KY293862-64</ext-link>/<ext-link xmlns:xlink="http://www.w3.org/1999/xlink" ext-link-type="gen" xlink:href="KY294336" xlink:type="simple">KY294336-38</ext-link></td></tr><tr><td rowspan="1" colspan="1">other</td><td rowspan="1" colspan="1">
              <named-content xmlns:xlink="http://www.w3.org/1999/xlink" content-type="specimen-count" id="NCID0E3XAK" xlink:type="simple">
                <named-content content-type="specimen-count" id="NCID0EAYAK" xlink:type="simple">4i</named-content>
              </named-content>
            </td><td rowspan="1" colspan="1">Donkey Mill Rd., Kona, Hawaii, USA, ex <tp:taxon-name><tp:taxon-name-part taxon-name-part-type="genus">Metrosideros</tp:taxon-name-part></tp:taxon-name>, <named-content xmlns:xlink="http://www.w3.org/1999/xlink" content-type="date" id="NCID0EPYAK" xlink:type="simple">29 August <named-content content-type="specimen-count" id="NCID0ETYAK" xlink:type="simple">1973</named-content>, J</named-content>. Beardsley leg. (<named-content xmlns:xlink="http://www.w3.org/1999/xlink" content-type="dwc:institutional_code" xlink:type="simple">BPBM</named-content>)</td><td rowspan="1" colspan="1">
              <named-content xmlns:xlink="http://www.w3.org/1999/xlink" content-type="dwc:verbatimCoordinates" xlink:type="simple"><named-content content-type="geo-json" specific-use="{&#34;type&#34;:&#34;Point&#34;,&#34;coordinates&#34;:[-155.912300,19.581400]}" id="NCID0EEZAK" xlink:type="simple">19.5814, -155.9123</named-content></named-content>
            </td><td rowspan="1" colspan="1">−</td></tr><tr><td rowspan="4" colspan="1">
              <tp:taxon-name><tp:taxon-name-part taxon-name-part-type="species">gibbosus</tp:taxon-name-part></tp:taxon-name>
            </td><td rowspan="1" colspan="1">holotype</td><td rowspan="1" colspan="1">m</td><td rowspan="1" colspan="1">Olinda Flume Road, Makawao, East Maui, USA, ex <tp:taxon-name><tp:taxon-name-part taxon-name-part-type="genus">Metrosideros</tp:taxon-name-part> <tp:taxon-name-part taxon-name-part-type="species">polymorpha</tp:taxon-name-part></tp:taxon-name>, <named-content xmlns:xlink="http://www.w3.org/1999/xlink" content-type="date" id="NCID0EO1AK" xlink:type="simple">3 July 2014</named-content>, “Hi53-14” D. Percy leg. (<abbrev xmlns:xlink="http://www.w3.org/1999/xlink" content-type="institution" xlink:title="Natural History Museum, London, UK" id="ABBRID0ES1AK" xlink:type="simple">BMNH</abbrev>)</td><td rowspan="1" colspan="1">
              <named-content xmlns:xlink="http://www.w3.org/1999/xlink" content-type="dwc:verbatimCoordinates" xlink:type="simple"><named-content content-type="geo-json" specific-use="{&#34;type&#34;:&#34;Point&#34;,&#34;coordinates&#34;:[-156.239800,20.810600]}" id="NCID0E51AK" xlink:type="simple">20.8106, -156.2398</named-content></named-content>
            </td><td rowspan="1" colspan="1">
              <ext-link xmlns:xlink="http://www.w3.org/1999/xlink" ext-link-type="gen" xlink:href="KY293749" xlink:type="simple">KY293749</ext-link>/<ext-link xmlns:xlink="http://www.w3.org/1999/xlink" ext-link-type="gen" xlink:href="KY294228" xlink:type="simple">KY294228</ext-link></td></tr><tr><td rowspan="1" colspan="1">paratypes</td><td rowspan="1" colspan="1">
              <named-content xmlns:xlink="http://www.w3.org/1999/xlink" content-type="specimen-count" id="NCID0EY2AK" xlink:type="simple">1m</named-content>, <named-content xmlns:xlink="http://www.w3.org/1999/xlink" content-type="specimen-count" id="NCID0E32AK" xlink:type="simple">2f</named-content></td><td rowspan="1" colspan="1">same data as holotype</td><td rowspan="1" colspan="1"/><td rowspan="1" colspan="1">
              <ext-link xmlns:xlink="http://www.w3.org/1999/xlink" ext-link-type="gen" xlink:href="KY293746" xlink:type="simple">KY293746-48</ext-link>/<ext-link xmlns:xlink="http://www.w3.org/1999/xlink" ext-link-type="gen" xlink:href="KY294225" xlink:type="simple">KY294225-27</ext-link></td></tr><tr><td rowspan="1" colspan="1">paratypes</td><td rowspan="1" colspan="1">
              <named-content xmlns:xlink="http://www.w3.org/1999/xlink" content-type="specimen-count" id="NCID0E13AK" xlink:type="simple">2f</named-content>
            </td><td rowspan="1" colspan="1">same data as previous except: “Hi52-14” D. Percy leg. (<abbrev xmlns:xlink="http://www.w3.org/1999/xlink" content-type="institution" xlink:title="Natural History Museum, London, UK" id="ABBRID0EC4AK" xlink:type="simple">BMNH</abbrev>)</td><td rowspan="1" colspan="1">
              <named-content xmlns:xlink="http://www.w3.org/1999/xlink" content-type="dwc:verbatimCoordinates" xlink:type="simple"><named-content content-type="geo-json" specific-use="{&#34;type&#34;:&#34;Point&#34;,&#34;coordinates&#34;:[-156.250100,20.809900]}" id="NCID0EO4AK" xlink:type="simple">20.8099, -156.2501</named-content></named-content>
            </td><td rowspan="1" colspan="1">
              <ext-link xmlns:xlink="http://www.w3.org/1999/xlink" ext-link-type="gen" xlink:href="KY293744" xlink:type="simple">KY293744-45</ext-link>/<ext-link xmlns:xlink="http://www.w3.org/1999/xlink" ext-link-type="gen" xlink:href="KY294223" xlink:type="simple">KY294223-24</ext-link></td></tr><tr><td rowspan="1" colspan="1">paratype</td><td rowspan="1" colspan="1">
              <named-content xmlns:xlink="http://www.w3.org/1999/xlink" content-type="specimen-count" id="NCID0EI5AK" xlink:type="simple">1f</named-content>
            </td><td rowspan="1" colspan="1">same data as previous except: “Hi41-14” D. Percy leg. (<abbrev xmlns:xlink="http://www.w3.org/1999/xlink" content-type="institution" xlink:title="Natural History Museum, London, UK" id="ABBRID0EQ5AK" xlink:type="simple">BMNH</abbrev>)</td><td rowspan="1" colspan="1">
              <named-content xmlns:xlink="http://www.w3.org/1999/xlink" content-type="dwc:verbatimCoordinates" xlink:type="simple"><named-content content-type="geo-json" specific-use="{&#34;type&#34;:&#34;Point&#34;,&#34;coordinates&#34;:[-156.238100,20.811500]}" id="NCID0E35AK" xlink:type="simple">20.8115, -156.2381</named-content></named-content>
            </td><td rowspan="1" colspan="1">
              <ext-link xmlns:xlink="http://www.w3.org/1999/xlink" ext-link-type="gen" xlink:href="KY293743" xlink:type="simple">KY293743</ext-link>/<ext-link xmlns:xlink="http://www.w3.org/1999/xlink" ext-link-type="gen" xlink:href="KY294222" xlink:type="simple">KY294222</ext-link></td></tr><tr><td rowspan="1" colspan="1">
              <bold><tp:taxon-name><tp:taxon-name-part taxon-name-part-type="species">kamua</tp:taxon-name-part></tp:taxon-name></bold>
            </td><td rowspan="1" colspan="1"/><td rowspan="1" colspan="1"/><td rowspan="1" colspan="1"/><td rowspan="1" colspan="1"/><td rowspan="1" colspan="1"/></tr><tr><td rowspan="2" colspan="1">
              <tp:taxon-name><tp:taxon-name-part taxon-name-part-type="species">iolani</tp:taxon-name-part></tp:taxon-name>
            </td><td rowspan="1" colspan="1">holotype</td><td rowspan="1" colspan="1">f</td><td rowspan="1" colspan="1">Halemanu, Kauai, Sandwich Is., USA, 1933-323, 4000 ft, R. Perkins leg. (<abbrev xmlns:xlink="http://www.w3.org/1999/xlink" content-type="institution" xlink:title="Natural History Museum, London, UK" id="ABBRID0EGBBK" xlink:type="simple">BMNH</abbrev>)</td><td rowspan="1" colspan="1">−</td><td rowspan="1" colspan="1">−</td></tr><tr><td rowspan="1" colspan="1">syntype</td><td rowspan="1" colspan="1">f</td><td rowspan="1" colspan="1">Kokee, Kauai, USA, on <tp:taxon-name><tp:taxon-name-part taxon-name-part-type="genus">Dodonaea</tp:taxon-name-part></tp:taxon-name>, <named-content xmlns:xlink="http://www.w3.org/1999/xlink" content-type="date" id="NCID0ECCBK" xlink:type="simple">12 August 1921</named-content>, #5518, O. Swezey leg. (<named-content xmlns:xlink="http://www.w3.org/1999/xlink" content-type="dwc:institutional_code" xlink:type="simple">BPBM</named-content>)</td><td rowspan="1" colspan="1">−</td><td rowspan="1" colspan="1">−</td></tr><tr><td rowspan="5" colspan="1">
              <tp:taxon-name><tp:taxon-name-part taxon-name-part-type="species">iolani</tp:taxon-name-part></tp:taxon-name>
            </td><td rowspan="1" colspan="1">other</td><td rowspan="1" colspan="1">
              <named-content xmlns:xlink="http://www.w3.org/1999/xlink" content-type="specimen-count" id="NCID0EGDBK" xlink:type="simple">3m</named-content>, <named-content xmlns:xlink="http://www.w3.org/1999/xlink" content-type="specimen-count" id="NCID0EKDBK" xlink:type="simple">1f</named-content></td><td rowspan="1" colspan="1">Discovery Center, Kokee State Park, Kauai, USA, ex <tp:taxon-name><tp:taxon-name-part taxon-name-part-type="genus">Metrosideros</tp:taxon-name-part> <tp:taxon-name-part taxon-name-part-type="species">polymorpha</tp:taxon-name-part> <tp:taxon-name-part taxon-name-part-type="infraspecific-rank">var.</tp:taxon-name-part> <tp:taxon-name-part taxon-name-part-type="variety">glaberrima</tp:taxon-name-part></tp:taxon-name>, <named-content xmlns:xlink="http://www.w3.org/1999/xlink" content-type="date" id="NCID0ECEBK" xlink:type="simple">24 May 2002</named-content>, “365-02” D. Percy leg. (<abbrev xmlns:xlink="http://www.w3.org/1999/xlink" content-type="institution" xlink:title="Natural History Museum, London, UK" id="ABBRID0EGEBK" xlink:type="simple">BMNH</abbrev>)</td><td rowspan="1" colspan="1">
              <named-content xmlns:xlink="http://www.w3.org/1999/xlink" content-type="dwc:verbatimCoordinates" xlink:type="simple"><named-content content-type="geo-json" specific-use="{&#34;type&#34;:&#34;Point&#34;,&#34;coordinates&#34;:[-159.650100,22.133700]}" id="NCID0ESEBK" xlink:type="simple">22.1337, -159.6501</named-content></named-content>
            </td><td rowspan="1" colspan="1">−</td></tr><tr><td rowspan="1" colspan="1">other</td><td rowspan="1" colspan="1">
              <named-content xmlns:xlink="http://www.w3.org/1999/xlink" content-type="specimen-count" id="NCID0ECFBK" xlink:type="simple">1m</named-content>, <named-content xmlns:xlink="http://www.w3.org/1999/xlink" content-type="specimen-count" id="NCID0EGFBK" xlink:type="simple">2f</named-content></td><td rowspan="1" colspan="1">Kalalau Valley (close to 2nd lookout), Kokee State Park, Kauai, USA, ex <tp:taxon-name><tp:taxon-name-part taxon-name-part-type="genus">Metrosideros</tp:taxon-name-part> <tp:taxon-name-part taxon-name-part-type="species">polymorpha</tp:taxon-name-part> <tp:taxon-name-part taxon-name-part-type="infraspecific-rank">var.</tp:taxon-name-part> <tp:taxon-name-part taxon-name-part-type="variety">glaberrima</tp:taxon-name-part></tp:taxon-name>, <named-content xmlns:xlink="http://www.w3.org/1999/xlink" content-type="date" id="NCID0E5FBK" xlink:type="simple">26 May 2002</named-content>, “375-02” D. Percy leg. (<abbrev xmlns:xlink="http://www.w3.org/1999/xlink" content-type="institution" xlink:title="Natural History Museum, London, UK" id="ABBRID0ECGBK" xlink:type="simple">BMNH</abbrev>)</td><td rowspan="1" colspan="1">
              <named-content xmlns:xlink="http://www.w3.org/1999/xlink" content-type="dwc:verbatimCoordinates" xlink:type="simple"><named-content content-type="geo-json" specific-use="{&#34;type&#34;:&#34;Point&#34;,&#34;coordinates&#34;:[-159.632000,22.149000]}" id="NCID0EOGBK" xlink:type="simple">22.1490, -159.6320</named-content></named-content>
            </td><td rowspan="1" colspan="1">−</td></tr><tr><td rowspan="1" colspan="1">other</td><td rowspan="1" colspan="1">
              <named-content xmlns:xlink="http://www.w3.org/1999/xlink" content-type="specimen-count" id="NCID0E5GBK" xlink:type="simple">2m</named-content>, <named-content xmlns:xlink="http://www.w3.org/1999/xlink" content-type="specimen-count" id="NCID0ECHBK" xlink:type="simple">3f</named-content></td><td rowspan="1" colspan="1">Kokee State Park (near NASA Geophysical Observatory, ~14 mile marker), Kauai, USA, ex <tp:taxon-name><tp:taxon-name-part taxon-name-part-type="genus">Metrosideros</tp:taxon-name-part> <tp:taxon-name-part taxon-name-part-type="species">polymorpha</tp:taxon-name-part> <tp:taxon-name-part taxon-name-part-type="infraspecific-rank">var.</tp:taxon-name-part> <tp:taxon-name-part taxon-name-part-type="variety">glaberrima</tp:taxon-name-part></tp:taxon-name>, <named-content xmlns:xlink="http://www.w3.org/1999/xlink" content-type="date" id="NCID0E1HBK" xlink:type="simple">28 May 2002</named-content>, “385-02” D. Percy leg. (<abbrev xmlns:xlink="http://www.w3.org/1999/xlink" content-type="institution" xlink:title="Natural History Museum, London, UK" id="ABBRID0E5HBK" xlink:type="simple">BMNH</abbrev>)</td><td rowspan="1" colspan="1">
              <named-content xmlns:xlink="http://www.w3.org/1999/xlink" content-type="dwc:verbatimCoordinates" xlink:type="simple"><named-content content-type="geo-json" specific-use="{&#34;type&#34;:&#34;Point&#34;,&#34;coordinates&#34;:[-159.667600,22.118400]}" id="NCID0EKIBK" xlink:type="simple">22.1184, -159.6676</named-content></named-content>
            </td><td rowspan="1" colspan="1">
              <ext-link xmlns:xlink="http://www.w3.org/1999/xlink" ext-link-type="gen" xlink:href="KY293819" xlink:type="simple">KY293819</ext-link>/<ext-link xmlns:xlink="http://www.w3.org/1999/xlink" ext-link-type="gen" xlink:href="KY294296" xlink:type="simple">KY294296</ext-link></td></tr><tr><td rowspan="1" colspan="1">other</td><td rowspan="1" colspan="1">
              <named-content xmlns:xlink="http://www.w3.org/1999/xlink" content-type="specimen-count" id="NCID0EEJBK" xlink:type="simple">1m</named-content>
            </td><td rowspan="1" colspan="1">Kokee State Park, Kauai, USA, ex <tp:taxon-name><tp:taxon-name-part taxon-name-part-type="genus">Metrosideros</tp:taxon-name-part> <tp:taxon-name-part taxon-name-part-type="species">polymorpha</tp:taxon-name-part></tp:taxon-name>, <named-content xmlns:xlink="http://www.w3.org/1999/xlink" content-type="date" id="NCID0EWJBK" xlink:type="simple">29 October 2005</named-content>, “Hi01-05” D. Percy leg. (<abbrev xmlns:xlink="http://www.w3.org/1999/xlink" content-type="institution" xlink:title="Natural History Museum, London, UK" id="ABBRID0E1JBK" xlink:type="simple">BMNH</abbrev>)</td><td rowspan="1" colspan="1">
              <named-content xmlns:xlink="http://www.w3.org/1999/xlink" content-type="dwc:verbatimCoordinates" xlink:type="simple"><named-content content-type="geo-json" specific-use="{&#34;type&#34;:&#34;Point&#34;,&#34;coordinates&#34;:[-159.647700,22.144400]}" id="NCID0EGKBK" xlink:type="simple">22.1444, -159.6477</named-content></named-content>
            </td><td rowspan="1" colspan="1">−</td></tr><tr><td rowspan="1" colspan="1">other</td><td rowspan="1" colspan="1">
              <named-content xmlns:xlink="http://www.w3.org/1999/xlink" content-type="specimen-count" id="NCID0EWKBK" xlink:type="simple">1f</named-content>
            </td><td rowspan="1" colspan="1">Alakai Swamp trail, Kokee State Park, Kauai, USA, on <tp:taxon-name><tp:taxon-name-part taxon-name-part-type="genus">Melicope</tp:taxon-name-part></tp:taxon-name>, <named-content xmlns:xlink="http://www.w3.org/1999/xlink" content-type="date" id="NCID0EELBK" xlink:type="simple">31 October 2005</named-content>, “Hi07-05” D. Percy leg. (<abbrev xmlns:xlink="http://www.w3.org/1999/xlink" content-type="institution" xlink:title="Natural History Museum, London, UK" id="ABBRID0EILBK" xlink:type="simple">BMNH</abbrev>)</td><td rowspan="1" colspan="1">
              <named-content xmlns:xlink="http://www.w3.org/1999/xlink" content-type="dwc:verbatimCoordinates" xlink:type="simple"><named-content content-type="geo-json" specific-use="{&#34;type&#34;:&#34;Point&#34;,&#34;coordinates&#34;:[-159.623900,22.139700]}" id="NCID0EULBK" xlink:type="simple">22.1397, -159.6239</named-content></named-content>
            </td><td rowspan="1" colspan="1">
              <ext-link xmlns:xlink="http://www.w3.org/1999/xlink" ext-link-type="gen" xlink:href="KY293820" xlink:type="simple">KY293820</ext-link>/<ext-link xmlns:xlink="http://www.w3.org/1999/xlink" ext-link-type="gen" xlink:href="KY294297" xlink:type="simple">KY294297</ext-link></td></tr><tr><td rowspan="8" colspan="1">
              <tp:taxon-name><tp:taxon-name-part taxon-name-part-type="species">hiiaka</tp:taxon-name-part></tp:taxon-name>
            </td><td rowspan="1" colspan="1">holotype</td><td rowspan="1" colspan="1">m</td><td rowspan="1" colspan="1">Kalalau Valley (near 2nd lookout), Kokee State Park, Kauai, USA, ex <tp:taxon-name><tp:taxon-name-part taxon-name-part-type="genus">Metrosideros</tp:taxon-name-part> <tp:taxon-name-part taxon-name-part-type="species">polymorpha</tp:taxon-name-part> <tp:taxon-name-part taxon-name-part-type="infraspecific-rank">var.</tp:taxon-name-part> <tp:taxon-name-part taxon-name-part-type="variety">glaberrima</tp:taxon-name-part></tp:taxon-name>, <named-content xmlns:xlink="http://www.w3.org/1999/xlink" content-type="date" id="NCID0EPNBK" xlink:type="simple">26 May 2002</named-content>, “377-02” D. Percy leg. (<abbrev xmlns:xlink="http://www.w3.org/1999/xlink" content-type="institution" xlink:title="Natural History Museum, London, UK" id="ABBRID0ETNBK" xlink:type="simple">BMNH</abbrev>)</td><td rowspan="1" colspan="1">
              <named-content xmlns:xlink="http://www.w3.org/1999/xlink" content-type="dwc:verbatimCoordinates" xlink:type="simple"><named-content content-type="geo-json" specific-use="{&#34;type&#34;:&#34;Point&#34;,&#34;coordinates&#34;:[-159.632000,22.149000]}" id="NCID0E6NBK" xlink:type="simple">22.1490, -159.6320</named-content></named-content>
            </td><td rowspan="1" colspan="1">−</td></tr><tr><td rowspan="1" colspan="1">paratypes</td><td rowspan="1" colspan="1">
              <named-content xmlns:xlink="http://www.w3.org/1999/xlink" content-type="specimen-count" id="NCID0EPOBK" xlink:type="simple">10m</named-content>, <named-content xmlns:xlink="http://www.w3.org/1999/xlink" content-type="specimen-count" id="NCID0ETOBK" xlink:type="simple">6f</named-content></td><td rowspan="1" colspan="1">same data as holotype</td><td rowspan="1" colspan="1"/><td rowspan="1" colspan="1">−</td></tr><tr><td rowspan="1" colspan="1">other</td><td rowspan="1" colspan="1">
              <named-content xmlns:xlink="http://www.w3.org/1999/xlink" content-type="specimen-count" id="NCID0EHPBK" xlink:type="simple">
                <named-content content-type="specimen-count" id="NCID0ELPBK" xlink:type="simple">4i</named-content>
              </named-content>
            </td><td rowspan="1" colspan="1">Kokee State Park (Puu o Kilo, at Kahuamma Flat), Kauai, USA, ex <tp:taxon-name><tp:taxon-name-part taxon-name-part-type="genus">Metrosideros</tp:taxon-name-part> <tp:taxon-name-part taxon-name-part-type="species">polymorpha</tp:taxon-name-part> <tp:taxon-name-part taxon-name-part-type="infraspecific-rank">var.</tp:taxon-name-part> <tp:taxon-name-part taxon-name-part-type="variety">glaberrima</tp:taxon-name-part></tp:taxon-name> and var. <tp:taxon-name><tp:taxon-name-part taxon-name-part-type="variety">polymorpha</tp:taxon-name-part></tp:taxon-name>, <named-content xmlns:xlink="http://www.w3.org/1999/xlink" content-type="date" id="NCID0ERQBK" xlink:type="simple">29 October 2005</named-content>, “Hi03-05” D. Percy leg. (<abbrev xmlns:xlink="http://www.w3.org/1999/xlink" content-type="institution" xlink:title="Natural History Museum, London, UK" id="ABBRID0EVQBK" xlink:type="simple">BMNH</abbrev>)</td><td rowspan="1" colspan="1">
              <named-content xmlns:xlink="http://www.w3.org/1999/xlink" content-type="dwc:verbatimCoordinates" xlink:type="simple"><named-content content-type="geo-json" specific-use="{&#34;type&#34;:&#34;Point&#34;,&#34;coordinates&#34;:[-159.637500,22.149100]}" id="NCID0EBRBK" xlink:type="simple">22.1491, -159.6375</named-content></named-content>
            </td><td rowspan="1" colspan="1">
              <ext-link xmlns:xlink="http://www.w3.org/1999/xlink" ext-link-type="gen" xlink:href="KY293794" xlink:type="simple">KY293794</ext-link>/<ext-link xmlns:xlink="http://www.w3.org/1999/xlink" ext-link-type="gen" xlink:href="KY294273" xlink:type="simple">KY294273</ext-link></td></tr><tr><td rowspan="1" colspan="1">other</td><td rowspan="1" colspan="1">
              <named-content xmlns:xlink="http://www.w3.org/1999/xlink" content-type="specimen-count" id="NCID0E2RBK" xlink:type="simple">10i</named-content>
            </td><td rowspan="1" colspan="1">Alakai Swamp trail, Kokee State Park, Kauai, USA, ex <tp:taxon-name><tp:taxon-name-part taxon-name-part-type="genus">Metrosideros</tp:taxon-name-part> <tp:taxon-name-part taxon-name-part-type="species">polymorpha</tp:taxon-name-part> <tp:taxon-name-part taxon-name-part-type="infraspecific-rank">var.</tp:taxon-name-part> <tp:taxon-name-part taxon-name-part-type="variety">glaberrima</tp:taxon-name-part></tp:taxon-name>, <named-content xmlns:xlink="http://www.w3.org/1999/xlink" content-type="date" id="NCID0EUSBK" xlink:type="simple">31 October 2005</named-content>, “Hi06-05” D. Percy leg. (<abbrev xmlns:xlink="http://www.w3.org/1999/xlink" content-type="institution" xlink:title="Natural History Museum, London, UK" id="ABBRID0EYSBK" xlink:type="simple">BMNH</abbrev>)</td><td rowspan="1" colspan="1">
              <named-content xmlns:xlink="http://www.w3.org/1999/xlink" content-type="dwc:verbatimCoordinates" xlink:type="simple"><named-content content-type="geo-json" specific-use="{&#34;type&#34;:&#34;Point&#34;,&#34;coordinates&#34;:[-159.625700,22.135900]}" id="NCID0EETBK" xlink:type="simple">22.1359, -159.6257</named-content></named-content>
            </td><td rowspan="1" colspan="1">
              <ext-link xmlns:xlink="http://www.w3.org/1999/xlink" ext-link-type="gen" xlink:href="KY293795" xlink:type="simple">KY293795-96</ext-link>/<ext-link xmlns:xlink="http://www.w3.org/1999/xlink" ext-link-type="gen" xlink:href="KY294274" xlink:type="simple">KY294274</ext-link></td></tr><tr><td rowspan="1" colspan="1">other</td><td rowspan="1" colspan="1">
              <named-content xmlns:xlink="http://www.w3.org/1999/xlink" content-type="specimen-count" id="NCID0E5TBK" xlink:type="simple">
                <named-content content-type="specimen-count" id="NCID0ECUBK" xlink:type="simple">4i</named-content>
              </named-content>
            </td><td rowspan="1" colspan="1">Alakai Swamp trail (margin of 1st bog, Lehua Maka Noe), Kokee State Park, Kauai, USA, ex <tp:taxon-name><tp:taxon-name-part taxon-name-part-type="genus">Metrosideros</tp:taxon-name-part> <tp:taxon-name-part taxon-name-part-type="species">polymorpha</tp:taxon-name-part> <tp:taxon-name-part taxon-name-part-type="infraspecific-rank">var.</tp:taxon-name-part> <tp:taxon-name-part taxon-name-part-type="variety">glaberrima</tp:taxon-name-part></tp:taxon-name>, <named-content xmlns:xlink="http://www.w3.org/1999/xlink" content-type="date" id="NCID0E3UBK" xlink:type="simple">31 October 2005</named-content>, “Hi08-05” D. Percy leg. (<abbrev xmlns:xlink="http://www.w3.org/1999/xlink" content-type="institution" xlink:title="Natural History Museum, London, UK" id="ABBRID0EAVBK" xlink:type="simple">BMNH</abbrev>)</td><td rowspan="1" colspan="1">
              <named-content xmlns:xlink="http://www.w3.org/1999/xlink" content-type="dwc:verbatimCoordinates" xlink:type="simple"><named-content content-type="geo-json" specific-use="{&#34;type&#34;:&#34;Point&#34;,&#34;coordinates&#34;:[-159.620200,22.145100]}" id="NCID0EMVBK" xlink:type="simple">22.1451, -159.6202</named-content></named-content>
            </td><td rowspan="1" colspan="1">
              <ext-link xmlns:xlink="http://www.w3.org/1999/xlink" ext-link-type="gen" xlink:href="KY293797" xlink:type="simple">KY293797-99</ext-link>/<ext-link xmlns:xlink="http://www.w3.org/1999/xlink" ext-link-type="gen" xlink:href="KY294275" xlink:type="simple">KY294275-76</ext-link></td></tr><tr><td rowspan="1" colspan="1">other</td><td rowspan="1" colspan="1">
              <named-content xmlns:xlink="http://www.w3.org/1999/xlink" content-type="specimen-count" id="NCID0EGWBK" xlink:type="simple">12i</named-content>
            </td><td rowspan="1" colspan="1">same data as previous except: “Hi09-05” D. Percy leg. (<abbrev xmlns:xlink="http://www.w3.org/1999/xlink" content-type="institution" xlink:title="Natural History Museum, London, UK" id="ABBRID0EOWBK" xlink:type="simple">BMNH</abbrev>)</td><td rowspan="1" colspan="1">
              <named-content xmlns:xlink="http://www.w3.org/1999/xlink" content-type="dwc:verbatimCoordinates" xlink:type="simple"><named-content content-type="geo-json" specific-use="{&#34;type&#34;:&#34;Point&#34;,&#34;coordinates&#34;:[-159.615200,22.146900]}" id="NCID0E1WBK" xlink:type="simple">22.1469, -159.6152</named-content></named-content>
            </td><td rowspan="1" colspan="1">
              <ext-link xmlns:xlink="http://www.w3.org/1999/xlink" ext-link-type="gen" xlink:href="KY293800" xlink:type="simple">KY293800-02</ext-link>/<ext-link xmlns:xlink="http://www.w3.org/1999/xlink" ext-link-type="gen" xlink:href="KY294277" xlink:type="simple">KY294277-78</ext-link></td></tr><tr><td rowspan="1" colspan="1">other</td><td rowspan="1" colspan="1">
              <named-content xmlns:xlink="http://www.w3.org/1999/xlink" content-type="specimen-count" id="NCID0EUXBK" xlink:type="simple">28i</named-content>
            </td><td rowspan="1" colspan="1">Puu Ka Pele Forest Reserve, Hikimoe valley, Kauai, USA, ex <tp:taxon-name><tp:taxon-name-part taxon-name-part-type="genus">Metrosideros</tp:taxon-name-part> <tp:taxon-name-part taxon-name-part-type="species">polymorpha</tp:taxon-name-part> <tp:taxon-name-part taxon-name-part-type="infraspecific-rank">var.</tp:taxon-name-part> <tp:taxon-name-part taxon-name-part-type="variety">glaberrima</tp:taxon-name-part></tp:taxon-name>, <named-content xmlns:xlink="http://www.w3.org/1999/xlink" content-type="date" id="NCID0ENYBK" xlink:type="simple">1 November 2005</named-content>, “Hi10-05” D. Percy leg. (<abbrev xmlns:xlink="http://www.w3.org/1999/xlink" content-type="institution" xlink:title="Natural History Museum, London, UK" id="ABBRID0ERYBK" xlink:type="simple">BMNH</abbrev>)</td><td rowspan="1" colspan="1">
              <named-content xmlns:xlink="http://www.w3.org/1999/xlink" content-type="dwc:verbatimCoordinates" xlink:type="simple"><named-content content-type="geo-json" specific-use="{&#34;type&#34;:&#34;Point&#34;,&#34;coordinates&#34;:[-159.695300,22.094800]}" id="NCID0E4YBK" xlink:type="simple">22.0948, -159.6953</named-content></named-content>
            </td><td rowspan="1" colspan="1">
              <ext-link xmlns:xlink="http://www.w3.org/1999/xlink" ext-link-type="gen" xlink:href="KY293803" xlink:type="simple">KY293803</ext-link>/</td></tr><tr><td rowspan="1" colspan="1">other</td><td rowspan="1" colspan="1">
              <named-content xmlns:xlink="http://www.w3.org/1999/xlink" content-type="specimen-count" id="NCID0ETZBK" xlink:type="simple">1m</named-content>
            </td><td rowspan="1" colspan="1">Awaawapuhi trail, Kokee State Park, Kauai, USA, ex <tp:taxon-name><tp:taxon-name-part taxon-name-part-type="genus">Metrosideros</tp:taxon-name-part> <tp:taxon-name-part taxon-name-part-type="species">polymorpha</tp:taxon-name-part> <tp:taxon-name-part taxon-name-part-type="infraspecific-rank">var.</tp:taxon-name-part> <tp:taxon-name-part taxon-name-part-type="variety">glaberrima</tp:taxon-name-part></tp:taxon-name>, <named-content xmlns:xlink="http://www.w3.org/1999/xlink" content-type="date" id="NCID0EM1BK" xlink:type="simple">02 November 2005</named-content>, “Hi14-05” D. Percy leg. (<abbrev xmlns:xlink="http://www.w3.org/1999/xlink" content-type="institution" xlink:title="Natural History Museum, London, UK" id="ABBRID0EQ1BK" xlink:type="simple">BMNH</abbrev>)</td><td rowspan="1" colspan="1">
              <named-content xmlns:xlink="http://www.w3.org/1999/xlink" content-type="dwc:verbatimCoordinates" xlink:type="simple"><named-content content-type="geo-json" specific-use="{&#34;type&#34;:&#34;Point&#34;,&#34;coordinates&#34;:[-159.653600,22.142600]}" id="NCID0E31BK" xlink:type="simple">22.1426, -159.6536</named-content></named-content>
            </td><td rowspan="1" colspan="1">−</td></tr><tr><td rowspan="2" colspan="1">
              <tp:taxon-name><tp:taxon-name-part taxon-name-part-type="species">melanoneurus</tp:taxon-name-part></tp:taxon-name>
            </td><td rowspan="1" colspan="1">holotype</td><td rowspan="1" colspan="1">m</td><td rowspan="1" colspan="1">Kalalau Valley (between 1st and 2nd lookout), Kokee State Park, Kauai, USA, ex <tp:taxon-name><tp:taxon-name-part taxon-name-part-type="genus">Metrosideros</tp:taxon-name-part> <tp:taxon-name-part taxon-name-part-type="species">polymorpha</tp:taxon-name-part></tp:taxon-name>, <named-content xmlns:xlink="http://www.w3.org/1999/xlink" content-type="date" id="NCID0EG3BK" xlink:type="simple">28 May 2002</named-content>, “384-02” D. Percy leg. (<abbrev xmlns:xlink="http://www.w3.org/1999/xlink" content-type="institution" xlink:title="Natural History Museum, London, UK" id="ABBRID0EK3BK" xlink:type="simple">BMNH</abbrev>)</td><td rowspan="1" colspan="1">
              <named-content xmlns:xlink="http://www.w3.org/1999/xlink" content-type="dwc:verbatimCoordinates" xlink:type="simple"><named-content content-type="geo-json" specific-use="{&#34;type&#34;:&#34;Point&#34;,&#34;coordinates&#34;:[-159.638000,22.151000]}" id="NCID0EW3BK" xlink:type="simple">22.1510, -159.6380</named-content></named-content>
            </td><td rowspan="1" colspan="1">−</td></tr><tr><td rowspan="1" colspan="1">paratypes</td><td rowspan="1" colspan="1">
              <named-content xmlns:xlink="http://www.w3.org/1999/xlink" content-type="specimen-count" id="NCID0EG4BK" xlink:type="simple">3m</named-content>, <named-content xmlns:xlink="http://www.w3.org/1999/xlink" content-type="specimen-count" id="NCID0EK4BK" xlink:type="simple">3f</named-content></td><td rowspan="1" colspan="1">same data as holotype</td><td rowspan="1" colspan="1"/><td rowspan="1" colspan="1">
              <ext-link xmlns:xlink="http://www.w3.org/1999/xlink" ext-link-type="gen" xlink:href="KY293848" xlink:type="simple">KY293848</ext-link>/<ext-link xmlns:xlink="http://www.w3.org/1999/xlink" ext-link-type="gen" xlink:href="KY294322" xlink:type="simple">KY294322</ext-link></td></tr><tr><td rowspan="1" colspan="1">
              <tp:taxon-name><tp:taxon-name-part taxon-name-part-type="species">grandis</tp:taxon-name-part></tp:taxon-name>
            </td><td rowspan="1" colspan="1">holotype</td><td rowspan="1" colspan="1">m</td><td rowspan="1" colspan="1">Kalalau Valley (between 1st and 2nd lookout), Kokee State Park, Kauai, USA, ex <tp:taxon-name><tp:taxon-name-part taxon-name-part-type="genus">Metrosideros</tp:taxon-name-part> <tp:taxon-name-part taxon-name-part-type="species">polymorpha</tp:taxon-name-part></tp:taxon-name>, <named-content xmlns:xlink="http://www.w3.org/1999/xlink" content-type="date" id="NCID0EC6BK" xlink:type="simple">28 May 2002</named-content>, “384-02” D. Percy leg. (<abbrev xmlns:xlink="http://www.w3.org/1999/xlink" content-type="institution" xlink:title="Natural History Museum, London, UK" id="ABBRID0EG6BK" xlink:type="simple">BMNH</abbrev>)</td><td rowspan="1" colspan="1">
              <named-content xmlns:xlink="http://www.w3.org/1999/xlink" content-type="dwc:verbatimCoordinates" xlink:type="simple"><named-content content-type="geo-json" specific-use="{&#34;type&#34;:&#34;Point&#34;,&#34;coordinates&#34;:[-159.638000,22.151000]}" id="NCID0ES6BK" xlink:type="simple">22.1510, -159.6380</named-content></named-content>
            </td><td rowspan="1" colspan="1">−</td></tr><tr><td rowspan="1" colspan="1">
              <tp:taxon-name><tp:taxon-name-part taxon-name-part-type="species">grandis</tp:taxon-name-part></tp:taxon-name>
            </td><td rowspan="1" colspan="1">paratype</td><td rowspan="1" colspan="1">
              <named-content xmlns:xlink="http://www.w3.org/1999/xlink" content-type="specimen-count" id="NCID0EPACK" xlink:type="simple">1f</named-content>
            </td><td rowspan="1" colspan="1">same data as holotype</td><td rowspan="1" colspan="1"/><td rowspan="1" colspan="1">−</td></tr><tr><td rowspan="9" colspan="1">
              <tp:taxon-name><tp:taxon-name-part taxon-name-part-type="species">caulicalix</tp:taxon-name-part></tp:taxon-name>
            </td><td rowspan="1" colspan="1">holotype</td><td rowspan="1" colspan="1">m</td><td rowspan="1" colspan="1">Kalalau Valley (between 1st and 2nd lookout), Kokee State Park, Kauai, USA, ex <tp:taxon-name><tp:taxon-name-part taxon-name-part-type="genus">Metrosideros</tp:taxon-name-part> <tp:taxon-name-part taxon-name-part-type="species">polymorpha</tp:taxon-name-part></tp:taxon-name>, <named-content xmlns:xlink="http://www.w3.org/1999/xlink" content-type="date" id="NCID0E5BCK" xlink:type="simple">28 May 2002</named-content>, “384-02” D. Percy leg. (<abbrev xmlns:xlink="http://www.w3.org/1999/xlink" content-type="institution" xlink:title="Natural History Museum, London, UK" id="ABBRID0ECCCK" xlink:type="simple">BMNH</abbrev>)</td><td rowspan="1" colspan="1">
              <named-content xmlns:xlink="http://www.w3.org/1999/xlink" content-type="dwc:verbatimCoordinates" xlink:type="simple"><named-content content-type="geo-json" specific-use="{&#34;type&#34;:&#34;Point&#34;,&#34;coordinates&#34;:[-159.638000,22.151000]}" id="NCID0EOCCK" xlink:type="simple">22.1510, -159.6380</named-content></named-content>
            </td><td rowspan="1" colspan="1">−</td></tr><tr><td rowspan="1" colspan="1">paratypes</td><td rowspan="1" colspan="1">
              <named-content xmlns:xlink="http://www.w3.org/1999/xlink" content-type="specimen-count" id="NCID0E5CCK" xlink:type="simple">6m</named-content>, <named-content xmlns:xlink="http://www.w3.org/1999/xlink" content-type="specimen-count" id="NCID0ECDCK" xlink:type="simple">13f</named-content></td><td rowspan="1" colspan="1">same data as holotype</td><td rowspan="1" colspan="1"/><td rowspan="1" colspan="1">
              <ext-link xmlns:xlink="http://www.w3.org/1999/xlink" ext-link-type="gen" xlink:href="KY293715" xlink:type="simple">KY293715</ext-link>/<ext-link xmlns:xlink="http://www.w3.org/1999/xlink" ext-link-type="gen" xlink:href="KY294194" xlink:type="simple">KY294194</ext-link></td></tr><tr><td rowspan="1" colspan="1">other</td><td rowspan="1" colspan="1">
              <named-content xmlns:xlink="http://www.w3.org/1999/xlink" content-type="specimen-count" id="NCID0EAECK" xlink:type="simple">5m</named-content>, <named-content xmlns:xlink="http://www.w3.org/1999/xlink" content-type="specimen-count" id="NCID0EEECK" xlink:type="simple">4f</named-content></td><td rowspan="1" colspan="1">Discovery Center, Kokee State Park, Kauai, USA, ex <tp:taxon-name><tp:taxon-name-part taxon-name-part-type="genus">Metrosideros</tp:taxon-name-part> <tp:taxon-name-part taxon-name-part-type="species">polymorpha</tp:taxon-name-part> <tp:taxon-name-part taxon-name-part-type="infraspecific-rank">var.</tp:taxon-name-part> <tp:taxon-name-part taxon-name-part-type="variety">glaberrima</tp:taxon-name-part></tp:taxon-name>, <named-content xmlns:xlink="http://www.w3.org/1999/xlink" content-type="date" id="NCID0E3ECK" xlink:type="simple">24 May 2002</named-content>, “365-02” D. Percy leg. (<abbrev xmlns:xlink="http://www.w3.org/1999/xlink" content-type="institution" xlink:title="Natural History Museum, London, UK" id="ABBRID0EAFCK" xlink:type="simple">BMNH</abbrev>)</td><td rowspan="1" colspan="1">
              <named-content xmlns:xlink="http://www.w3.org/1999/xlink" content-type="dwc:verbatimCoordinates" xlink:type="simple"><named-content content-type="geo-json" specific-use="{&#34;type&#34;:&#34;Point&#34;,&#34;coordinates&#34;:[-159.650100,22.133700]}" id="NCID0EMFCK" xlink:type="simple">22.1337, -159.6501</named-content></named-content>
            </td><td rowspan="1" colspan="1">−</td></tr><tr><td rowspan="1" colspan="1">other</td><td rowspan="1" colspan="1">
              <named-content xmlns:xlink="http://www.w3.org/1999/xlink" content-type="specimen-count" id="NCID0E3FCK" xlink:type="simple">2f</named-content>
            </td><td rowspan="1" colspan="1">Kalalau Valley (close to 2nd lookout), Kokee State Park, Kauai, USA, ex <tp:taxon-name><tp:taxon-name-part taxon-name-part-type="genus">Metrosideros</tp:taxon-name-part> <tp:taxon-name-part taxon-name-part-type="species">polymorpha</tp:taxon-name-part> <tp:taxon-name-part taxon-name-part-type="infraspecific-rank">var.</tp:taxon-name-part> <tp:taxon-name-part taxon-name-part-type="variety">glaberrima</tp:taxon-name-part></tp:taxon-name>, <named-content xmlns:xlink="http://www.w3.org/1999/xlink" content-type="date" id="NCID0EVGCK" xlink:type="simple">26 May 2002</named-content>, “375-02” D. Percy leg. (<abbrev xmlns:xlink="http://www.w3.org/1999/xlink" content-type="institution" xlink:title="Natural History Museum, London, UK" id="ABBRID0EZGCK" xlink:type="simple">BMNH</abbrev>)</td><td rowspan="1" colspan="1">
              <named-content xmlns:xlink="http://www.w3.org/1999/xlink" content-type="dwc:verbatimCoordinates" xlink:type="simple"><named-content content-type="geo-json" specific-use="{&#34;type&#34;:&#34;Point&#34;,&#34;coordinates&#34;:[-159.632000,22.149000]}" id="NCID0EFHCK" xlink:type="simple">22.1490, -159.6320</named-content></named-content>
            </td><td rowspan="1" colspan="1">−</td></tr><tr><td rowspan="1" colspan="1">other</td><td rowspan="1" colspan="1">
              <named-content xmlns:xlink="http://www.w3.org/1999/xlink" content-type="specimen-count" id="NCID0EVHCK" xlink:type="simple">6m</named-content>, <named-content xmlns:xlink="http://www.w3.org/1999/xlink" content-type="specimen-count" id="NCID0EZHCK" xlink:type="simple"><named-content content-type="specimen-count" id="NCID0E3HCK" xlink:type="simple">9f</named-content></named-content></td><td rowspan="1" colspan="1">Kalalau Valley (near 2nd lookout), Kokee State Park, Kauai, USA, ex <tp:taxon-name><tp:taxon-name-part taxon-name-part-type="genus">Metrosideros</tp:taxon-name-part> <tp:taxon-name-part taxon-name-part-type="species">polymorpha</tp:taxon-name-part> <tp:taxon-name-part taxon-name-part-type="infraspecific-rank">var.</tp:taxon-name-part> <tp:taxon-name-part taxon-name-part-type="variety">glaberrima</tp:taxon-name-part></tp:taxon-name>, <named-content xmlns:xlink="http://www.w3.org/1999/xlink" content-type="date" id="NCID0EUICK" xlink:type="simple">26 May 2002</named-content>, “377-02” D. Percy leg. (<abbrev xmlns:xlink="http://www.w3.org/1999/xlink" content-type="institution" xlink:title="Natural History Museum, London, UK" id="ABBRID0EYICK" xlink:type="simple">BMNH</abbrev>)</td><td rowspan="1" colspan="1">
              <named-content xmlns:xlink="http://www.w3.org/1999/xlink" content-type="dwc:verbatimCoordinates" xlink:type="simple"><named-content content-type="geo-json" specific-use="{&#34;type&#34;:&#34;Point&#34;,&#34;coordinates&#34;:[-159.632000,22.149000]}" id="NCID0EEJCK" xlink:type="simple">22.1490, -159.6320</named-content></named-content>
            </td><td rowspan="1" colspan="1">−</td></tr><tr><td rowspan="1" colspan="1">other</td><td rowspan="1" colspan="1">
              <named-content xmlns:xlink="http://www.w3.org/1999/xlink" content-type="specimen-count" id="NCID0EUJCK" xlink:type="simple">9m</named-content>, <named-content xmlns:xlink="http://www.w3.org/1999/xlink" content-type="specimen-count" id="NCID0EYJCK" xlink:type="simple"><named-content content-type="specimen-count" id="NCID0E2JCK" xlink:type="simple">7f</named-content></named-content></td><td rowspan="1" colspan="1">Kokee State Park (near NASA Geophysical Observatory, ~14 mile marker), Kauai, USA, ex <tp:taxon-name><tp:taxon-name-part taxon-name-part-type="genus">Metrosideros</tp:taxon-name-part> <tp:taxon-name-part taxon-name-part-type="species">polymorpha</tp:taxon-name-part> <tp:taxon-name-part taxon-name-part-type="infraspecific-rank">var.</tp:taxon-name-part> <tp:taxon-name-part taxon-name-part-type="variety">glaberrima</tp:taxon-name-part></tp:taxon-name>, <named-content xmlns:xlink="http://www.w3.org/1999/xlink" content-type="date" id="NCID0ETKCK" xlink:type="simple">28 May 2002</named-content>, “385-02” D. Percy leg. (<abbrev xmlns:xlink="http://www.w3.org/1999/xlink" content-type="institution" xlink:title="Natural History Museum, London, UK" id="ABBRID0EXKCK" xlink:type="simple">BMNH</abbrev>)</td><td rowspan="1" colspan="1">
              <named-content xmlns:xlink="http://www.w3.org/1999/xlink" content-type="dwc:verbatimCoordinates" xlink:type="simple"><named-content content-type="geo-json" specific-use="{&#34;type&#34;:&#34;Point&#34;,&#34;coordinates&#34;:[-159.667600,22.118400]}" id="NCID0EDLCK" xlink:type="simple">22.1184, -159.6676</named-content></named-content>
            </td><td rowspan="1" colspan="1">
              <ext-link xmlns:xlink="http://www.w3.org/1999/xlink" ext-link-type="gen" xlink:href="KY293716" xlink:type="simple">KY293716</ext-link>/<ext-link xmlns:xlink="http://www.w3.org/1999/xlink" ext-link-type="gen" xlink:href="KY294195" xlink:type="simple">KY294195</ext-link></td></tr><tr><td rowspan="1" colspan="1">other</td><td rowspan="1" colspan="1">
              <named-content xmlns:xlink="http://www.w3.org/1999/xlink" content-type="specimen-count" id="NCID0E4LCK" xlink:type="simple">17i</named-content>
            </td><td rowspan="1" colspan="1">Kokee State Park (Puu o Kilo, at Kahuamma Flat), Kauai, USA, ex <tp:taxon-name><tp:taxon-name-part taxon-name-part-type="genus">Metrosideros</tp:taxon-name-part> <tp:taxon-name-part taxon-name-part-type="species">polymorpha</tp:taxon-name-part> <tp:taxon-name-part taxon-name-part-type="infraspecific-rank">var.</tp:taxon-name-part> <tp:taxon-name-part taxon-name-part-type="variety">glaberrima</tp:taxon-name-part></tp:taxon-name>, <named-content xmlns:xlink="http://www.w3.org/1999/xlink" content-type="date" id="NCID0EWMCK" xlink:type="simple">29 October 2005</named-content>, “Hi03-05” D. Percy leg. (<abbrev xmlns:xlink="http://www.w3.org/1999/xlink" content-type="institution" xlink:title="Natural History Museum, London, UK" id="ABBRID0E1MCK" xlink:type="simple">BMNH</abbrev>)</td><td rowspan="1" colspan="1">
              <named-content xmlns:xlink="http://www.w3.org/1999/xlink" content-type="dwc:verbatimCoordinates" xlink:type="simple"><named-content content-type="geo-json" specific-use="{&#34;type&#34;:&#34;Point&#34;,&#34;coordinates&#34;:[-159.637500,22.149100]}" id="NCID0EGNCK" xlink:type="simple">22.1491, -159.6375</named-content></named-content>
            </td><td rowspan="1" colspan="1">
              <ext-link xmlns:xlink="http://www.w3.org/1999/xlink" ext-link-type="gen" xlink:href="KY293718" xlink:type="simple">KY293718-19</ext-link>/<ext-link xmlns:xlink="http://www.w3.org/1999/xlink" ext-link-type="gen" xlink:href="KY294197" xlink:type="simple">KY294197-98</ext-link></td></tr><tr><td rowspan="1" colspan="1">other</td><td rowspan="1" colspan="1">
              <named-content xmlns:xlink="http://www.w3.org/1999/xlink" content-type="specimen-count" id="NCID0EAOCK" xlink:type="simple">25i</named-content>
            </td><td rowspan="1" colspan="1">Alakai Swamp trail (margin of 1st bog, Lehua Maka Noe), Kokee State Park, Kauai, USA, ex <tp:taxon-name><tp:taxon-name-part taxon-name-part-type="genus">Metrosideros</tp:taxon-name-part> <tp:taxon-name-part taxon-name-part-type="species">polymorpha</tp:taxon-name-part> <tp:taxon-name-part taxon-name-part-type="infraspecific-rank">var.</tp:taxon-name-part> <tp:taxon-name-part taxon-name-part-type="variety">glaberrima</tp:taxon-name-part></tp:taxon-name>, <named-content xmlns:xlink="http://www.w3.org/1999/xlink" content-type="date" id="NCID0EZOCK" xlink:type="simple">31 October 2005</named-content>, “Hi09-05” D. Percy leg. (<abbrev xmlns:xlink="http://www.w3.org/1999/xlink" content-type="institution" xlink:title="Natural History Museum, London, UK" id="ABBRID0E4OCK" xlink:type="simple">BMNH</abbrev>)</td><td rowspan="1" colspan="1">
              <named-content xmlns:xlink="http://www.w3.org/1999/xlink" content-type="dwc:verbatimCoordinates" xlink:type="simple"><named-content content-type="geo-json" specific-use="{&#34;type&#34;:&#34;Point&#34;,&#34;coordinates&#34;:[-159.615200,22.146900]}" id="NCID0EJPCK" xlink:type="simple">22.1469, -159.6152</named-content></named-content>
            </td><td rowspan="1" colspan="1">
              <ext-link xmlns:xlink="http://www.w3.org/1999/xlink" ext-link-type="gen" xlink:href="KY293717" xlink:type="simple">KY293717</ext-link>/<ext-link xmlns:xlink="http://www.w3.org/1999/xlink" ext-link-type="gen" xlink:href="KY294196" xlink:type="simple">KY294196</ext-link></td></tr><tr><td rowspan="1" colspan="1">other</td><td rowspan="1" colspan="1">
              <named-content xmlns:xlink="http://www.w3.org/1999/xlink" content-type="specimen-count" id="NCID0EDQCK" xlink:type="simple">1f</named-content>
            </td><td rowspan="1" colspan="1">Puu Ka Pele Forest Reserve, Hikimoe valley, Kauai, USA, ex <tp:taxon-name><tp:taxon-name-part taxon-name-part-type="genus">Metrosideros</tp:taxon-name-part> <tp:taxon-name-part taxon-name-part-type="species">polymorpha</tp:taxon-name-part> <tp:taxon-name-part taxon-name-part-type="infraspecific-rank">var.</tp:taxon-name-part> <tp:taxon-name-part taxon-name-part-type="variety">glaberrima</tp:taxon-name-part></tp:taxon-name>, <named-content xmlns:xlink="http://www.w3.org/1999/xlink" content-type="date" id="NCID0E3QCK" xlink:type="simple">1 November 2005</named-content>, “Hi10-05” D. Percy leg. (<abbrev xmlns:xlink="http://www.w3.org/1999/xlink" content-type="institution" xlink:title="Natural History Museum, London, UK" id="ABBRID0EARCK" xlink:type="simple">BMNH</abbrev>)</td><td rowspan="1" colspan="1">
              <named-content xmlns:xlink="http://www.w3.org/1999/xlink" content-type="dwc:verbatimCoordinates" xlink:type="simple"><named-content content-type="geo-json" specific-use="{&#34;type&#34;:&#34;Point&#34;,&#34;coordinates&#34;:[-159.695300,22.094800]}" id="NCID0EMRCK" xlink:type="simple">22.0948, -159.6953</named-content></named-content>
            </td><td rowspan="1" colspan="1">−</td></tr><tr><td rowspan="2" colspan="1">
              <tp:taxon-name><tp:taxon-name-part taxon-name-part-type="species">crassiorcalix</tp:taxon-name-part></tp:taxon-name>
            </td><td rowspan="1" colspan="1">holotype</td><td rowspan="1" colspan="1">m</td><td rowspan="1" colspan="1">Alakai Swamp trail, 1st bog (Lehua Maka Noe), Kauai, USA, ex <tp:taxon-name><tp:taxon-name-part taxon-name-part-type="genus">Metrosideros</tp:taxon-name-part> <tp:taxon-name-part taxon-name-part-type="species">polymorpha</tp:taxon-name-part> <tp:taxon-name-part taxon-name-part-type="infraspecific-rank">var.</tp:taxon-name-part> <tp:taxon-name-part taxon-name-part-type="variety">pumila</tp:taxon-name-part></tp:taxon-name>, <named-content xmlns:xlink="http://www.w3.org/1999/xlink" content-type="date" id="NCID0E4SCK" xlink:type="simple">31 October 2005</named-content>, “Hi08-05” D. Percy leg. (<abbrev xmlns:xlink="http://www.w3.org/1999/xlink" content-type="institution" xlink:title="Natural History Museum, London, UK" id="ABBRID0EBTCK" xlink:type="simple">BMNH</abbrev>)</td><td rowspan="1" colspan="1">
              <named-content xmlns:xlink="http://www.w3.org/1999/xlink" content-type="dwc:verbatimCoordinates" xlink:type="simple"><named-content content-type="geo-json" specific-use="{&#34;type&#34;:&#34;Point&#34;,&#34;coordinates&#34;:[-159.620200,22.145100]}" id="NCID0ENTCK" xlink:type="simple">22.1451, -159.6202</named-content></named-content>
            </td><td rowspan="1" colspan="1">−</td></tr><tr><td rowspan="1" colspan="1">paratypes</td><td rowspan="1" colspan="1">
              <named-content xmlns:xlink="http://www.w3.org/1999/xlink" content-type="specimen-count" id="NCID0E4TCK" xlink:type="simple">8m</named-content>, <named-content xmlns:xlink="http://www.w3.org/1999/xlink" content-type="specimen-count" id="NCID0EBUCK" xlink:type="simple"><named-content content-type="specimen-count" id="NCID0EEUCK" xlink:type="simple">7f</named-content></named-content>, <named-content xmlns:xlink="http://www.w3.org/1999/xlink" content-type="specimen-count" id="NCID0EIUCK" xlink:type="simple">20i</named-content></td><td rowspan="1" colspan="1">same data as holotype</td><td rowspan="1" colspan="1"/><td rowspan="1" colspan="1">
              <ext-link xmlns:xlink="http://www.w3.org/1999/xlink" ext-link-type="gen" xlink:href="KY293720" xlink:type="simple">KY293720-22</ext-link>/<ext-link xmlns:xlink="http://www.w3.org/1999/xlink" ext-link-type="gen" xlink:href="KY294199-201" xlink:type="simple">KY294199-201</ext-link></td></tr><tr><td rowspan="3" colspan="1">
              <tp:taxon-name><tp:taxon-name-part taxon-name-part-type="species">lehua</tp:taxon-name-part></tp:taxon-name>
            </td><td rowspan="1" colspan="1">holotype</td><td rowspan="1" colspan="1">m?</td><td rowspan="1" colspan="1">Nualolo, Kauai, USA, ex Ohia Lehua, <named-content xmlns:xlink="http://www.w3.org/1999/xlink" content-type="date" id="NCID0EWVCK" xlink:type="simple">1 September 1921</named-content>, #5520 O. Swezey leg. (<named-content xmlns:xlink="http://www.w3.org/1999/xlink" content-type="dwc:institutional_code" xlink:type="simple">BPBM</named-content>)</td><td rowspan="1" colspan="1">−</td><td rowspan="1" colspan="1">−</td></tr><tr><td rowspan="1" colspan="1">other</td><td rowspan="1" colspan="1">
              <named-content xmlns:xlink="http://www.w3.org/1999/xlink" content-type="specimen-count" id="NCID0ENWCK" xlink:type="simple">1f</named-content>
            </td><td rowspan="1" colspan="1">same data as holotype</td><td rowspan="1" colspan="1"/><td rowspan="1" colspan="1">−</td></tr><tr><td rowspan="1" colspan="1">other</td><td rowspan="1" colspan="1">
              <named-content xmlns:xlink="http://www.w3.org/1999/xlink" content-type="specimen-count" id="NCID0ECXCK" xlink:type="simple">2m</named-content>, <named-content xmlns:xlink="http://www.w3.org/1999/xlink" content-type="specimen-count" id="NCID0EGXCK" xlink:type="simple">1f</named-content></td><td rowspan="1" colspan="1">Alakai Swamp trail, 1st bog (Lehua Maka Noe), Kauai, USA, ex <tp:taxon-name><tp:taxon-name-part taxon-name-part-type="genus">Metrosideros</tp:taxon-name-part> <tp:taxon-name-part taxon-name-part-type="species">polymorpha</tp:taxon-name-part> <tp:taxon-name-part taxon-name-part-type="infraspecific-rank">var.</tp:taxon-name-part> <tp:taxon-name-part taxon-name-part-type="variety">pumila</tp:taxon-name-part></tp:taxon-name>, <named-content xmlns:xlink="http://www.w3.org/1999/xlink" content-type="date" id="NCID0E5XCK" xlink:type="simple">31 October 2005</named-content>, “Hi08-05” D. Percy leg. (<abbrev xmlns:xlink="http://www.w3.org/1999/xlink" content-type="institution" xlink:title="Natural History Museum, London, UK" id="ABBRID0ECYCK" xlink:type="simple">BMNH</abbrev>)</td><td rowspan="1" colspan="1">
              <named-content xmlns:xlink="http://www.w3.org/1999/xlink" content-type="dwc:verbatimCoordinates" xlink:type="simple"><named-content content-type="geo-json" specific-use="{&#34;type&#34;:&#34;Point&#34;,&#34;coordinates&#34;:[-159.620200,22.145100]}" id="NCID0EOYCK" xlink:type="simple">22.1451, -159.6202</named-content></named-content>
            </td><td rowspan="1" colspan="1">−</td></tr><tr><td rowspan="1" colspan="1">
              <tp:taxon-name><tp:taxon-name-part taxon-name-part-type="species">elegans</tp:taxon-name-part></tp:taxon-name>
            </td><td rowspan="1" colspan="1">holotype</td><td rowspan="1" colspan="1">f</td><td rowspan="1" colspan="1">Kalalau Valley (near 2nd lookout), Kokee State Park, Kauai, USA, ex <tp:taxon-name><tp:taxon-name-part taxon-name-part-type="genus">Metrosideros</tp:taxon-name-part> <tp:taxon-name-part taxon-name-part-type="species">polymorpha</tp:taxon-name-part> <tp:taxon-name-part taxon-name-part-type="infraspecific-rank">var.</tp:taxon-name-part> <tp:taxon-name-part taxon-name-part-type="variety">glaberrima</tp:taxon-name-part></tp:taxon-name>, <named-content xmlns:xlink="http://www.w3.org/1999/xlink" content-type="date" id="NCID0E6ZCK" xlink:type="simple">26 May 2002</named-content>, “377-02” D. Percy leg. (<abbrev xmlns:xlink="http://www.w3.org/1999/xlink" content-type="institution" xlink:title="Natural History Museum, London, UK" id="ABBRID0ED1CK" xlink:type="simple">BMNH</abbrev>)</td><td rowspan="1" colspan="1">
              <named-content xmlns:xlink="http://www.w3.org/1999/xlink" content-type="dwc:verbatimCoordinates" xlink:type="simple"><named-content content-type="geo-json" specific-use="{&#34;type&#34;:&#34;Point&#34;,&#34;coordinates&#34;:[-159.632000,22.149000]}" id="NCID0EP1CK" xlink:type="simple">22.1490, -159.6320</named-content></named-content>
            </td><td rowspan="1" colspan="1">−</td></tr><tr><td rowspan="1" colspan="1">
              <tp:taxon-name><tp:taxon-name-part taxon-name-part-type="species">gagneae</tp:taxon-name-part></tp:taxon-name>
            </td><td rowspan="1" colspan="1">holotype</td><td rowspan="1" colspan="1">f</td><td rowspan="1" colspan="1">Kalalau Valley (between 1st and 2nd lookout), Kokee State Park, Kauai, USA, ex <tp:taxon-name><tp:taxon-name-part taxon-name-part-type="genus">Metrosideros</tp:taxon-name-part> <tp:taxon-name-part taxon-name-part-type="species">polymorpha</tp:taxon-name-part></tp:taxon-name>, <named-content xmlns:xlink="http://www.w3.org/1999/xlink" content-type="date" id="NCID0EZ2CK" xlink:type="simple">28 May 2002</named-content>, “384-02” D. Percy leg. (<abbrev xmlns:xlink="http://www.w3.org/1999/xlink" content-type="institution" xlink:title="Natural History Museum, London, UK" id="ABBRID0E42CK" xlink:type="simple">BMNH</abbrev>)</td><td rowspan="1" colspan="1">
              <named-content xmlns:xlink="http://www.w3.org/1999/xlink" content-type="dwc:verbatimCoordinates" xlink:type="simple"><named-content content-type="geo-json" specific-use="{&#34;type&#34;:&#34;Point&#34;,&#34;coordinates&#34;:[-159.638000,22.151000]}" id="NCID0EJ3CK" xlink:type="simple">22.1510, -159.6380</named-content></named-content>
            </td><td rowspan="1" colspan="1">−</td></tr><tr><td rowspan="1" colspan="1">
              <tp:taxon-name><tp:taxon-name-part taxon-name-part-type="species">haumea</tp:taxon-name-part></tp:taxon-name>
            </td><td rowspan="1" colspan="1">holotype</td><td rowspan="1" colspan="1">m</td><td rowspan="1" colspan="1">Alakai Swamp trail (margin of 1st bog, Lehua Maka Noe), Kokee State Park, Kauai, USA, ex <tp:taxon-name><tp:taxon-name-part taxon-name-part-type="genus">Metrosideros</tp:taxon-name-part> <tp:taxon-name-part taxon-name-part-type="species">polymorpha</tp:taxon-name-part> <tp:taxon-name-part taxon-name-part-type="infraspecific-rank">var.</tp:taxon-name-part> <tp:taxon-name-part taxon-name-part-type="variety">glaberrima</tp:taxon-name-part></tp:taxon-name>, <named-content xmlns:xlink="http://www.w3.org/1999/xlink" content-type="date" id="NCID0E14CK" xlink:type="simple">31 October 2005</named-content>, “Hi09-05” D. Percy leg. (<abbrev xmlns:xlink="http://www.w3.org/1999/xlink" content-type="institution" xlink:title="Natural History Museum, London, UK" id="ABBRID0E54CK" xlink:type="simple">BMNH</abbrev>)</td><td rowspan="1" colspan="1">
              <named-content xmlns:xlink="http://www.w3.org/1999/xlink" content-type="dwc:verbatimCoordinates" xlink:type="simple"><named-content content-type="geo-json" specific-use="{&#34;type&#34;:&#34;Point&#34;,&#34;coordinates&#34;:[-159.615200,22.146900]}" id="NCID0EK5CK" xlink:type="simple">22.1469, -159.6152</named-content></named-content>
            </td><td rowspan="1" colspan="1">−</td></tr><tr><td rowspan="1" colspan="1">
              <bold><tp:taxon-name><tp:taxon-name-part taxon-name-part-type="species">ohialoha</tp:taxon-name-part></tp:taxon-name></bold>
            </td><td rowspan="1" colspan="1"/><td rowspan="1" colspan="1"/><td rowspan="1" colspan="1"/><td rowspan="1" colspan="1"/><td rowspan="1" colspan="1"/></tr><tr><td rowspan="14" colspan="1">
              <tp:taxon-name><tp:taxon-name-part taxon-name-part-type="species">oahuensis</tp:taxon-name-part></tp:taxon-name>
            </td><td rowspan="1" colspan="1">holotype</td><td rowspan="1" colspan="1">m</td><td rowspan="1" colspan="1">Aiea Ridge Trail, Koolau Mnts, Oahu, USA, ex <tp:taxon-name><tp:taxon-name-part taxon-name-part-type="genus">Metrosideros</tp:taxon-name-part> <tp:taxon-name-part taxon-name-part-type="species">polymorpha</tp:taxon-name-part> <tp:taxon-name-part taxon-name-part-type="infraspecific-rank">var.</tp:taxon-name-part> <tp:taxon-name-part taxon-name-part-type="variety">glaberrima</tp:taxon-name-part></tp:taxon-name>, <named-content xmlns:xlink="http://www.w3.org/1999/xlink" content-type="date" id="NCID0E2ADK" xlink:type="simple">15 May 2002</named-content>, “353/354-02” D. Percy leg. (<abbrev xmlns:xlink="http://www.w3.org/1999/xlink" content-type="institution" xlink:title="Natural History Museum, London, UK" id="ABBRID0E6ADK" xlink:type="simple">BMNH</abbrev>)</td><td rowspan="1" colspan="1">
              <named-content xmlns:xlink="http://www.w3.org/1999/xlink" content-type="dwc:verbatimCoordinates" xlink:type="simple"><named-content content-type="geo-json" specific-use="{&#34;type&#34;:&#34;Point&#34;,&#34;coordinates&#34;:[-157.882000,21.404900]}" id="NCID0ELBDK" xlink:type="simple">21.4049, -157.8820</named-content></named-content>
            </td><td rowspan="1" colspan="1">−</td></tr><tr><td rowspan="1" colspan="1">paratypes</td><td rowspan="1" colspan="1">
              <named-content xmlns:xlink="http://www.w3.org/1999/xlink" content-type="specimen-count" id="NCID0E2BDK" xlink:type="simple">8m</named-content>, <named-content xmlns:xlink="http://www.w3.org/1999/xlink" content-type="specimen-count" id="NCID0E6BDK" xlink:type="simple"><named-content content-type="specimen-count" id="NCID0ECCDK" xlink:type="simple">10f</named-content></named-content>, <named-content xmlns:xlink="http://www.w3.org/1999/xlink" content-type="specimen-count" id="NCID0EGCDK" xlink:type="simple">1i</named-content></td><td rowspan="1" colspan="1">same data as holotype</td><td rowspan="1" colspan="1"/><td rowspan="1" colspan="1">
              <ext-link xmlns:xlink="http://www.w3.org/1999/xlink" ext-link-type="gen" xlink:href="KY293942" xlink:type="simple">KY293942-43</ext-link>/<ext-link xmlns:xlink="http://www.w3.org/1999/xlink" ext-link-type="gen" xlink:href="KY294417" xlink:type="simple">KY294417-18</ext-link></td></tr><tr><td rowspan="1" colspan="1">other</td><td rowspan="1" colspan="1">
              <named-content xmlns:xlink="http://www.w3.org/1999/xlink" content-type="specimen-count" id="NCID0EEDDK" xlink:type="simple">3m</named-content>
            </td><td rowspan="1" colspan="1">Kuliouou Ridge Trail, Koolau Mnts, Oahu, USA, ex <tp:taxon-name><tp:taxon-name-part taxon-name-part-type="genus">Metrosideros</tp:taxon-name-part> <tp:taxon-name-part taxon-name-part-type="species">polymorpha</tp:taxon-name-part></tp:taxon-name> var. <tp:taxon-name><tp:taxon-name-part taxon-name-part-type="species">polymorpha</tp:taxon-name-part></tp:taxon-name>, <named-content xmlns:xlink="http://www.w3.org/1999/xlink" content-type="date" id="NCID0E6DDK" xlink:type="simple">12 May 2002</named-content>, “348-02” D. Percy leg. (<abbrev xmlns:xlink="http://www.w3.org/1999/xlink" content-type="institution" xlink:title="Natural History Museum, London, UK" id="ABBRID0EDEDK" xlink:type="simple">BMNH</abbrev>)</td><td rowspan="1" colspan="1">
              <named-content xmlns:xlink="http://www.w3.org/1999/xlink" content-type="dwc:verbatimCoordinates" xlink:type="simple"><named-content content-type="geo-json" specific-use="{&#34;type&#34;:&#34;Point&#34;,&#34;coordinates&#34;:[-157.723100,21.319400]}" id="NCID0EPEDK" xlink:type="simple">21.3194, -157.7231</named-content></named-content>
            </td><td rowspan="1" colspan="1">−</td></tr><tr><td rowspan="1" colspan="1">other</td><td rowspan="1" colspan="1">
              <named-content xmlns:xlink="http://www.w3.org/1999/xlink" content-type="specimen-count" id="NCID0E6EDK" xlink:type="simple">4m</named-content>, <named-content xmlns:xlink="http://www.w3.org/1999/xlink" content-type="specimen-count" id="NCID0EDFDK" xlink:type="simple"><named-content content-type="specimen-count" id="NCID0EGFDK" xlink:type="simple">10f</named-content></named-content>, <named-content xmlns:xlink="http://www.w3.org/1999/xlink" content-type="specimen-count" id="NCID0EKFDK" xlink:type="simple">6i</named-content></td><td rowspan="1" colspan="1">Palolo Ridge Trail, Koolau Mnts, Oahu, USA, ex <tp:taxon-name><tp:taxon-name-part taxon-name-part-type="genus">Metrosideros</tp:taxon-name-part> <tp:taxon-name-part taxon-name-part-type="species">polymorpha</tp:taxon-name-part> <tp:taxon-name-part taxon-name-part-type="infraspecific-rank">var.</tp:taxon-name-part> <tp:taxon-name-part taxon-name-part-type="variety">polymorpha</tp:taxon-name-part></tp:taxon-name>, <named-content xmlns:xlink="http://www.w3.org/1999/xlink" content-type="date" id="NCID0ECGDK" xlink:type="simple">14 May 2002</named-content>, “351-02” D. Percy leg. (<abbrev xmlns:xlink="http://www.w3.org/1999/xlink" content-type="institution" xlink:title="Natural History Museum, London, UK" id="ABBRID0EGGDK" xlink:type="simple">BMNH</abbrev>)</td><td rowspan="1" colspan="1">
              <named-content xmlns:xlink="http://www.w3.org/1999/xlink" content-type="dwc:verbatimCoordinates" xlink:type="simple"><named-content content-type="geo-json" specific-use="{&#34;type&#34;:&#34;Point&#34;,&#34;coordinates&#34;:[-157.779000,21.326000]}" id="NCID0ESGDK" xlink:type="simple">21.3260, -157.7790</named-content></named-content>
            </td><td rowspan="1" colspan="1">
              <ext-link xmlns:xlink="http://www.w3.org/1999/xlink" ext-link-type="gen" xlink:href="KY293948" xlink:type="simple">KY293948</ext-link>/<ext-link xmlns:xlink="http://www.w3.org/1999/xlink" ext-link-type="gen" xlink:href="KY294423" xlink:type="simple">KY294423</ext-link></td></tr><tr><td rowspan="1" colspan="1">other</td><td rowspan="1" colspan="1">
              <named-content xmlns:xlink="http://www.w3.org/1999/xlink" content-type="specimen-count" id="NCID0EMHDK" xlink:type="simple">1m</named-content>, <named-content xmlns:xlink="http://www.w3.org/1999/xlink" content-type="specimen-count" id="NCID0EQHDK" xlink:type="simple">1f</named-content>, <named-content xmlns:xlink="http://www.w3.org/1999/xlink" content-type="specimen-count" id="NCID0EUHDK" xlink:type="simple">13i</named-content></td><td rowspan="1" colspan="1">Aiea Ridge Trail, Koolau Mnts, Oahu, USA, ex <tp:taxon-name><tp:taxon-name-part taxon-name-part-type="genus">Metrosideros</tp:taxon-name-part> <tp:taxon-name-part taxon-name-part-type="species">polymorpha</tp:taxon-name-part> <tp:taxon-name-part taxon-name-part-type="infraspecific-rank">var.</tp:taxon-name-part> <tp:taxon-name-part taxon-name-part-type="variety">polymorpha</tp:taxon-name-part></tp:taxon-name>, <named-content xmlns:xlink="http://www.w3.org/1999/xlink" content-type="date" id="NCID0EMIDK" xlink:type="simple">15 May 2002</named-content>, “355-02” D. Percy leg. (<abbrev xmlns:xlink="http://www.w3.org/1999/xlink" content-type="institution" xlink:title="Natural History Museum, London, UK" id="ABBRID0EQIDK" xlink:type="simple">BMNH</abbrev>)</td><td rowspan="1" colspan="1">
              <named-content xmlns:xlink="http://www.w3.org/1999/xlink" content-type="dwc:verbatimCoordinates" xlink:type="simple"><named-content content-type="geo-json" specific-use="{&#34;type&#34;:&#34;Point&#34;,&#34;coordinates&#34;:[-157.882000,21.404900]}" id="NCID0E3IDK" xlink:type="simple">21.4049, -157.8820</named-content></named-content>
            </td><td rowspan="1" colspan="1">
              <ext-link xmlns:xlink="http://www.w3.org/1999/xlink" ext-link-type="gen" xlink:href="KY293946" xlink:type="simple">KY293946</ext-link>, <ext-link xmlns:xlink="http://www.w3.org/1999/xlink" ext-link-type="gen" xlink:href="KY293949" xlink:type="simple">KY293949-50</ext-link>/<ext-link xmlns:xlink="http://www.w3.org/1999/xlink" ext-link-type="gen" xlink:href="KY294421" xlink:type="simple">KY294421</ext-link>, <ext-link xmlns:xlink="http://www.w3.org/1999/xlink" ext-link-type="gen" xlink:href="KY294424" xlink:type="simple">KY294424-25</ext-link></td></tr><tr><td rowspan="1" colspan="1">other</td><td rowspan="1" colspan="1">
              <named-content xmlns:xlink="http://www.w3.org/1999/xlink" content-type="specimen-count" id="NCID0EAKDK" xlink:type="simple">7m</named-content>, <named-content xmlns:xlink="http://www.w3.org/1999/xlink" content-type="specimen-count" id="NCID0EEKDK" xlink:type="simple">4f</named-content></td><td rowspan="1" colspan="1">same data as previous except: ex <tp:taxon-name><tp:taxon-name-part taxon-name-part-type="genus">Metrosideros</tp:taxon-name-part> <tp:taxon-name-part taxon-name-part-type="species">polymorpha</tp:taxon-name-part> <tp:taxon-name-part taxon-name-part-type="infraspecific-rank">var.</tp:taxon-name-part> <tp:taxon-name-part taxon-name-part-type="variety">glaberrima</tp:taxon-name-part></tp:taxon-name>, “356-02” D. Percy leg. (<abbrev xmlns:xlink="http://www.w3.org/1999/xlink" content-type="institution" xlink:title="Natural History Museum, London, UK" id="ABBRID0E3KDK" xlink:type="simple">BMNH</abbrev>)</td><td rowspan="1" colspan="1">
              <named-content xmlns:xlink="http://www.w3.org/1999/xlink" content-type="dwc:verbatimCoordinates" xlink:type="simple"><named-content content-type="geo-json" specific-use="{&#34;type&#34;:&#34;Point&#34;,&#34;coordinates&#34;:[-157.882000,21.404900]}" id="NCID0EILDK" xlink:type="simple">21.4049, -157.8820</named-content></named-content>
            </td><td rowspan="1" colspan="1">−</td></tr><tr><td rowspan="1" colspan="1">other</td><td rowspan="1" colspan="1">
              <named-content xmlns:xlink="http://www.w3.org/1999/xlink" content-type="specimen-count" id="NCID0EYLDK" xlink:type="simple">1m</named-content>, <named-content xmlns:xlink="http://www.w3.org/1999/xlink" content-type="specimen-count" id="NCID0E3LDK" xlink:type="simple">1f</named-content></td><td rowspan="1" colspan="1">Honouliuli Preserve, Waianae Mnts, Oahu, USA, ex <tp:taxon-name><tp:taxon-name-part taxon-name-part-type="genus">Metrosideros</tp:taxon-name-part> <tp:taxon-name-part taxon-name-part-type="species">polymorpha</tp:taxon-name-part> <tp:taxon-name-part taxon-name-part-type="infraspecific-rank">var.</tp:taxon-name-part> <tp:taxon-name-part taxon-name-part-type="variety">glaberrima</tp:taxon-name-part></tp:taxon-name>, <named-content xmlns:xlink="http://www.w3.org/1999/xlink" content-type="date" id="NCID0EUMDK" xlink:type="simple">22 May 2002</named-content>, “362-02” D. Percy leg. (<abbrev xmlns:xlink="http://www.w3.org/1999/xlink" content-type="institution" xlink:title="Natural History Museum, London, UK" id="ABBRID0EYMDK" xlink:type="simple">BMNH</abbrev>)</td><td rowspan="1" colspan="1">
              <named-content xmlns:xlink="http://www.w3.org/1999/xlink" content-type="dwc:verbatimCoordinates" xlink:type="simple"><named-content content-type="geo-json" specific-use="{&#34;type&#34;:&#34;Point&#34;,&#34;coordinates&#34;:[-158.092000,21.436000]}" id="NCID0EENDK" xlink:type="simple">21.4360, -158.0920</named-content></named-content>
            </td><td rowspan="1" colspan="1">−</td></tr><tr><td rowspan="1" colspan="1">other</td><td rowspan="1" colspan="1">
              <named-content xmlns:xlink="http://www.w3.org/1999/xlink" content-type="specimen-count" id="NCID0EUNDK" xlink:type="simple">12m</named-content>, <named-content xmlns:xlink="http://www.w3.org/1999/xlink" content-type="specimen-count" id="NCID0EYNDK" xlink:type="simple">13f</named-content></td><td rowspan="1" colspan="1">Pupukea, Koolau Mnts, Oahu, USA, ex <tp:taxon-name><tp:taxon-name-part taxon-name-part-type="genus">Metrosideros</tp:taxon-name-part> <tp:taxon-name-part taxon-name-part-type="species">polymorpha</tp:taxon-name-part></tp:taxon-name>, <named-content xmlns:xlink="http://www.w3.org/1999/xlink" content-type="date" id="NCID0EJODK" xlink:type="simple">23 July 2002</named-content>, “SLM288-02” S. Montgomery leg. (<abbrev xmlns:xlink="http://www.w3.org/1999/xlink" content-type="institution" xlink:title="Natural History Museum, London, UK" id="ABBRID0ENODK" xlink:type="simple">BMNH</abbrev>)</td><td rowspan="1" colspan="1">
              <named-content xmlns:xlink="http://www.w3.org/1999/xlink" content-type="dwc:verbatimCoordinates" xlink:type="simple"><named-content content-type="geo-json" specific-use="{&#34;type&#34;:&#34;Point&#34;,&#34;coordinates&#34;:[-157.997000,21.637000]}" id="NCID0EZODK" xlink:type="simple">21.6370, -157.9970</named-content></named-content>
            </td><td rowspan="1" colspan="1">
              <ext-link xmlns:xlink="http://www.w3.org/1999/xlink" ext-link-type="gen" xlink:href="KY293941" xlink:type="simple">KY293941</ext-link>/<ext-link xmlns:xlink="http://www.w3.org/1999/xlink" ext-link-type="gen" xlink:href="KY294416" xlink:type="simple">KY294416</ext-link></td></tr><tr><td rowspan="1" colspan="1">other</td><td rowspan="1" colspan="1">
              <named-content xmlns:xlink="http://www.w3.org/1999/xlink" content-type="specimen-count" id="NCID0ETPDK" xlink:type="simple">1m</named-content>
            </td><td rowspan="1" colspan="1">Aiea Ridge Trail, Koolau Mnts, Oahu, USA, ex <tp:taxon-name><tp:taxon-name-part taxon-name-part-type="genus">Metrosideros</tp:taxon-name-part> <tp:taxon-name-part taxon-name-part-type="species">polymorpha</tp:taxon-name-part> <tp:taxon-name-part taxon-name-part-type="infraspecific-rank">var.</tp:taxon-name-part> <tp:taxon-name-part taxon-name-part-type="variety">glaberrima</tp:taxon-name-part></tp:taxon-name>, <named-content xmlns:xlink="http://www.w3.org/1999/xlink" content-type="date" id="NCID0EMQDK" xlink:type="simple">13 August 2003</named-content>, “Hi01-03” D. Percy leg. (<abbrev xmlns:xlink="http://www.w3.org/1999/xlink" content-type="institution" xlink:title="Natural History Museum, London, UK" id="ABBRID0EQQDK" xlink:type="simple">BMNH</abbrev>)</td><td rowspan="1" colspan="1">
              <named-content xmlns:xlink="http://www.w3.org/1999/xlink" content-type="dwc:verbatimCoordinates" xlink:type="simple"><named-content content-type="geo-json" specific-use="{&#34;type&#34;:&#34;Point&#34;,&#34;coordinates&#34;:[-157.881900,21.405000]}" id="NCID0E3QDK" xlink:type="simple">21.4050, -157.8819</named-content></named-content>
            </td><td rowspan="1" colspan="1"/></tr><tr><td rowspan="1" colspan="1">other</td><td rowspan="1" colspan="1">
              <named-content xmlns:xlink="http://www.w3.org/1999/xlink" content-type="specimen-count" id="NCID0EMRDK" xlink:type="simple">1i</named-content>
            </td><td rowspan="1" colspan="1">Pahole NAR, Waianaea Mnts, Oahu, USA, ex <tp:taxon-name><tp:taxon-name-part taxon-name-part-type="genus">Metrosideros</tp:taxon-name-part> <tp:taxon-name-part taxon-name-part-type="species">polymorpha</tp:taxon-name-part> <tp:taxon-name-part taxon-name-part-type="infraspecific-rank">var.</tp:taxon-name-part> <tp:taxon-name-part taxon-name-part-type="variety">glaberrima</tp:taxon-name-part></tp:taxon-name>, <named-content xmlns:xlink="http://www.w3.org/1999/xlink" content-type="date" id="NCID0EFSDK" xlink:type="simple">14 August 2003</named-content>, “Hi04-03” D. Percy leg. (<abbrev xmlns:xlink="http://www.w3.org/1999/xlink" content-type="institution" xlink:title="Natural History Museum, London, UK" id="ABBRID0EJSDK" xlink:type="simple">BMNH</abbrev>)</td><td rowspan="1" colspan="1">
              <named-content xmlns:xlink="http://www.w3.org/1999/xlink" content-type="dwc:verbatimCoordinates" xlink:type="simple"><named-content content-type="geo-json" specific-use="{&#34;type&#34;:&#34;Point&#34;,&#34;coordinates&#34;:[-158.192200,21.537200]}" id="NCID0EVSDK" xlink:type="simple">21.5372, -158.1922</named-content></named-content>
            </td><td rowspan="1" colspan="1">−</td></tr><tr><td rowspan="1" colspan="1">other</td><td rowspan="1" colspan="1">
              <named-content xmlns:xlink="http://www.w3.org/1999/xlink" content-type="specimen-count" id="NCID0EFTDK" xlink:type="simple">1m</named-content>
            </td><td rowspan="1" colspan="1">same data as previous except: on <tp:taxon-name><tp:taxon-name-part taxon-name-part-type="genus">Planchonella</tp:taxon-name-part></tp:taxon-name>, “Hi06-03” D. Percy leg. (<abbrev xmlns:xlink="http://www.w3.org/1999/xlink" content-type="institution" xlink:title="Natural History Museum, London, UK" id="ABBRID0ETTDK" xlink:type="simple">BMNH</abbrev>)</td><td rowspan="1" colspan="1">
              <named-content xmlns:xlink="http://www.w3.org/1999/xlink" content-type="dwc:verbatimCoordinates" xlink:type="simple"><named-content content-type="geo-json" specific-use="{&#34;type&#34;:&#34;Point&#34;,&#34;coordinates&#34;:[-158.191900,21.536400]}" id="NCID0E6TDK" xlink:type="simple">21.5364, -158.1919</named-content></named-content>
            </td><td rowspan="1" colspan="1">−</td></tr><tr><td rowspan="1" colspan="1">other</td><td rowspan="1" colspan="1">
              <named-content xmlns:xlink="http://www.w3.org/1999/xlink" content-type="specimen-count" id="NCID0EPUDK" xlink:type="simple">1m</named-content>, <named-content xmlns:xlink="http://www.w3.org/1999/xlink" content-type="specimen-count" id="NCID0ETUDK" xlink:type="simple">1f</named-content></td><td rowspan="1" colspan="1">same data as previous except: on <tp:taxon-name><tp:taxon-name-part taxon-name-part-type="genus">Melicope</tp:taxon-name-part></tp:taxon-name>, “Hi07-03” D. Percy leg. (<abbrev xmlns:xlink="http://www.w3.org/1999/xlink" content-type="institution" xlink:title="Natural History Museum, London, UK" id="ABBRID0EAVDK" xlink:type="simple">BMNH</abbrev>)</td><td rowspan="1" colspan="1">
              <named-content xmlns:xlink="http://www.w3.org/1999/xlink" content-type="dwc:verbatimCoordinates" xlink:type="simple"><named-content content-type="geo-json" specific-use="{&#34;type&#34;:&#34;Point&#34;,&#34;coordinates&#34;:[-158.191900,21.536400]}" id="NCID0EMVDK" xlink:type="simple">21.5364, -158.1919</named-content></named-content>
            </td><td rowspan="1" colspan="1">−</td></tr><tr><td rowspan="1" colspan="1">other</td><td rowspan="1" colspan="1">
              <named-content xmlns:xlink="http://www.w3.org/1999/xlink" content-type="specimen-count" id="NCID0E3VDK" xlink:type="simple">3m</named-content>, <named-content xmlns:xlink="http://www.w3.org/1999/xlink" content-type="specimen-count" id="NCID0EAWDK" xlink:type="simple">2f</named-content></td><td rowspan="1" colspan="1">same data as previous except: ex <tp:taxon-name><tp:taxon-name-part taxon-name-part-type="genus">Metrosideros</tp:taxon-name-part> <tp:taxon-name-part taxon-name-part-type="species">polymorpha</tp:taxon-name-part> <tp:taxon-name-part taxon-name-part-type="infraspecific-rank">var.</tp:taxon-name-part> <tp:taxon-name-part taxon-name-part-type="variety">glaberrima</tp:taxon-name-part></tp:taxon-name>, “Hi10-03” D. Percy leg. (<abbrev xmlns:xlink="http://www.w3.org/1999/xlink" content-type="institution" xlink:title="Natural History Museum, London, UK" id="ABBRID0EYWDK" xlink:type="simple">BMNH</abbrev>)</td><td rowspan="1" colspan="1">
              <named-content xmlns:xlink="http://www.w3.org/1999/xlink" content-type="dwc:verbatimCoordinates" xlink:type="simple"><named-content content-type="geo-json" specific-use="{&#34;type&#34;:&#34;Point&#34;,&#34;coordinates&#34;:[-158.195300,21.546100]}" id="NCID0EEXDK" xlink:type="simple">21.5461, -158.1953</named-content></named-content>
            </td><td rowspan="1" colspan="1">
              <ext-link xmlns:xlink="http://www.w3.org/1999/xlink" ext-link-type="gen" xlink:href="KY293938" xlink:type="simple">KY293938</ext-link>/<ext-link xmlns:xlink="http://www.w3.org/1999/xlink" ext-link-type="gen" xlink:href="KY294413" xlink:type="simple">KY294413</ext-link></td></tr><tr><td rowspan="1" colspan="1">other</td><td rowspan="1" colspan="1">
              <named-content xmlns:xlink="http://www.w3.org/1999/xlink" content-type="specimen-count" id="NCID0E5XDK" xlink:type="simple">7m</named-content>, <named-content xmlns:xlink="http://www.w3.org/1999/xlink" content-type="specimen-count" id="NCID0ECYDK" xlink:type="simple"><named-content content-type="specimen-count" id="NCID0EFYDK" xlink:type="simple">7f</named-content></named-content>, <named-content xmlns:xlink="http://www.w3.org/1999/xlink" content-type="specimen-count" id="NCID0EJYDK" xlink:type="simple"><named-content content-type="specimen-count" id="NCID0EMYDK" xlink:type="simple">50i</named-content></named-content></td><td rowspan="1" colspan="1">Wiliwilinui Ridge Trail, Koolau Mnts, Oahu, USA, ex <tp:taxon-name><tp:taxon-name-part taxon-name-part-type="genus">Metrosideros</tp:taxon-name-part> <tp:taxon-name-part taxon-name-part-type="species">polymorpha</tp:taxon-name-part> <tp:taxon-name-part taxon-name-part-type="infraspecific-rank">var.</tp:taxon-name-part> <tp:taxon-name-part taxon-name-part-type="variety">polymorpha</tp:taxon-name-part></tp:taxon-name>, <named-content xmlns:xlink="http://www.w3.org/1999/xlink" content-type="date" id="NCID0EEZDK" xlink:type="simple">16 August 2003</named-content>, “Hi14/15-03” D. Percy leg. (<abbrev xmlns:xlink="http://www.w3.org/1999/xlink" content-type="institution" xlink:title="Natural History Museum, London, UK" id="ABBRID0EIZDK" xlink:type="simple">BMNH</abbrev>)</td><td rowspan="1" colspan="1">
              <named-content xmlns:xlink="http://www.w3.org/1999/xlink" content-type="dwc:verbatimCoordinates" xlink:type="simple"><named-content content-type="geo-json" specific-use="{&#34;type&#34;:&#34;Point&#34;,&#34;coordinates&#34;:[-157.759700,21.316700]}" id="NCID0EUZDK" xlink:type="simple">21.3167, -157.7597</named-content></named-content>
            </td><td rowspan="1" colspan="1">
              <ext-link xmlns:xlink="http://www.w3.org/1999/xlink" ext-link-type="gen" xlink:href="KY293947" xlink:type="simple">KY293947</ext-link>/<ext-link xmlns:xlink="http://www.w3.org/1999/xlink" ext-link-type="gen" xlink:href="KY294422" xlink:type="simple">KY294422</ext-link></td></tr><tr><td rowspan="15" colspan="1">
              <tp:taxon-name><tp:taxon-name-part taxon-name-part-type="species">oahuensis</tp:taxon-name-part></tp:taxon-name>
            </td><td rowspan="1" colspan="1">other</td><td rowspan="1" colspan="1">
              <named-content xmlns:xlink="http://www.w3.org/1999/xlink" content-type="specimen-count" id="NCID0E21DK" xlink:type="simple">1m</named-content>, <named-content xmlns:xlink="http://www.w3.org/1999/xlink" content-type="specimen-count" id="NCID0E61DK" xlink:type="simple">2f</named-content></td><td rowspan="1" colspan="1">same data as previous except: ex <tp:taxon-name><tp:taxon-name-part taxon-name-part-type="genus">Metrosideros</tp:taxon-name-part> <tp:taxon-name-part taxon-name-part-type="species">polymorpha</tp:taxon-name-part> <tp:taxon-name-part taxon-name-part-type="infraspecific-rank">var.</tp:taxon-name-part> <tp:taxon-name-part taxon-name-part-type="variety">glaberrima</tp:taxon-name-part></tp:taxon-name>, “Hi16/17-03” D. Percy leg. (<abbrev xmlns:xlink="http://www.w3.org/1999/xlink" content-type="institution" xlink:title="Natural History Museum, London, UK" id="ABBRID0EX2DK" xlink:type="simple">BMNH</abbrev>)</td><td rowspan="1" colspan="1">
              <named-content xmlns:xlink="http://www.w3.org/1999/xlink" content-type="dwc:verbatimCoordinates" xlink:type="simple"><named-content content-type="geo-json" specific-use="{&#34;type&#34;:&#34;Point&#34;,&#34;coordinates&#34;:[-157.759200,21.318300]}" id="NCID0ED3DK" xlink:type="simple">21.3183, -157.7592</named-content></named-content>
            </td><td rowspan="1" colspan="1">−</td></tr><tr><td rowspan="1" colspan="1">other</td><td rowspan="1" colspan="1">
              <named-content xmlns:xlink="http://www.w3.org/1999/xlink" content-type="specimen-count" id="NCID0ET3DK" xlink:type="simple">2m</named-content>, <named-content xmlns:xlink="http://www.w3.org/1999/xlink" content-type="specimen-count" id="NCID0EX3DK" xlink:type="simple">3f</named-content>, <named-content xmlns:xlink="http://www.w3.org/1999/xlink" content-type="specimen-count" id="NCID0E23DK" xlink:type="simple">42i</named-content></td><td rowspan="1" colspan="1">Mnt Kaala summit, Waianae Mnts, Oahu, USA, ex <tp:taxon-name><tp:taxon-name-part taxon-name-part-type="genus">Metrosideros</tp:taxon-name-part> <tp:taxon-name-part taxon-name-part-type="species">polymorpha</tp:taxon-name-part> <tp:taxon-name-part taxon-name-part-type="infraspecific-rank">var.</tp:taxon-name-part> <tp:taxon-name-part taxon-name-part-type="variety">polymorpha</tp:taxon-name-part></tp:taxon-name>, <named-content xmlns:xlink="http://www.w3.org/1999/xlink" content-type="date" id="NCID0ET4DK" xlink:type="simple">26 August 2003</named-content>, “Hi50-03” D. Percy leg. (<abbrev xmlns:xlink="http://www.w3.org/1999/xlink" content-type="institution" xlink:title="Natural History Museum, London, UK" id="ABBRID0EX4DK" xlink:type="simple">BMNH</abbrev>)</td><td rowspan="1" colspan="1">
              <named-content xmlns:xlink="http://www.w3.org/1999/xlink" content-type="dwc:verbatimCoordinates" xlink:type="simple"><named-content content-type="geo-json" specific-use="{&#34;type&#34;:&#34;Point&#34;,&#34;coordinates&#34;:[-158.143900,21.508300]}" id="NCID0ED5DK" xlink:type="simple">21.5083, -158.1439</named-content></named-content>
            </td><td rowspan="1" colspan="1">
              <ext-link xmlns:xlink="http://www.w3.org/1999/xlink" ext-link-type="gen" xlink:href="KY293939" xlink:type="simple">KY293939</ext-link>, <ext-link xmlns:xlink="http://www.w3.org/1999/xlink" ext-link-type="gen" xlink:href="KY293944" xlink:type="simple">KY293944</ext-link>/<ext-link xmlns:xlink="http://www.w3.org/1999/xlink" ext-link-type="gen" xlink:href="KY294414" xlink:type="simple">KY294414</ext-link>, <ext-link xmlns:xlink="http://www.w3.org/1999/xlink" ext-link-type="gen" xlink:href="KY294419" xlink:type="simple">KY294419</ext-link></td></tr><tr><td rowspan="1" colspan="1">other</td><td rowspan="1" colspan="1">
              <named-content xmlns:xlink="http://www.w3.org/1999/xlink" content-type="specimen-count" id="NCID0EH6DK" xlink:type="simple">2m</named-content>, <named-content xmlns:xlink="http://www.w3.org/1999/xlink" content-type="specimen-count" id="NCID0EL6DK" xlink:type="simple">3f</named-content></td><td rowspan="1" colspan="1">same data as previous except: ex <tp:taxon-name><tp:taxon-name-part taxon-name-part-type="genus">Metrosideros</tp:taxon-name-part> <tp:taxon-name-part taxon-name-part-type="species">polymorpha</tp:taxon-name-part> <tp:taxon-name-part taxon-name-part-type="infraspecific-rank">var.</tp:taxon-name-part> <tp:taxon-name-part taxon-name-part-type="variety">glaberrima</tp:taxon-name-part></tp:taxon-name>, “Hi51-03” D. Percy leg. (<abbrev xmlns:xlink="http://www.w3.org/1999/xlink" content-type="institution" xlink:title="Natural History Museum, London, UK" id="ABBRID0EDAEK" xlink:type="simple">BMNH</abbrev>)</td><td rowspan="1" colspan="1">
              <named-content xmlns:xlink="http://www.w3.org/1999/xlink" content-type="dwc:verbatimCoordinates" xlink:type="simple"><named-content content-type="geo-json" specific-use="{&#34;type&#34;:&#34;Point&#34;,&#34;coordinates&#34;:[-158.143900,21.508300]}" id="NCID0EPAEK" xlink:type="simple">21.5083, -158.1439</named-content></named-content>
            </td><td rowspan="1" colspan="1">−</td></tr><tr><td rowspan="1" colspan="1">other</td><td rowspan="1" colspan="1">
              <named-content xmlns:xlink="http://www.w3.org/1999/xlink" content-type="specimen-count" id="NCID0E6AEK" xlink:type="simple">2m</named-content>, <named-content xmlns:xlink="http://www.w3.org/1999/xlink" content-type="specimen-count" id="NCID0EDBEK" xlink:type="simple">1f</named-content></td><td rowspan="1" colspan="1">Aiea Ridge Trail, Koolau Mnts, Oahu, USA, ex <tp:taxon-name><tp:taxon-name-part taxon-name-part-type="genus">Metrosideros</tp:taxon-name-part> <tp:taxon-name-part taxon-name-part-type="species">polymorpha</tp:taxon-name-part> <tp:taxon-name-part taxon-name-part-type="infraspecific-rank">var.</tp:taxon-name-part> <tp:taxon-name-part taxon-name-part-type="variety">polymorpha</tp:taxon-name-part></tp:taxon-name>, <named-content xmlns:xlink="http://www.w3.org/1999/xlink" content-type="date" id="NCID0E2BEK" xlink:type="simple">25 May 2011</named-content>, “Hi01-11” D. Percy leg. (<abbrev xmlns:xlink="http://www.w3.org/1999/xlink" content-type="institution" xlink:title="Natural History Museum, London, UK" id="ABBRID0E6BEK" xlink:type="simple">BMNH</abbrev>)</td><td rowspan="1" colspan="1">
              <named-content xmlns:xlink="http://www.w3.org/1999/xlink" content-type="dwc:verbatimCoordinates" xlink:type="simple"><named-content content-type="geo-json" specific-use="{&#34;type&#34;:&#34;Point&#34;,&#34;coordinates&#34;:[-157.882000,21.404900]}" id="NCID0ELCEK" xlink:type="simple">21.4049, -157.8820</named-content></named-content>
            </td><td rowspan="1" colspan="1">
              <ext-link xmlns:xlink="http://www.w3.org/1999/xlink" ext-link-type="gen" xlink:href="KY293936" xlink:type="simple">KY293936-37</ext-link>, <ext-link xmlns:xlink="http://www.w3.org/1999/xlink" ext-link-type="gen" xlink:href="KY293945" xlink:type="simple">KY293945</ext-link>/<ext-link xmlns:xlink="http://www.w3.org/1999/xlink" ext-link-type="gen" xlink:href="KY294411" xlink:type="simple">KY294411-12</ext-link>, <ext-link xmlns:xlink="http://www.w3.org/1999/xlink" ext-link-type="gen" xlink:href="KY294420" xlink:type="simple">KY294420</ext-link></td></tr><tr><td rowspan="1" colspan="1">other</td><td rowspan="1" colspan="1">
              <named-content xmlns:xlink="http://www.w3.org/1999/xlink" content-type="specimen-count" id="NCID0EPDEK" xlink:type="simple">1f</named-content>
            </td><td rowspan="1" colspan="1">Mnt Kaala, Waianae Mnts, Oahu, USA, ex <tp:taxon-name><tp:taxon-name-part taxon-name-part-type="genus">Metrosideros</tp:taxon-name-part> <tp:taxon-name-part taxon-name-part-type="species">polymorpha</tp:taxon-name-part></tp:taxon-name>, <named-content xmlns:xlink="http://www.w3.org/1999/xlink" content-type="date" id="NCID0EBEEK" xlink:type="simple">2 February 2011</named-content>, “SLM2-11” S. Montgomery leg. (<abbrev xmlns:xlink="http://www.w3.org/1999/xlink" content-type="institution" xlink:title="Natural History Museum, London, UK" id="ABBRID0EFEEK" xlink:type="simple">BMNH</abbrev>)</td><td rowspan="1" colspan="1">−</td><td rowspan="1" colspan="1">
              <ext-link xmlns:xlink="http://www.w3.org/1999/xlink" ext-link-type="gen" xlink:href="KY293940" xlink:type="simple">KY293940</ext-link>/<ext-link xmlns:xlink="http://www.w3.org/1999/xlink" ext-link-type="gen" xlink:href="KY294415" xlink:type="simple">KY294415</ext-link></td></tr><tr><td rowspan="1" colspan="1">other</td><td rowspan="1" colspan="1">
              <named-content xmlns:xlink="http://www.w3.org/1999/xlink" content-type="specimen-count" id="NCID0ECFEK" xlink:type="simple">2m</named-content>, <named-content xmlns:xlink="http://www.w3.org/1999/xlink" content-type="specimen-count" id="NCID0EGFEK" xlink:type="simple">3f</named-content></td><td rowspan="1" colspan="1">Mnt Kaala, boardwalk through bog, Waianae Mnts, Oahu, USA, ex <tp:taxon-name><tp:taxon-name-part taxon-name-part-type="genus">Metrosideros</tp:taxon-name-part> <tp:taxon-name-part taxon-name-part-type="species">polymorpha</tp:taxon-name-part></tp:taxon-name>, <named-content xmlns:xlink="http://www.w3.org/1999/xlink" content-type="date" id="NCID0EXFEK" xlink:type="simple">4 July 2014</named-content>, “Hi57-14” D. Percy leg. (<abbrev xmlns:xlink="http://www.w3.org/1999/xlink" content-type="institution" xlink:title="Natural History Museum, London, UK" id="ABBRID0E2FEK" xlink:type="simple">BMNH</abbrev>)</td><td rowspan="1" colspan="1">
              <named-content xmlns:xlink="http://www.w3.org/1999/xlink" content-type="dwc:verbatimCoordinates" xlink:type="simple"><named-content content-type="geo-json" specific-use="{&#34;type&#34;:&#34;Point&#34;,&#34;coordinates&#34;:[-158.144000,21.507100]}" id="NCID0EHGEK" xlink:type="simple">21.5071, -158.1440</named-content></named-content>
            </td><td rowspan="1" colspan="1">
              <ext-link xmlns:xlink="http://www.w3.org/1999/xlink" ext-link-type="gen" xlink:href="KY293902" xlink:type="simple">KY293902-04</ext-link>/<ext-link xmlns:xlink="http://www.w3.org/1999/xlink" ext-link-type="gen" xlink:href="KY294378" xlink:type="simple">KY294378-80</ext-link></td></tr><tr><td rowspan="1" colspan="1">other</td><td rowspan="1" colspan="1">
              <named-content xmlns:xlink="http://www.w3.org/1999/xlink" content-type="specimen-count" id="NCID0EBHEK" xlink:type="simple">3m</named-content>, <named-content xmlns:xlink="http://www.w3.org/1999/xlink" content-type="specimen-count" id="NCID0EFHEK" xlink:type="simple">2f</named-content></td><td rowspan="1" colspan="1">Mnt Kaala, boardwalk through bog, Waianae Mnts, Oahu, USA, ex <tp:taxon-name><tp:taxon-name-part taxon-name-part-type="genus">Metrosideros</tp:taxon-name-part> <tp:taxon-name-part taxon-name-part-type="species">polymorpha</tp:taxon-name-part></tp:taxon-name>, <named-content xmlns:xlink="http://www.w3.org/1999/xlink" content-type="date" id="NCID0EWHEK" xlink:type="simple">4 July 2014</named-content>, “Hi61-14” D. Percy leg. (<abbrev xmlns:xlink="http://www.w3.org/1999/xlink" content-type="institution" xlink:title="Natural History Museum, London, UK" id="ABBRID0E1HEK" xlink:type="simple">BMNH</abbrev>)</td><td rowspan="1" colspan="1">
              <named-content xmlns:xlink="http://www.w3.org/1999/xlink" content-type="dwc:verbatimCoordinates" xlink:type="simple"><named-content content-type="geo-json" specific-use="{&#34;type&#34;:&#34;Point&#34;,&#34;coordinates&#34;:[-158.148300,21.502800]}" id="NCID0EGIEK" xlink:type="simple">21.5028, -158.1483</named-content></named-content>
            </td><td rowspan="1" colspan="1">
              <ext-link xmlns:xlink="http://www.w3.org/1999/xlink" ext-link-type="gen" xlink:href="KY293905" xlink:type="simple">KY293905-09</ext-link>/<ext-link xmlns:xlink="http://www.w3.org/1999/xlink" ext-link-type="gen" xlink:href="KY294381" xlink:type="simple">KY294381-85</ext-link></td></tr><tr><td rowspan="1" colspan="1">other</td><td rowspan="1" colspan="1">
              <named-content xmlns:xlink="http://www.w3.org/1999/xlink" content-type="specimen-count" id="NCID0EAJEK" xlink:type="simple">2m</named-content>
            </td><td rowspan="1" colspan="1">Mnt Kaala road, Waianae Mnts, Oahu, USA, ex <tp:taxon-name><tp:taxon-name-part taxon-name-part-type="genus">Metrosideros</tp:taxon-name-part> <tp:taxon-name-part taxon-name-part-type="species">polymorpha</tp:taxon-name-part></tp:taxon-name>, <named-content xmlns:xlink="http://www.w3.org/1999/xlink" content-type="date" id="NCID0ESJEK" xlink:type="simple">04 July 2014</named-content>, “Hi63-14” D. Percy leg. (<abbrev xmlns:xlink="http://www.w3.org/1999/xlink" content-type="institution" xlink:title="Natural History Museum, London, UK" id="ABBRID0EWJEK" xlink:type="simple">BMNH</abbrev>)</td><td rowspan="1" colspan="1">
              <named-content xmlns:xlink="http://www.w3.org/1999/xlink" content-type="dwc:verbatimCoordinates" xlink:type="simple"><named-content content-type="geo-json" specific-use="{&#34;type&#34;:&#34;Point&#34;,&#34;coordinates&#34;:[-158.147400,21.510000]}" id="NCID0ECKEK" xlink:type="simple">21.5100, -158.1474</named-content></named-content>
            </td><td rowspan="1" colspan="1">
              <ext-link xmlns:xlink="http://www.w3.org/1999/xlink" ext-link-type="gen" xlink:href="KY293910" xlink:type="simple">KY293910-11</ext-link>/<ext-link xmlns:xlink="http://www.w3.org/1999/xlink" ext-link-type="gen" xlink:href="KY294386" xlink:type="simple">KY294386-87</ext-link></td></tr><tr><td rowspan="1" colspan="1">other</td><td rowspan="1" colspan="1">
              <named-content xmlns:xlink="http://www.w3.org/1999/xlink" content-type="specimen-count" id="NCID0E3KEK" xlink:type="simple">2m</named-content>, <named-content xmlns:xlink="http://www.w3.org/1999/xlink" content-type="specimen-count" id="NCID0EALEK" xlink:type="simple"><named-content content-type="specimen-count" id="NCID0EDLEK" xlink:type="simple">5f</named-content></named-content></td><td rowspan="1" colspan="1">same data as previous except: “Hi64-14” D. Percy leg. (<abbrev xmlns:xlink="http://www.w3.org/1999/xlink" content-type="institution" xlink:title="Natural History Museum, London, UK" id="ABBRID0EKLEK" xlink:type="simple">BMNH</abbrev>)</td><td rowspan="1" colspan="1">
              <named-content xmlns:xlink="http://www.w3.org/1999/xlink" content-type="dwc:verbatimCoordinates" xlink:type="simple"><named-content content-type="geo-json" specific-use="{&#34;type&#34;:&#34;Point&#34;,&#34;coordinates&#34;:[-158.165000,21.516400]}" id="NCID0EWLEK" xlink:type="simple">21.5164, -158.1650</named-content></named-content>
            </td><td rowspan="1" colspan="1">
              <ext-link xmlns:xlink="http://www.w3.org/1999/xlink" ext-link-type="gen" xlink:href="KY293912" xlink:type="simple">KY293912-18</ext-link>/<ext-link xmlns:xlink="http://www.w3.org/1999/xlink" ext-link-type="gen" xlink:href="KY294388" xlink:type="simple">KY294388-94</ext-link></td></tr><tr><td rowspan="1" colspan="1">other</td><td rowspan="1" colspan="1">
              <named-content xmlns:xlink="http://www.w3.org/1999/xlink" content-type="specimen-count" id="NCID0EQMEK" xlink:type="simple">4m</named-content>, <named-content xmlns:xlink="http://www.w3.org/1999/xlink" content-type="specimen-count" id="NCID0EUMEK" xlink:type="simple">3f</named-content></td><td rowspan="1" colspan="1">Palikea trail, Waianae Mnts, Oahu, USA, ex <tp:taxon-name><tp:taxon-name-part taxon-name-part-type="genus">Metrosideros</tp:taxon-name-part> <tp:taxon-name-part taxon-name-part-type="species">polymorpha</tp:taxon-name-part></tp:taxon-name>, <named-content xmlns:xlink="http://www.w3.org/1999/xlink" content-type="date" id="NCID0EFNEK" xlink:type="simple">05 July 2014</named-content>, “Hi67-14” D. Percy leg. (<abbrev xmlns:xlink="http://www.w3.org/1999/xlink" content-type="institution" xlink:title="Natural History Museum, London, UK" id="ABBRID0EJNEK" xlink:type="simple">BMNH</abbrev>)</td><td rowspan="1" colspan="1">
              <named-content xmlns:xlink="http://www.w3.org/1999/xlink" content-type="dwc:verbatimCoordinates" xlink:type="simple"><named-content content-type="geo-json" specific-use="{&#34;type&#34;:&#34;Point&#34;,&#34;coordinates&#34;:[-158.098700,21.410500]}" id="NCID0EVNEK" xlink:type="simple">21.4105, -158.0987</named-content></named-content>
            </td><td rowspan="1" colspan="1">
              <ext-link xmlns:xlink="http://www.w3.org/1999/xlink" ext-link-type="gen" xlink:href="KY293919" xlink:type="simple">KY293919-21</ext-link>/<ext-link xmlns:xlink="http://www.w3.org/1999/xlink" ext-link-type="gen" xlink:href="KY294395" xlink:type="simple">KY294395-97</ext-link></td></tr><tr><td rowspan="1" colspan="1">other</td><td rowspan="1" colspan="1">
              <named-content xmlns:xlink="http://www.w3.org/1999/xlink" content-type="specimen-count" id="NCID0EPOEK" xlink:type="simple">4m</named-content>, <named-content xmlns:xlink="http://www.w3.org/1999/xlink" content-type="specimen-count" id="NCID0ETOEK" xlink:type="simple">4f</named-content></td><td rowspan="1" colspan="1">Mokuleia Forest Reserve, Pahole NAR, Waianae Mnts, Oahu, USA, ex <tp:taxon-name><tp:taxon-name-part taxon-name-part-type="genus">Metrosideros</tp:taxon-name-part> <tp:taxon-name-part taxon-name-part-type="species">polymorpha</tp:taxon-name-part></tp:taxon-name>, <named-content xmlns:xlink="http://www.w3.org/1999/xlink" content-type="date" id="NCID0EEPEK" xlink:type="simple">6 July 2014</named-content>, “Hi70-14” D. Percy leg. (<abbrev xmlns:xlink="http://www.w3.org/1999/xlink" content-type="institution" xlink:title="Natural History Museum, London, UK" id="ABBRID0EIPEK" xlink:type="simple">BMNH</abbrev>)</td><td rowspan="1" colspan="1">
              <named-content xmlns:xlink="http://www.w3.org/1999/xlink" content-type="dwc:verbatimCoordinates" xlink:type="simple"><named-content content-type="geo-json" specific-use="{&#34;type&#34;:&#34;Point&#34;,&#34;coordinates&#34;:[-158.181300,21.538100]}" id="NCID0EUPEK" xlink:type="simple">21.5381, -158.1813</named-content></named-content>
            </td><td rowspan="1" colspan="1">
              <ext-link xmlns:xlink="http://www.w3.org/1999/xlink" ext-link-type="gen" xlink:href="KY293922" xlink:type="simple">KY293922-27</ext-link>/<ext-link xmlns:xlink="http://www.w3.org/1999/xlink" ext-link-type="gen" xlink:href="KY294398-403" xlink:type="simple">KY294398-403</ext-link></td></tr><tr><td rowspan="1" colspan="1">other</td><td rowspan="1" colspan="1">
              <named-content xmlns:xlink="http://www.w3.org/1999/xlink" content-type="specimen-count" id="NCID0EOQEK" xlink:type="simple">1m</named-content>, <named-content xmlns:xlink="http://www.w3.org/1999/xlink" content-type="specimen-count" id="NCID0ESQEK" xlink:type="simple">1f</named-content></td><td rowspan="1" colspan="1">same data as previous except: “Hi72-14” D. Percy leg. (<abbrev xmlns:xlink="http://www.w3.org/1999/xlink" content-type="institution" xlink:title="Natural History Museum, London, UK" id="ABBRID0EZQEK" xlink:type="simple">BMNH</abbrev>)</td><td rowspan="1" colspan="1">
              <named-content xmlns:xlink="http://www.w3.org/1999/xlink" content-type="dwc:verbatimCoordinates" xlink:type="simple"><named-content content-type="geo-json" specific-use="{&#34;type&#34;:&#34;Point&#34;,&#34;coordinates&#34;:[-158.181000,21.534500]}" id="NCID0EFREK" xlink:type="simple">21.5345, -158.1810</named-content></named-content>
            </td><td rowspan="1" colspan="1">−</td></tr><tr><td rowspan="1" colspan="1">other</td><td rowspan="1" colspan="1">
              <named-content xmlns:xlink="http://www.w3.org/1999/xlink" content-type="specimen-count" id="NCID0EVREK" xlink:type="simple">2f</named-content>
            </td><td rowspan="1" colspan="1">Pupukea, Koolau Mnts, Oahu, USA, ex <tp:taxon-name><tp:taxon-name-part taxon-name-part-type="genus">Metrosideros</tp:taxon-name-part> <tp:taxon-name-part taxon-name-part-type="species">polymorpha</tp:taxon-name-part></tp:taxon-name>, <named-content xmlns:xlink="http://www.w3.org/1999/xlink" content-type="date" id="NCID0EHSEK" xlink:type="simple">8 July 2014</named-content>, “Hi76-14” D. Percy leg. (<abbrev xmlns:xlink="http://www.w3.org/1999/xlink" content-type="institution" xlink:title="Natural History Museum, London, UK" id="ABBRID0ELSEK" xlink:type="simple">BMNH</abbrev>)</td><td rowspan="1" colspan="1">
              <named-content xmlns:xlink="http://www.w3.org/1999/xlink" content-type="dwc:verbatimCoordinates" xlink:type="simple"><named-content content-type="geo-json" specific-use="{&#34;type&#34;:&#34;Point&#34;,&#34;coordinates&#34;:[-158.012000,21.637500]}" id="NCID0EXSEK" xlink:type="simple">21.6375, -158.0120</named-content></named-content>
            </td><td rowspan="1" colspan="1">−</td></tr><tr><td rowspan="1" colspan="1">other</td><td rowspan="1" colspan="1">
              <named-content xmlns:xlink="http://www.w3.org/1999/xlink" content-type="specimen-count" id="NCID0EHTEK" xlink:type="simple">4m</named-content>, <named-content xmlns:xlink="http://www.w3.org/1999/xlink" content-type="specimen-count" id="NCID0ELTEK" xlink:type="simple"><named-content content-type="specimen-count" id="NCID0EOTEK" xlink:type="simple">7f</named-content></named-content>, <named-content xmlns:xlink="http://www.w3.org/1999/xlink" content-type="specimen-count" id="NCID0ESTEK" xlink:type="simple">3i</named-content></td><td rowspan="1" colspan="1">same data as previous except: “Hi78-14” D. Percy leg. (<abbrev xmlns:xlink="http://www.w3.org/1999/xlink" content-type="institution" xlink:title="Natural History Museum, London, UK" id="ABBRID0EZTEK" xlink:type="simple">BMNH</abbrev>)</td><td rowspan="1" colspan="1">
              <named-content xmlns:xlink="http://www.w3.org/1999/xlink" content-type="dwc:verbatimCoordinates" xlink:type="simple"><named-content content-type="geo-json" specific-use="{&#34;type&#34;:&#34;Point&#34;,&#34;coordinates&#34;:[-158.003100,21.641900]}" id="NCID0EFUEK" xlink:type="simple">21.6419, -158.0031</named-content></named-content>
            </td><td rowspan="1" colspan="1">
              <ext-link xmlns:xlink="http://www.w3.org/1999/xlink" ext-link-type="gen" xlink:href="KY293928" xlink:type="simple">KY293928-35</ext-link>/<ext-link xmlns:xlink="http://www.w3.org/1999/xlink" ext-link-type="gen" xlink:href="KY294404" xlink:type="simple">KY294404-10</ext-link></td></tr><tr><td rowspan="1" colspan="1">other</td><td rowspan="1" colspan="1">
              <named-content xmlns:xlink="http://www.w3.org/1999/xlink" content-type="specimen-count" id="NCID0E6UEK" xlink:type="simple">9m</named-content>, <named-content xmlns:xlink="http://www.w3.org/1999/xlink" content-type="specimen-count" id="NCID0EDVEK" xlink:type="simple"><named-content content-type="specimen-count" id="NCID0EGVEK" xlink:type="simple">5f</named-content></named-content></td><td rowspan="1" colspan="1">Manoa Cliff trail to Pauoa Flats trail, Koolau Mnts, Oahu, USA, ex <tp:taxon-name><tp:taxon-name-part taxon-name-part-type="genus">Metrosideros</tp:taxon-name-part> <tp:taxon-name-part taxon-name-part-type="species">polymorpha</tp:taxon-name-part></tp:taxon-name>, <named-content xmlns:xlink="http://www.w3.org/1999/xlink" content-type="date" id="NCID0EXVEK" xlink:type="simple">10 July 2014</named-content>, “Hi80-14” D. Percy leg. (<abbrev xmlns:xlink="http://www.w3.org/1999/xlink" content-type="institution" xlink:title="Natural History Museum, London, UK" id="ABBRID0E2VEK" xlink:type="simple">BMNH</abbrev>)</td><td rowspan="1" colspan="1">
              <named-content xmlns:xlink="http://www.w3.org/1999/xlink" content-type="dwc:verbatimCoordinates" xlink:type="simple"><named-content content-type="geo-json" specific-use="{&#34;type&#34;:&#34;Point&#34;,&#34;coordinates&#34;:[-157.811100,21.337400]}" id="NCID0EHWEK" xlink:type="simple">21.3374, -157.8111</named-content></named-content>
            </td><td rowspan="1" colspan="1">−</td></tr><tr><td rowspan="3" colspan="1">
              <tp:taxon-name><tp:taxon-name-part taxon-name-part-type="species">oahuensis</tp:taxon-name-part></tp:taxon-name>
            </td><td rowspan="1" colspan="1">other</td><td rowspan="1" colspan="1">
              <named-content xmlns:xlink="http://www.w3.org/1999/xlink" content-type="specimen-count" id="NCID0EEXEK" xlink:type="simple">9m</named-content>, <named-content xmlns:xlink="http://www.w3.org/1999/xlink" content-type="specimen-count" id="NCID0EIXEK" xlink:type="simple">16f</named-content></td><td rowspan="1" colspan="1">same data as previous except: “Hi83-14” D. Percy leg. (<abbrev xmlns:xlink="http://www.w3.org/1999/xlink" content-type="institution" xlink:title="Natural History Museum, London, UK" id="ABBRID0EPXEK" xlink:type="simple">BMNH</abbrev>)</td><td rowspan="1" colspan="1">
              <named-content xmlns:xlink="http://www.w3.org/1999/xlink" content-type="dwc:verbatimCoordinates" xlink:type="simple"><named-content content-type="geo-json" specific-use="{&#34;type&#34;:&#34;Point&#34;,&#34;coordinates&#34;:[-157.805200,21.345300]}" id="NCID0E2XEK" xlink:type="simple">21.3453, -157.8052</named-content></named-content>
            </td><td rowspan="1" colspan="1">−</td></tr><tr><td rowspan="1" colspan="1">other</td><td rowspan="1" colspan="1">
              <named-content xmlns:xlink="http://www.w3.org/1999/xlink" content-type="specimen-count" id="NCID0ELYEK" xlink:type="simple">1m</named-content>, <named-content xmlns:xlink="http://www.w3.org/1999/xlink" content-type="specimen-count" id="NCID0EPYEK" xlink:type="simple">1f</named-content></td><td rowspan="1" colspan="1">Mnt Kaala, Waianae Mnts, Oahu, USA, ex <tp:taxon-name><tp:taxon-name-part taxon-name-part-type="genus">Metrosideros</tp:taxon-name-part> <tp:taxon-name-part taxon-name-part-type="species">polymorpha</tp:taxon-name-part></tp:taxon-name>, <named-content xmlns:xlink="http://www.w3.org/1999/xlink" content-type="date" id="NCID0EAZEK" xlink:type="simple">4 July 2014</named-content>, “KM08-14” K. Magnacca leg. (<abbrev xmlns:xlink="http://www.w3.org/1999/xlink" content-type="institution" xlink:title="Natural History Museum, London, UK" id="ABBRID0EEZEK" xlink:type="simple">BMNH</abbrev>)</td><td rowspan="1" colspan="1">
              <named-content xmlns:xlink="http://www.w3.org/1999/xlink" content-type="dwc:verbatimCoordinates" xlink:type="simple"><named-content content-type="geo-json" specific-use="{&#34;type&#34;:&#34;Point&#34;,&#34;coordinates&#34;:[-158.161400,21.514100]}" id="NCID0EQZEK" xlink:type="simple">21.5141, -158.1614</named-content></named-content>
            </td><td rowspan="1" colspan="1">−</td></tr><tr><td rowspan="1" colspan="1">other</td><td rowspan="1" colspan="1">
              <named-content xmlns:xlink="http://www.w3.org/1999/xlink" content-type="specimen-count" id="NCID0EA1EK" xlink:type="simple">1m</named-content>
            </td><td rowspan="1" colspan="1">same data as previous except: “KM11-14” K. Magnacca leg. (<abbrev xmlns:xlink="http://www.w3.org/1999/xlink" content-type="institution" xlink:title="Natural History Museum, London, UK" id="ABBRID0EI1EK" xlink:type="simple">BMNH</abbrev>)</td><td rowspan="1" colspan="1">
              <named-content xmlns:xlink="http://www.w3.org/1999/xlink" content-type="dwc:verbatimCoordinates" xlink:type="simple"><named-content content-type="geo-json" specific-use="{&#34;type&#34;:&#34;Point&#34;,&#34;coordinates&#34;:[-158.147600,21.503600]}" id="NCID0EU1EK" xlink:type="simple">21.5036, -158.1476</named-content></named-content>
            </td><td rowspan="1" colspan="1">−</td></tr><tr><td rowspan="13" colspan="1">
              <tp:taxon-name><tp:taxon-name-part taxon-name-part-type="species">ohiacola</tp:taxon-name-part></tp:taxon-name>
            </td><td rowspan="1" colspan="1">holotype</td><td rowspan="1" colspan="1">m</td><td rowspan="1" colspan="1">Mnt Kaala, 1600ft, Oahu, USA, ex <tp:taxon-name><tp:taxon-name-part taxon-name-part-type="genus">Metrosideros</tp:taxon-name-part></tp:taxon-name>, #5521 <tp:taxon-name><tp:taxon-name-part taxon-name-part-type="genus">Pariaconus</tp:taxon-name-part></tp:taxon-name> Timberlake leg. (<named-content xmlns:xlink="http://www.w3.org/1999/xlink" content-type="dwc:institutional_code" xlink:type="simple">BPBM</named-content>)</td><td rowspan="1" colspan="1">−</td><td rowspan="1" colspan="1">−</td></tr><tr><td rowspan="1" colspan="1">other</td><td rowspan="1" colspan="1">
              <named-content xmlns:xlink="http://www.w3.org/1999/xlink" content-type="specimen-count" id="NCID0ET3EK" xlink:type="simple">10i</named-content>
            </td><td rowspan="1" colspan="1">Palolo Ridge Trail, Koolau Mnts, Oahu, USA, ex <tp:taxon-name><tp:taxon-name-part taxon-name-part-type="genus">Metrosideros</tp:taxon-name-part> <tp:taxon-name-part taxon-name-part-type="species">polymorpha</tp:taxon-name-part> <tp:taxon-name-part taxon-name-part-type="infraspecific-rank">var.</tp:taxon-name-part> <tp:taxon-name-part taxon-name-part-type="variety">polymorpha</tp:taxon-name-part></tp:taxon-name>, <named-content xmlns:xlink="http://www.w3.org/1999/xlink" content-type="date" id="NCID0EM4EK" xlink:type="simple">14 May 2002</named-content>, “351-02” D. Percy leg. (<abbrev xmlns:xlink="http://www.w3.org/1999/xlink" content-type="institution" xlink:title="Natural History Museum, London, UK" id="ABBRID0EQ4EK" xlink:type="simple">BMNH</abbrev>)</td><td rowspan="1" colspan="1">
              <named-content xmlns:xlink="http://www.w3.org/1999/xlink" content-type="dwc:verbatimCoordinates" xlink:type="simple"><named-content content-type="geo-json" specific-use="{&#34;type&#34;:&#34;Point&#34;,&#34;coordinates&#34;:[-157.779000,21.326000]}" id="NCID0E34EK" xlink:type="simple">21.3260, -157.7790</named-content></named-content>
            </td><td rowspan="1" colspan="1">−</td></tr><tr><td rowspan="1" colspan="1">other</td><td rowspan="1" colspan="1">
              <named-content xmlns:xlink="http://www.w3.org/1999/xlink" content-type="specimen-count" id="NCID0EM5EK" xlink:type="simple">17m</named-content>, <named-content xmlns:xlink="http://www.w3.org/1999/xlink" content-type="specimen-count" id="NCID0EQ5EK" xlink:type="simple">18f</named-content></td><td rowspan="1" colspan="1">Aiea Ridge Trail, Koolau Mnts, Oahu, USA, ex <tp:taxon-name><tp:taxon-name-part taxon-name-part-type="genus">Metrosideros</tp:taxon-name-part> <tp:taxon-name-part taxon-name-part-type="species">polymorpha</tp:taxon-name-part> <tp:taxon-name-part taxon-name-part-type="infraspecific-rank">var.</tp:taxon-name-part> <tp:taxon-name-part taxon-name-part-type="variety">glaberrima</tp:taxon-name-part></tp:taxon-name>, <named-content xmlns:xlink="http://www.w3.org/1999/xlink" content-type="date" id="NCID0EI6EK" xlink:type="simple">15 May 2002</named-content>, “353/354-02” D. Percy leg. (<abbrev xmlns:xlink="http://www.w3.org/1999/xlink" content-type="institution" xlink:title="Natural History Museum, London, UK" id="ABBRID0EM6EK" xlink:type="simple">BMNH</abbrev>)</td><td rowspan="1" colspan="1">
              <named-content xmlns:xlink="http://www.w3.org/1999/xlink" content-type="dwc:verbatimCoordinates" xlink:type="simple"><named-content content-type="geo-json" specific-use="{&#34;type&#34;:&#34;Point&#34;,&#34;coordinates&#34;:[-157.882000,21.404900]}" id="NCID0EY6EK" xlink:type="simple">21.4049, -157.8820</named-content></named-content>
            </td><td rowspan="1" colspan="1">
              <ext-link xmlns:xlink="http://www.w3.org/1999/xlink" ext-link-type="gen" xlink:href="KY294005" xlink:type="simple">KY294005</ext-link>/<ext-link xmlns:xlink="http://www.w3.org/1999/xlink" ext-link-type="gen" xlink:href="KY294482" xlink:type="simple">KY294482</ext-link></td></tr><tr><td rowspan="1" colspan="1">other</td><td rowspan="1" colspan="1">
              <named-content xmlns:xlink="http://www.w3.org/1999/xlink" content-type="specimen-count" id="NCID0ESAFK" xlink:type="simple">3m</named-content>, <named-content xmlns:xlink="http://www.w3.org/1999/xlink" content-type="specimen-count" id="NCID0EWAFK" xlink:type="simple">3f</named-content></td><td rowspan="1" colspan="1">same data as previous except: “356-02” D. Percy leg. (<abbrev xmlns:xlink="http://www.w3.org/1999/xlink" content-type="institution" xlink:title="Natural History Museum, London, UK" id="ABBRID0E4AFK" xlink:type="simple">BMNH</abbrev>)</td><td rowspan="1" colspan="1">
              <named-content xmlns:xlink="http://www.w3.org/1999/xlink" content-type="dwc:verbatimCoordinates" xlink:type="simple"><named-content content-type="geo-json" specific-use="{&#34;type&#34;:&#34;Point&#34;,&#34;coordinates&#34;:[-157.882000,21.404900]}" id="NCID0EJBFK" xlink:type="simple">21.4049, -157.8820</named-content></named-content>
            </td><td rowspan="1" colspan="1">−</td></tr><tr><td rowspan="1" colspan="1">other</td><td rowspan="1" colspan="1">
              <named-content xmlns:xlink="http://www.w3.org/1999/xlink" content-type="specimen-count" id="NCID0EZBFK" xlink:type="simple">9m</named-content>, <named-content xmlns:xlink="http://www.w3.org/1999/xlink" content-type="specimen-count" id="NCID0E4BFK" xlink:type="simple"><named-content content-type="specimen-count" id="NCID0EACFK" xlink:type="simple">9f</named-content></named-content></td><td rowspan="1" colspan="1">Honouliuli Preserve, Waianae Mnts, Oahu, USA, ex <tp:taxon-name><tp:taxon-name-part taxon-name-part-type="genus">Metrosideros</tp:taxon-name-part> <tp:taxon-name-part taxon-name-part-type="species">polymorpha</tp:taxon-name-part> <tp:taxon-name-part taxon-name-part-type="infraspecific-rank">var.</tp:taxon-name-part> <tp:taxon-name-part taxon-name-part-type="variety">glaberrima</tp:taxon-name-part></tp:taxon-name>, <named-content xmlns:xlink="http://www.w3.org/1999/xlink" content-type="date" id="NCID0EYCFK" xlink:type="simple">22 May 2002</named-content>, “361/362-02” D. Percy leg. (<abbrev xmlns:xlink="http://www.w3.org/1999/xlink" content-type="institution" xlink:title="Natural History Museum, London, UK" id="ABBRID0E3CFK" xlink:type="simple">BMNH</abbrev>)</td><td rowspan="1" colspan="1">
              <named-content xmlns:xlink="http://www.w3.org/1999/xlink" content-type="dwc:verbatimCoordinates" xlink:type="simple"><named-content content-type="geo-json" specific-use="{&#34;type&#34;:&#34;Point&#34;,&#34;coordinates&#34;:[-158.092000,21.436000]}" id="NCID0EIDFK" xlink:type="simple">21.4360, -158.0920</named-content></named-content>
            </td><td rowspan="1" colspan="1">−</td></tr><tr><td rowspan="1" colspan="1">other</td><td rowspan="1" colspan="1">
              <named-content xmlns:xlink="http://www.w3.org/1999/xlink" content-type="specimen-count" id="NCID0EYDFK" xlink:type="simple">7m</named-content>, <named-content xmlns:xlink="http://www.w3.org/1999/xlink" content-type="specimen-count" id="NCID0E3DFK" xlink:type="simple">4f</named-content></td><td rowspan="1" colspan="1">Pupukea, Koolau Mnts, Oahu, USA, ex <tp:taxon-name><tp:taxon-name-part taxon-name-part-type="genus">Metrosideros</tp:taxon-name-part> <tp:taxon-name-part taxon-name-part-type="species">polymorpha</tp:taxon-name-part></tp:taxon-name>, <named-content xmlns:xlink="http://www.w3.org/1999/xlink" content-type="date" id="NCID0ENEFK" xlink:type="simple">23 July 2002</named-content>, “SLM288-02” S. Montgomery leg. (<abbrev xmlns:xlink="http://www.w3.org/1999/xlink" content-type="institution" xlink:title="Natural History Museum, London, UK" id="ABBRID0EREFK" xlink:type="simple">BMNH</abbrev>)</td><td rowspan="1" colspan="1">
              <named-content xmlns:xlink="http://www.w3.org/1999/xlink" content-type="dwc:verbatimCoordinates" xlink:type="simple"><named-content content-type="geo-json" specific-use="{&#34;type&#34;:&#34;Point&#34;,&#34;coordinates&#34;:[-157.997000,21.637000]}" id="NCID0E4EFK" xlink:type="simple">21.6370, -157.9970</named-content></named-content>
            </td><td rowspan="1" colspan="1">
              <ext-link xmlns:xlink="http://www.w3.org/1999/xlink" ext-link-type="gen" xlink:href="KY294004" xlink:type="simple">KY294004</ext-link>/<ext-link xmlns:xlink="http://www.w3.org/1999/xlink" ext-link-type="gen" xlink:href="KY294481" xlink:type="simple">KY294481</ext-link></td></tr><tr><td rowspan="1" colspan="1">other</td><td rowspan="1" colspan="1">
              <named-content xmlns:xlink="http://www.w3.org/1999/xlink" content-type="specimen-count" id="NCID0EXFFK" xlink:type="simple">15m</named-content>, <named-content xmlns:xlink="http://www.w3.org/1999/xlink" content-type="specimen-count" id="NCID0E2FFK" xlink:type="simple"><named-content content-type="specimen-count" id="NCID0E5FFK" xlink:type="simple">9f</named-content></named-content></td><td rowspan="1" colspan="1">Aiea Ridge Trail, Koolau Mnts, Oahu, USA, ex <tp:taxon-name><tp:taxon-name-part taxon-name-part-type="genus">Metrosideros</tp:taxon-name-part> <tp:taxon-name-part taxon-name-part-type="species">polymorpha</tp:taxon-name-part> <tp:taxon-name-part taxon-name-part-type="infraspecific-rank">var.</tp:taxon-name-part> <tp:taxon-name-part taxon-name-part-type="variety">glaberrima</tp:taxon-name-part></tp:taxon-name>, <named-content xmlns:xlink="http://www.w3.org/1999/xlink" content-type="date" id="NCID0EWGFK" xlink:type="simple">13 August 2003</named-content>, “Hi01-03” D. Percy leg. (<abbrev xmlns:xlink="http://www.w3.org/1999/xlink" content-type="institution" xlink:title="Natural History Museum, London, UK" id="ABBRID0E1GFK" xlink:type="simple">BMNH</abbrev>)</td><td rowspan="1" colspan="1">
              <named-content xmlns:xlink="http://www.w3.org/1999/xlink" content-type="dwc:verbatimCoordinates" xlink:type="simple"><named-content content-type="geo-json" specific-use="{&#34;type&#34;:&#34;Point&#34;,&#34;coordinates&#34;:[-157.881900,21.405000]}" id="NCID0EGHFK" xlink:type="simple">21.4050, -157.8819</named-content></named-content>
            </td><td rowspan="1" colspan="1">−</td></tr><tr><td rowspan="1" colspan="1">other</td><td rowspan="1" colspan="1">
              <named-content xmlns:xlink="http://www.w3.org/1999/xlink" content-type="specimen-count" id="NCID0EWHFK" xlink:type="simple">1m</named-content>, <named-content xmlns:xlink="http://www.w3.org/1999/xlink" content-type="specimen-count" id="NCID0E1HFK" xlink:type="simple">1f</named-content></td><td rowspan="1" colspan="1">same data as previous except: ex <tp:taxon-name><tp:taxon-name-part taxon-name-part-type="genus">Metrosideros</tp:taxon-name-part> <tp:taxon-name-part taxon-name-part-type="species">polymorpha</tp:taxon-name-part> <tp:taxon-name-part taxon-name-part-type="infraspecific-rank">var.</tp:taxon-name-part> <tp:taxon-name-part taxon-name-part-type="variety">polymorpha</tp:taxon-name-part></tp:taxon-name>, “Hi03-03” D. Percy leg. (<abbrev xmlns:xlink="http://www.w3.org/1999/xlink" content-type="institution" xlink:title="Natural History Museum, London, UK" id="ABBRID0ESIFK" xlink:type="simple">BMNH</abbrev>)</td><td rowspan="1" colspan="1">
              <named-content xmlns:xlink="http://www.w3.org/1999/xlink" content-type="dwc:verbatimCoordinates" xlink:type="simple"><named-content content-type="geo-json" specific-use="{&#34;type&#34;:&#34;Point&#34;,&#34;coordinates&#34;:[-157.881900,21.405000]}" id="NCID0E5IFK" xlink:type="simple">21.4050, -157.8819</named-content></named-content>
            </td><td rowspan="1" colspan="1">−</td></tr><tr><td rowspan="1" colspan="1">other</td><td rowspan="1" colspan="1">
              <named-content xmlns:xlink="http://www.w3.org/1999/xlink" content-type="specimen-count" id="NCID0EOJFK" xlink:type="simple">2m</named-content>, <named-content xmlns:xlink="http://www.w3.org/1999/xlink" content-type="specimen-count" id="NCID0ESJFK" xlink:type="simple">1f</named-content></td><td rowspan="1" colspan="1">Pahole NAR, Waianaea Mnts, Oahu, USA, ex <tp:taxon-name><tp:taxon-name-part taxon-name-part-type="genus">Metrosideros</tp:taxon-name-part> <tp:taxon-name-part taxon-name-part-type="species">polymorpha</tp:taxon-name-part> <tp:taxon-name-part taxon-name-part-type="infraspecific-rank">var.</tp:taxon-name-part> <tp:taxon-name-part taxon-name-part-type="variety">glaberrima</tp:taxon-name-part></tp:taxon-name>, <named-content xmlns:xlink="http://www.w3.org/1999/xlink" content-type="date" id="NCID0EKKFK" xlink:type="simple">14 August 2003</named-content>, “Hi10-03” D. Percy leg. (<abbrev xmlns:xlink="http://www.w3.org/1999/xlink" content-type="institution" xlink:title="Natural History Museum, London, UK" id="ABBRID0EOKFK" xlink:type="simple">BMNH</abbrev>)</td><td rowspan="1" colspan="1">
              <named-content xmlns:xlink="http://www.w3.org/1999/xlink" content-type="dwc:verbatimCoordinates" xlink:type="simple"><named-content content-type="geo-json" specific-use="{&#34;type&#34;:&#34;Point&#34;,&#34;coordinates&#34;:[-158.195300,21.546100]}" id="NCID0E1KFK" xlink:type="simple">21.5461, -158.1953</named-content></named-content>
            </td><td rowspan="1" colspan="1">−</td></tr><tr><td rowspan="1" colspan="1">other</td><td rowspan="1" colspan="1">
              <named-content xmlns:xlink="http://www.w3.org/1999/xlink" content-type="specimen-count" id="NCID0EKLFK" xlink:type="simple">18m</named-content>, <named-content xmlns:xlink="http://www.w3.org/1999/xlink" content-type="specimen-count" id="NCID0EOLFK" xlink:type="simple">8f</named-content></td><td rowspan="1" colspan="1">Wiliwilinui Ridge Trail, Koolau Mnts, Oahu, USA, ex <tp:taxon-name><tp:taxon-name-part taxon-name-part-type="genus">Metrosideros</tp:taxon-name-part> <tp:taxon-name-part taxon-name-part-type="species">polymorpha</tp:taxon-name-part> <tp:taxon-name-part taxon-name-part-type="infraspecific-rank">var.</tp:taxon-name-part> <tp:taxon-name-part taxon-name-part-type="variety">glaberrima</tp:taxon-name-part></tp:taxon-name>, <named-content xmlns:xlink="http://www.w3.org/1999/xlink" content-type="date" id="NCID0EGMFK" xlink:type="simple">16 August 2003</named-content>, “Hi16/17-03” D. Percy leg. (<abbrev xmlns:xlink="http://www.w3.org/1999/xlink" content-type="institution" xlink:title="Natural History Museum, London, UK" id="ABBRID0EKMFK" xlink:type="simple">BMNH</abbrev>)</td><td rowspan="1" colspan="1">
              <named-content xmlns:xlink="http://www.w3.org/1999/xlink" content-type="dwc:verbatimCoordinates" xlink:type="simple"><named-content content-type="geo-json" specific-use="{&#34;type&#34;:&#34;Point&#34;,&#34;coordinates&#34;:[-157.759200,21.318300]}" id="NCID0EWMFK" xlink:type="simple">21.3183, -157.7592</named-content></named-content>
            </td><td rowspan="1" colspan="1">−</td></tr><tr><td rowspan="1" colspan="1">other</td><td rowspan="1" colspan="1">
              <named-content xmlns:xlink="http://www.w3.org/1999/xlink" content-type="specimen-count" id="NCID0EGNFK" xlink:type="simple">7m</named-content>, <named-content xmlns:xlink="http://www.w3.org/1999/xlink" content-type="specimen-count" id="NCID0EKNFK" xlink:type="simple">18f</named-content></td><td rowspan="1" colspan="1">Mnt Kaala road (culvert 55), Waianae Mnts, Oahu, USA, ex <tp:taxon-name><tp:taxon-name-part taxon-name-part-type="genus">Metrosideros</tp:taxon-name-part> <tp:taxon-name-part taxon-name-part-type="species">polymorpha</tp:taxon-name-part> <tp:taxon-name-part taxon-name-part-type="infraspecific-rank">var.</tp:taxon-name-part> <tp:taxon-name-part taxon-name-part-type="variety">glaberrima</tp:taxon-name-part></tp:taxon-name>, <named-content xmlns:xlink="http://www.w3.org/1999/xlink" content-type="date" id="NCID0ECOFK" xlink:type="simple">26 August 2003</named-content>, “Hi48-03” D. Percy leg. (<abbrev xmlns:xlink="http://www.w3.org/1999/xlink" content-type="institution" xlink:title="Natural History Museum, London, UK" id="ABBRID0EGOFK" xlink:type="simple">BMNH</abbrev>)</td><td rowspan="1" colspan="1">
              <named-content xmlns:xlink="http://www.w3.org/1999/xlink" content-type="dwc:verbatimCoordinates" xlink:type="simple"><named-content content-type="geo-json" specific-use="{&#34;type&#34;:&#34;Point&#34;,&#34;coordinates&#34;:[-158.150000,21.511000]}" id="NCID0ESOFK" xlink:type="simple">21.5110, -158.1500</named-content></named-content>
            </td><td rowspan="1" colspan="1">
              <ext-link xmlns:xlink="http://www.w3.org/1999/xlink" ext-link-type="gen" xlink:href="KY293952" xlink:type="simple">KY293952</ext-link>/<ext-link xmlns:xlink="http://www.w3.org/1999/xlink" ext-link-type="gen" xlink:href="KY294427" xlink:type="simple">KY294427-30</ext-link></td></tr><tr><td rowspan="1" colspan="1">other</td><td rowspan="1" colspan="1">
              <named-content xmlns:xlink="http://www.w3.org/1999/xlink" content-type="specimen-count" id="NCID0EMPFK" xlink:type="simple">67m</named-content>, <named-content xmlns:xlink="http://www.w3.org/1999/xlink" content-type="specimen-count" id="NCID0EQPFK" xlink:type="simple">32f</named-content></td><td rowspan="1" colspan="1">Mnt Kaala summit, Waianae Mnts, Oahu, USA, ex <tp:taxon-name><tp:taxon-name-part taxon-name-part-type="genus">Metrosideros</tp:taxon-name-part> <tp:taxon-name-part taxon-name-part-type="species">polymorpha</tp:taxon-name-part> <tp:taxon-name-part taxon-name-part-type="infraspecific-rank">var.</tp:taxon-name-part> <tp:taxon-name-part taxon-name-part-type="variety">glaberrima</tp:taxon-name-part></tp:taxon-name>, <named-content xmlns:xlink="http://www.w3.org/1999/xlink" content-type="date" id="NCID0EIQFK" xlink:type="simple">26 August 2003</named-content>, “Hi51-03” D. Percy leg. (<abbrev xmlns:xlink="http://www.w3.org/1999/xlink" content-type="institution" xlink:title="Natural History Museum, London, UK" id="ABBRID0EMQFK" xlink:type="simple">BMNH</abbrev>)</td><td rowspan="1" colspan="1">
              <named-content xmlns:xlink="http://www.w3.org/1999/xlink" content-type="dwc:verbatimCoordinates" xlink:type="simple"><named-content content-type="geo-json" specific-use="{&#34;type&#34;:&#34;Point&#34;,&#34;coordinates&#34;:[-158.143900,21.508300]}" id="NCID0EYQFK" xlink:type="simple">21.5083, -158.1439</named-content></named-content>
            </td><td rowspan="1" colspan="1">
              <ext-link xmlns:xlink="http://www.w3.org/1999/xlink" ext-link-type="gen" xlink:href="KY293953" xlink:type="simple">KY293953-54</ext-link>, <ext-link xmlns:xlink="http://www.w3.org/1999/xlink" ext-link-type="gen" xlink:href="KY294009" xlink:type="simple">KY294009</ext-link>/<ext-link xmlns:xlink="http://www.w3.org/1999/xlink" ext-link-type="gen" xlink:href="KY294431" xlink:type="simple">KY294431</ext-link>, <ext-link xmlns:xlink="http://www.w3.org/1999/xlink" ext-link-type="gen" xlink:href="KY294486" xlink:type="simple">KY294486</ext-link></td></tr><tr><td rowspan="1" colspan="1">other</td><td rowspan="1" colspan="1">
              <named-content xmlns:xlink="http://www.w3.org/1999/xlink" content-type="specimen-count" id="NCID0E3RFK" xlink:type="simple">5m</named-content>, <named-content xmlns:xlink="http://www.w3.org/1999/xlink" content-type="specimen-count" id="NCID0EASFK" xlink:type="simple"><named-content content-type="specimen-count" id="NCID0EDSFK" xlink:type="simple">7f</named-content></named-content>, <named-content xmlns:xlink="http://www.w3.org/1999/xlink" content-type="specimen-count" id="NCID0EHSFK" xlink:type="simple">20i</named-content></td><td rowspan="1" colspan="1">Aiea Ridge Trail, Koolau Mnts, Oahu, USA, ex <tp:taxon-name><tp:taxon-name-part taxon-name-part-type="genus">Metrosideros</tp:taxon-name-part> <tp:taxon-name-part taxon-name-part-type="species">polymorpha</tp:taxon-name-part> <tp:taxon-name-part taxon-name-part-type="infraspecific-rank">var.</tp:taxon-name-part> <tp:taxon-name-part taxon-name-part-type="variety">polymorpha</tp:taxon-name-part></tp:taxon-name>, <named-content xmlns:xlink="http://www.w3.org/1999/xlink" content-type="date" id="NCID0E6SFK" xlink:type="simple">25 May 2011</named-content>, “Hi01-11” D. Percy leg. (<abbrev xmlns:xlink="http://www.w3.org/1999/xlink" content-type="institution" xlink:title="Natural History Museum, London, UK" id="ABBRID0EDTFK" xlink:type="simple">BMNH</abbrev>)</td><td rowspan="1" colspan="1">
              <named-content xmlns:xlink="http://www.w3.org/1999/xlink" content-type="dwc:verbatimCoordinates" xlink:type="simple"><named-content content-type="geo-json" specific-use="{&#34;type&#34;:&#34;Point&#34;,&#34;coordinates&#34;:[-157.882000,21.404900]}" id="NCID0EPTFK" xlink:type="simple">21.4049, -157.8820</named-content></named-content>
            </td><td rowspan="1" colspan="1">
              <ext-link xmlns:xlink="http://www.w3.org/1999/xlink" ext-link-type="gen" xlink:href="KY293996-4001" xlink:type="simple">KY293996-4001</ext-link>/<ext-link xmlns:xlink="http://www.w3.org/1999/xlink" ext-link-type="gen" xlink:href="KY294473" xlink:type="simple">KY294473-78</ext-link></td></tr><tr><td rowspan="15" colspan="1">
              <tp:taxon-name><tp:taxon-name-part taxon-name-part-type="species">ohiacola</tp:taxon-name-part></tp:taxon-name>
            </td><td rowspan="1" colspan="1">other</td><td rowspan="1" colspan="1">
              <named-content xmlns:xlink="http://www.w3.org/1999/xlink" content-type="specimen-count" id="NCID0EWUFK" xlink:type="simple">8i</named-content>
            </td><td rowspan="1" colspan="1">Koolau Mnts, Oahu, USA, ex <tp:taxon-name><tp:taxon-name-part taxon-name-part-type="genus">Metrosideros</tp:taxon-name-part> <tp:taxon-name-part taxon-name-part-type="species">macropus</tp:taxon-name-part></tp:taxon-name>, <named-content xmlns:xlink="http://www.w3.org/1999/xlink" content-type="date" id="NCID0EIVFK" xlink:type="simple">18 June 2011</named-content>, “JL1-11” J. Lau leg. (<abbrev xmlns:xlink="http://www.w3.org/1999/xlink" content-type="institution" xlink:title="Natural History Museum, London, UK" id="ABBRID0EMVFK" xlink:type="simple">BMNH</abbrev>)</td><td rowspan="1" colspan="1">−</td><td rowspan="1" colspan="1">
              <ext-link xmlns:xlink="http://www.w3.org/1999/xlink" ext-link-type="gen" xlink:href="KY294006" xlink:type="simple">KY294006</ext-link>/<ext-link xmlns:xlink="http://www.w3.org/1999/xlink" ext-link-type="gen" xlink:href="KY294483" xlink:type="simple">KY294483</ext-link></td></tr><tr><td rowspan="1" colspan="1">other</td><td rowspan="1" colspan="1">
              <named-content xmlns:xlink="http://www.w3.org/1999/xlink" content-type="specimen-count" id="NCID0EJWFK" xlink:type="simple">4m</named-content>, <named-content xmlns:xlink="http://www.w3.org/1999/xlink" content-type="specimen-count" id="NCID0ENWFK" xlink:type="simple">3f</named-content></td><td rowspan="1" colspan="1">Mnt Kaala, Waianae Mnts, Oahu, USA, ex <tp:taxon-name><tp:taxon-name-part taxon-name-part-type="genus">Metrosideros</tp:taxon-name-part> <tp:taxon-name-part taxon-name-part-type="species">polymorpha</tp:taxon-name-part></tp:taxon-name>, <named-content xmlns:xlink="http://www.w3.org/1999/xlink" content-type="date" id="NCID0E5WFK" xlink:type="simple">2 February 2011</named-content>, “SLM2-11” S. Montgomery leg. (<abbrev xmlns:xlink="http://www.w3.org/1999/xlink" content-type="institution" xlink:title="Natural History Museum, London, UK" id="ABBRID0ECXFK" xlink:type="simple">BMNH</abbrev>)</td><td rowspan="1" colspan="1">−</td><td rowspan="1" colspan="1">
              <ext-link xmlns:xlink="http://www.w3.org/1999/xlink" ext-link-type="gen" xlink:href="KY294002" xlink:type="simple">KY294002-03</ext-link>/<ext-link xmlns:xlink="http://www.w3.org/1999/xlink" ext-link-type="gen" xlink:href="KY294479" xlink:type="simple">KY294479-80</ext-link></td></tr><tr><td rowspan="1" colspan="1">other</td><td rowspan="1" colspan="1">
              <named-content xmlns:xlink="http://www.w3.org/1999/xlink" content-type="specimen-count" id="NCID0E6XFK" xlink:type="simple">7i</named-content>
            </td><td rowspan="1" colspan="1">Palikoa, S. Waianae, Oahu, USA, ex <tp:taxon-name><tp:taxon-name-part taxon-name-part-type="genus">Metrosideros</tp:taxon-name-part> <tp:taxon-name-part taxon-name-part-type="species">polymorpha</tp:taxon-name-part> <tp:taxon-name-part taxon-name-part-type="infraspecific-rank">var.</tp:taxon-name-part> <tp:taxon-name-part taxon-name-part-type="variety">glaberrima</tp:taxon-name-part></tp:taxon-name>, <named-content xmlns:xlink="http://www.w3.org/1999/xlink" content-type="date" id="NCID0EYYFK" xlink:type="simple">23 May 2011</named-content>, “SLM3-11” S. Montgomery leg. (<abbrev xmlns:xlink="http://www.w3.org/1999/xlink" content-type="institution" xlink:title="Natural History Museum, London, UK" id="ABBRID0E3YFK" xlink:type="simple">BMNH</abbrev>)</td><td rowspan="1" colspan="1">−</td><td rowspan="1" colspan="1">
              <ext-link xmlns:xlink="http://www.w3.org/1999/xlink" ext-link-type="gen" xlink:href="KY294007" xlink:type="simple">KY294007-08</ext-link>/<ext-link xmlns:xlink="http://www.w3.org/1999/xlink" ext-link-type="gen" xlink:href="KY294484" xlink:type="simple">KY294484-85</ext-link></td></tr><tr><td rowspan="1" colspan="1">other</td><td rowspan="1" colspan="1">
              <named-content xmlns:xlink="http://www.w3.org/1999/xlink" content-type="specimen-count" id="NCID0EZZFK" xlink:type="simple">1i</named-content>
            </td><td rowspan="1" colspan="1">Kuliouou, Koolau Mnts, Oahu, USA, ex <tp:taxon-name><tp:taxon-name-part taxon-name-part-type="genus">Metrosideros</tp:taxon-name-part> <tp:taxon-name-part taxon-name-part-type="species">polymorpha</tp:taxon-name-part> <tp:taxon-name-part taxon-name-part-type="infraspecific-rank">var.</tp:taxon-name-part> <tp:taxon-name-part taxon-name-part-type="variety">glaberrima</tp:taxon-name-part></tp:taxon-name>, <named-content xmlns:xlink="http://www.w3.org/1999/xlink" content-type="date" id="NCID0ES1FK" xlink:type="simple">22 February 2012</named-content>, “ES1-12” E. Stacy leg. (<abbrev xmlns:xlink="http://www.w3.org/1999/xlink" content-type="institution" xlink:title="Natural History Museum, London, UK" id="ABBRID0EW1FK" xlink:type="simple">BMNH</abbrev>)</td><td rowspan="1" colspan="1">
              <named-content xmlns:xlink="http://www.w3.org/1999/xlink" content-type="dwc:verbatimCoordinates" xlink:type="simple"><named-content content-type="geo-json" specific-use="{&#34;type&#34;:&#34;Point&#34;,&#34;coordinates&#34;:[-157.730700,21.321900]}" id="NCID0EC2FK" xlink:type="simple">21.3219, -157.7307</named-content></named-content>
            </td><td rowspan="1" colspan="1">
              <ext-link xmlns:xlink="http://www.w3.org/1999/xlink" ext-link-type="gen" xlink:href="KY293951" xlink:type="simple">KY293951</ext-link>/<ext-link xmlns:xlink="http://www.w3.org/1999/xlink" ext-link-type="gen" xlink:href="KY294426" xlink:type="simple">KY294426</ext-link></td></tr><tr><td rowspan="1" colspan="1">other</td><td rowspan="1" colspan="1">
              <named-content xmlns:xlink="http://www.w3.org/1999/xlink" content-type="specimen-count" id="NCID0E32FK" xlink:type="simple">1i</named-content>
            </td><td rowspan="1" colspan="1">same data as previous except: ex <tp:taxon-name><tp:taxon-name-part taxon-name-part-type="genus">Metrosideros</tp:taxon-name-part> <tp:taxon-name-part taxon-name-part-type="species">rugosa</tp:taxon-name-part></tp:taxon-name>, “ES2-12” E. Stacy leg. (<abbrev xmlns:xlink="http://www.w3.org/1999/xlink" content-type="institution" xlink:title="Natural History Museum, London, UK" id="ABBRID0EO3FK" xlink:type="simple">BMNH</abbrev>)</td><td rowspan="1" colspan="1">
              <named-content xmlns:xlink="http://www.w3.org/1999/xlink" content-type="dwc:verbatimCoordinates" xlink:type="simple"><named-content content-type="geo-json" specific-use="{&#34;type&#34;:&#34;Point&#34;,&#34;coordinates&#34;:[-157.730700,21.321900]}" id="NCID0E13FK" xlink:type="simple">21.3219, -157.7307</named-content></named-content>
            </td><td rowspan="1" colspan="1">
              <ext-link xmlns:xlink="http://www.w3.org/1999/xlink" ext-link-type="gen" xlink:href="KY293993" xlink:type="simple">KY293993</ext-link>/<ext-link xmlns:xlink="http://www.w3.org/1999/xlink" ext-link-type="gen" xlink:href="KY294470" xlink:type="simple">KY294470</ext-link></td></tr><tr><td rowspan="1" colspan="1">other</td><td rowspan="1" colspan="1">
              <named-content xmlns:xlink="http://www.w3.org/1999/xlink" content-type="specimen-count" id="NCID0EU4FK" xlink:type="simple">3i</named-content>
            </td><td rowspan="1" colspan="1">same data as previous except: ex <tp:taxon-name><tp:taxon-name-part taxon-name-part-type="genus">Metrosideros</tp:taxon-name-part> <tp:taxon-name-part taxon-name-part-type="species">polymorpha</tp:taxon-name-part> <tp:taxon-name-part taxon-name-part-type="infraspecific-rank">var.</tp:taxon-name-part> <tp:taxon-name-part taxon-name-part-type="variety">incana</tp:taxon-name-part></tp:taxon-name>, “ES5/6-12” E. Stacy leg. (<abbrev xmlns:xlink="http://www.w3.org/1999/xlink" content-type="institution" xlink:title="Natural History Museum, London, UK" id="ABBRID0EN5FK" xlink:type="simple">BMNH</abbrev>)</td><td rowspan="1" colspan="1">
              <named-content xmlns:xlink="http://www.w3.org/1999/xlink" content-type="dwc:verbatimCoordinates" xlink:type="simple"><named-content content-type="geo-json" specific-use="{&#34;type&#34;:&#34;Point&#34;,&#34;coordinates&#34;:[-157.730700,21.321900]}" id="NCID0EZ5FK" xlink:type="simple">21.3219, -157.7307</named-content></named-content>
            </td><td rowspan="1" colspan="1">
              <ext-link xmlns:xlink="http://www.w3.org/1999/xlink" ext-link-type="gen" xlink:href="KY293994" xlink:type="simple">KY293994-95</ext-link>/<ext-link xmlns:xlink="http://www.w3.org/1999/xlink" ext-link-type="gen" xlink:href="KY294471" xlink:type="simple">KY294471-72</ext-link></td></tr><tr><td rowspan="1" colspan="1">other</td><td rowspan="1" colspan="1">
              <named-content xmlns:xlink="http://www.w3.org/1999/xlink" content-type="specimen-count" id="NCID0ET6FK" xlink:type="simple">13m</named-content>, <named-content xmlns:xlink="http://www.w3.org/1999/xlink" content-type="specimen-count" id="NCID0EX6FK" xlink:type="simple">1f</named-content></td><td rowspan="1" colspan="1">Mnt Kaala, boardwalk through bog, Waianae Mnts, Oahu, USA, ex <tp:taxon-name><tp:taxon-name-part taxon-name-part-type="genus">Metrosideros</tp:taxon-name-part> <tp:taxon-name-part taxon-name-part-type="species">polymorpha</tp:taxon-name-part></tp:taxon-name>, <named-content xmlns:xlink="http://www.w3.org/1999/xlink" content-type="date" id="NCID0EIAGK" xlink:type="simple">4 July 2014</named-content>, “Hi57-14” D. Percy leg. (<abbrev xmlns:xlink="http://www.w3.org/1999/xlink" content-type="institution" xlink:title="Natural History Museum, London, UK" id="ABBRID0EMAGK" xlink:type="simple">BMNH</abbrev>)</td><td rowspan="1" colspan="1">
              <named-content xmlns:xlink="http://www.w3.org/1999/xlink" content-type="dwc:verbatimCoordinates" xlink:type="simple"><named-content content-type="geo-json" specific-use="{&#34;type&#34;:&#34;Point&#34;,&#34;coordinates&#34;:[-158.144000,21.507100]}" id="NCID0EYAGK" xlink:type="simple">21.5071, -158.1440</named-content></named-content>
            </td><td rowspan="1" colspan="1">
              <ext-link xmlns:xlink="http://www.w3.org/1999/xlink" ext-link-type="gen" xlink:href="KY293955" xlink:type="simple">KY293955-58</ext-link>/<ext-link xmlns:xlink="http://www.w3.org/1999/xlink" ext-link-type="gen" xlink:href="KY294432" xlink:type="simple">KY294432-35</ext-link></td></tr><tr><td rowspan="1" colspan="1">other</td><td rowspan="1" colspan="1">
              <named-content xmlns:xlink="http://www.w3.org/1999/xlink" content-type="specimen-count" id="NCID0ESBGK" xlink:type="simple">4m</named-content>, <named-content xmlns:xlink="http://www.w3.org/1999/xlink" content-type="specimen-count" id="NCID0EWBGK" xlink:type="simple">1f</named-content></td><td rowspan="1" colspan="1">same data as previous except: “Hi59-14” D. Percy leg. (<abbrev xmlns:xlink="http://www.w3.org/1999/xlink" content-type="institution" xlink:title="Natural History Museum, London, UK" id="ABBRID0E4BGK" xlink:type="simple">BMNH</abbrev>)</td><td rowspan="1" colspan="1">
              <named-content xmlns:xlink="http://www.w3.org/1999/xlink" content-type="dwc:verbatimCoordinates" xlink:type="simple"><named-content content-type="geo-json" specific-use="{&#34;type&#34;:&#34;Point&#34;,&#34;coordinates&#34;:[-158.146500,21.505300]}" id="NCID0EJCGK" xlink:type="simple">21.5053, -158.1465</named-content></named-content>
            </td><td rowspan="1" colspan="1">
              <ext-link xmlns:xlink="http://www.w3.org/1999/xlink" ext-link-type="gen" xlink:href="KY293959" xlink:type="simple">KY293959-61</ext-link>/<ext-link xmlns:xlink="http://www.w3.org/1999/xlink" ext-link-type="gen" xlink:href="KY294436" xlink:type="simple">KY294436-38</ext-link></td></tr><tr><td rowspan="1" colspan="1">other</td><td rowspan="1" colspan="1">
              <named-content xmlns:xlink="http://www.w3.org/1999/xlink" content-type="specimen-count" id="NCID0EDDGK" xlink:type="simple">8m</named-content>, <named-content xmlns:xlink="http://www.w3.org/1999/xlink" content-type="specimen-count" id="NCID0EHDGK" xlink:type="simple">3f</named-content></td><td rowspan="1" colspan="1">Mnt Kaala, boardwalk through bog, Waianae Mnts, Oahu, USA, ex <tp:taxon-name><tp:taxon-name-part taxon-name-part-type="genus">Metrosideros</tp:taxon-name-part> <tp:taxon-name-part taxon-name-part-type="species">polymorpha</tp:taxon-name-part></tp:taxon-name>, <named-content xmlns:xlink="http://www.w3.org/1999/xlink" content-type="date" id="NCID0EYDGK" xlink:type="simple">4 July 2014</named-content>, “Hi61-14” D. Percy leg. (<abbrev xmlns:xlink="http://www.w3.org/1999/xlink" content-type="institution" xlink:title="Natural History Museum, London, UK" id="ABBRID0E3DGK" xlink:type="simple">BMNH</abbrev>)</td><td rowspan="1" colspan="1">
              <named-content xmlns:xlink="http://www.w3.org/1999/xlink" content-type="dwc:verbatimCoordinates" xlink:type="simple"><named-content content-type="geo-json" specific-use="{&#34;type&#34;:&#34;Point&#34;,&#34;coordinates&#34;:[-158.148300,21.502800]}" id="NCID0EIEGK" xlink:type="simple">21.5028, -158.1483</named-content></named-content>
            </td><td rowspan="1" colspan="1">
              <ext-link xmlns:xlink="http://www.w3.org/1999/xlink" ext-link-type="gen" xlink:href="KY293962" xlink:type="simple">KY293962-63</ext-link>/<ext-link xmlns:xlink="http://www.w3.org/1999/xlink" ext-link-type="gen" xlink:href="KY294439" xlink:type="simple">KY294439-40</ext-link></td></tr><tr><td rowspan="1" colspan="1">other</td><td rowspan="1" colspan="1">
              <named-content xmlns:xlink="http://www.w3.org/1999/xlink" content-type="specimen-count" id="NCID0ECFGK" xlink:type="simple">1m</named-content>
            </td><td rowspan="1" colspan="1">Mnt Kaala summit, Waianae Mnts, Oahu, USA, ex <tp:taxon-name><tp:taxon-name-part taxon-name-part-type="genus">Metrosideros</tp:taxon-name-part> <tp:taxon-name-part taxon-name-part-type="species">polymorpha</tp:taxon-name-part></tp:taxon-name>, <named-content xmlns:xlink="http://www.w3.org/1999/xlink" content-type="date" id="NCID0EUFGK" xlink:type="simple">4 July 2014</named-content>, “Hi62-14” D. Percy leg. (<abbrev xmlns:xlink="http://www.w3.org/1999/xlink" content-type="institution" xlink:title="Natural History Museum, London, UK" id="ABBRID0EYFGK" xlink:type="simple">BMNH</abbrev>)</td><td rowspan="1" colspan="1">
              <named-content xmlns:xlink="http://www.w3.org/1999/xlink" content-type="dwc:verbatimCoordinates" xlink:type="simple"><named-content content-type="geo-json" specific-use="{&#34;type&#34;:&#34;Point&#34;,&#34;coordinates&#34;:[-158.143900,21.507800]}" id="NCID0EEGGK" xlink:type="simple">21.5078, -158.1439</named-content></named-content>
            </td><td rowspan="1" colspan="1">
              <ext-link xmlns:xlink="http://www.w3.org/1999/xlink" ext-link-type="gen" xlink:href="KY293964" xlink:type="simple">KY293964</ext-link>/<ext-link xmlns:xlink="http://www.w3.org/1999/xlink" ext-link-type="gen" xlink:href="KY294441" xlink:type="simple">KY294441</ext-link></td></tr><tr><td rowspan="1" colspan="1">other</td><td rowspan="1" colspan="1">
              <named-content xmlns:xlink="http://www.w3.org/1999/xlink" content-type="specimen-count" id="NCID0E5GGK" xlink:type="simple">2m</named-content>, <named-content xmlns:xlink="http://www.w3.org/1999/xlink" content-type="specimen-count" id="NCID0ECHGK" xlink:type="simple">2f</named-content></td><td rowspan="1" colspan="1">Mnt Kaala road, Waianae Mnts, Oahu, USA, ex <tp:taxon-name><tp:taxon-name-part taxon-name-part-type="genus">Metrosideros</tp:taxon-name-part> <tp:taxon-name-part taxon-name-part-type="species">polymorpha</tp:taxon-name-part></tp:taxon-name>, <named-content xmlns:xlink="http://www.w3.org/1999/xlink" content-type="date" id="NCID0ETHGK" xlink:type="simple">04 July 2014</named-content>, “Hi63-14” D. Percy leg. (<abbrev xmlns:xlink="http://www.w3.org/1999/xlink" content-type="institution" xlink:title="Natural History Museum, London, UK" id="ABBRID0EXHGK" xlink:type="simple">BMNH</abbrev>)</td><td rowspan="1" colspan="1">
              <named-content xmlns:xlink="http://www.w3.org/1999/xlink" content-type="dwc:verbatimCoordinates" xlink:type="simple"><named-content content-type="geo-json" specific-use="{&#34;type&#34;:&#34;Point&#34;,&#34;coordinates&#34;:[-158.147400,21.510000]}" id="NCID0EDIGK" xlink:type="simple">21.5100, -158.1474</named-content></named-content>
            </td><td rowspan="1" colspan="1">
              <ext-link xmlns:xlink="http://www.w3.org/1999/xlink" ext-link-type="gen" xlink:href="KY293965" xlink:type="simple">KY293965-68</ext-link>/<ext-link xmlns:xlink="http://www.w3.org/1999/xlink" ext-link-type="gen" xlink:href="KY294442" xlink:type="simple">KY294442-45</ext-link></td></tr><tr><td rowspan="1" colspan="1">other</td><td rowspan="1" colspan="1">
              <named-content xmlns:xlink="http://www.w3.org/1999/xlink" content-type="specimen-count" id="NCID0E4IGK" xlink:type="simple">7m</named-content>, <named-content xmlns:xlink="http://www.w3.org/1999/xlink" content-type="specimen-count" id="NCID0EBJGK" xlink:type="simple">4f</named-content></td><td rowspan="1" colspan="1">same data as previous except: “Hi64-14” D. Percy leg. (<abbrev xmlns:xlink="http://www.w3.org/1999/xlink" content-type="institution" xlink:title="Natural History Museum, London, UK" id="ABBRID0EIJGK" xlink:type="simple">BMNH</abbrev>)</td><td rowspan="1" colspan="1">
              <named-content xmlns:xlink="http://www.w3.org/1999/xlink" content-type="dwc:verbatimCoordinates" xlink:type="simple"><named-content content-type="geo-json" specific-use="{&#34;type&#34;:&#34;Point&#34;,&#34;coordinates&#34;:[-158.165000,21.516400]}" id="NCID0EUJGK" xlink:type="simple">21.5164, -158.1650</named-content></named-content>
            </td><td rowspan="1" colspan="1">
              <ext-link xmlns:xlink="http://www.w3.org/1999/xlink" ext-link-type="gen" xlink:href="KY293969" xlink:type="simple">KY293969-70</ext-link>/<ext-link xmlns:xlink="http://www.w3.org/1999/xlink" ext-link-type="gen" xlink:href="KY294446" xlink:type="simple">KY294446-47</ext-link></td></tr><tr><td rowspan="1" colspan="1">other</td><td rowspan="1" colspan="1">
              <named-content xmlns:xlink="http://www.w3.org/1999/xlink" content-type="specimen-count" id="NCID0EOKGK" xlink:type="simple">5m</named-content>, <named-content xmlns:xlink="http://www.w3.org/1999/xlink" content-type="specimen-count" id="NCID0ESKGK" xlink:type="simple">4f</named-content></td><td rowspan="1" colspan="1">Waianae Mnts, Oahu, USA, ex <tp:taxon-name><tp:taxon-name-part taxon-name-part-type="genus">Metrosideros</tp:taxon-name-part> <tp:taxon-name-part taxon-name-part-type="species">polymorpha</tp:taxon-name-part></tp:taxon-name>, <named-content xmlns:xlink="http://www.w3.org/1999/xlink" content-type="date" id="NCID0EDLGK" xlink:type="simple">5 July 2014</named-content>, “Hi65-14” D. Percy leg. (<abbrev xmlns:xlink="http://www.w3.org/1999/xlink" content-type="institution" xlink:title="Natural History Museum, London, UK" id="ABBRID0EHLGK" xlink:type="simple">BMNH</abbrev>)</td><td rowspan="1" colspan="1">
              <named-content xmlns:xlink="http://www.w3.org/1999/xlink" content-type="dwc:verbatimCoordinates" xlink:type="simple"><named-content content-type="geo-json" specific-use="{&#34;type&#34;:&#34;Point&#34;,&#34;coordinates&#34;:[-158.097300,21.458500]}" id="NCID0ETLGK" xlink:type="simple">21.4585, -158.0973</named-content></named-content>
            </td><td rowspan="1" colspan="1">
              <ext-link xmlns:xlink="http://www.w3.org/1999/xlink" ext-link-type="gen" xlink:href="KY293971" xlink:type="simple">KY293971-73</ext-link>/<ext-link xmlns:xlink="http://www.w3.org/1999/xlink" ext-link-type="gen" xlink:href="KY294448" xlink:type="simple">KY294448-50</ext-link></td></tr><tr><td rowspan="1" colspan="1">other</td><td rowspan="1" colspan="1">
              <named-content xmlns:xlink="http://www.w3.org/1999/xlink" content-type="specimen-count" id="NCID0ENMGK" xlink:type="simple">9m</named-content>, <named-content xmlns:xlink="http://www.w3.org/1999/xlink" content-type="specimen-count" id="NCID0ERMGK" xlink:type="simple">3f</named-content></td><td rowspan="1" colspan="1">Palikea trail, Waianae Mnts, Oahu, USA, ex <tp:taxon-name><tp:taxon-name-part taxon-name-part-type="genus">Metrosideros</tp:taxon-name-part> <tp:taxon-name-part taxon-name-part-type="species">polymorpha</tp:taxon-name-part></tp:taxon-name>, <named-content xmlns:xlink="http://www.w3.org/1999/xlink" content-type="date" id="NCID0ECNGK" xlink:type="simple">05 July 2014</named-content>, “Hi67-14” D. Percy leg. (<abbrev xmlns:xlink="http://www.w3.org/1999/xlink" content-type="institution" xlink:title="Natural History Museum, London, UK" id="ABBRID0EGNGK" xlink:type="simple">BMNH</abbrev>)</td><td rowspan="1" colspan="1">
              <named-content xmlns:xlink="http://www.w3.org/1999/xlink" content-type="dwc:verbatimCoordinates" xlink:type="simple"><named-content content-type="geo-json" specific-use="{&#34;type&#34;:&#34;Point&#34;,&#34;coordinates&#34;:[-158.098700,21.410500]}" id="NCID0ESNGK" xlink:type="simple">21.4105, -158.0987</named-content></named-content>
            </td><td rowspan="1" colspan="1">
              <ext-link xmlns:xlink="http://www.w3.org/1999/xlink" ext-link-type="gen" xlink:href="KY293974" xlink:type="simple">KY293974-80</ext-link>/<ext-link xmlns:xlink="http://www.w3.org/1999/xlink" ext-link-type="gen" xlink:href="KY294451" xlink:type="simple">KY294451-57</ext-link></td></tr><tr><td rowspan="1" colspan="1">other</td><td rowspan="1" colspan="1">
              <named-content xmlns:xlink="http://www.w3.org/1999/xlink" content-type="specimen-count" id="NCID0EMOGK" xlink:type="simple">16m</named-content>, <named-content xmlns:xlink="http://www.w3.org/1999/xlink" content-type="specimen-count" id="NCID0EQOGK" xlink:type="simple">20f</named-content></td><td rowspan="1" colspan="1">Mokuleia Forest Reserve, Pahole NAR, Waianae Mnts, Oahu, USA, ex <tp:taxon-name><tp:taxon-name-part taxon-name-part-type="genus">Metrosideros</tp:taxon-name-part> <tp:taxon-name-part taxon-name-part-type="species">polymorpha</tp:taxon-name-part></tp:taxon-name>, <named-content xmlns:xlink="http://www.w3.org/1999/xlink" content-type="date" id="NCID0EBPGK" xlink:type="simple">6 July 2014</named-content>, “Hi70-14” D. Percy leg. (<abbrev xmlns:xlink="http://www.w3.org/1999/xlink" content-type="institution" xlink:title="Natural History Museum, London, UK" id="ABBRID0EFPGK" xlink:type="simple">BMNH</abbrev>)</td><td rowspan="1" colspan="1">
              <named-content xmlns:xlink="http://www.w3.org/1999/xlink" content-type="dwc:verbatimCoordinates" xlink:type="simple"><named-content content-type="geo-json" specific-use="{&#34;type&#34;:&#34;Point&#34;,&#34;coordinates&#34;:[-158.181300,21.538100]}" id="NCID0ERPGK" xlink:type="simple">21.5381, -158.1813</named-content></named-content>
            </td><td rowspan="1" colspan="1">
              <ext-link xmlns:xlink="http://www.w3.org/1999/xlink" ext-link-type="gen" xlink:href="KY293981" xlink:type="simple">KY293981-84</ext-link>/<ext-link xmlns:xlink="http://www.w3.org/1999/xlink" ext-link-type="gen" xlink:href="KY294458" xlink:type="simple">KY294458-61</ext-link></td></tr><tr><td rowspan="5" colspan="1">
              <tp:taxon-name><tp:taxon-name-part taxon-name-part-type="species">ohiacola</tp:taxon-name-part></tp:taxon-name>
            </td><td rowspan="1" colspan="1">other</td><td rowspan="1" colspan="1">
              <named-content xmlns:xlink="http://www.w3.org/1999/xlink" content-type="specimen-count" id="NCID0EYQGK" xlink:type="simple">2m</named-content>, <named-content xmlns:xlink="http://www.w3.org/1999/xlink" content-type="specimen-count" id="NCID0E3QGK" xlink:type="simple">2i</named-content></td><td rowspan="1" colspan="1">Pupukea, N. Koolau Mnts, Oahu, USA, ex <tp:taxon-name><tp:taxon-name-part taxon-name-part-type="genus">Metrosideros</tp:taxon-name-part> <tp:taxon-name-part taxon-name-part-type="species">polymorpha</tp:taxon-name-part></tp:taxon-name>, <named-content xmlns:xlink="http://www.w3.org/1999/xlink" content-type="date" id="NCID0ENRGK" xlink:type="simple">8 July 2014</named-content>, “Hi78-14” D. Percy leg. (<abbrev xmlns:xlink="http://www.w3.org/1999/xlink" content-type="institution" xlink:title="Natural History Museum, London, UK" id="ABBRID0ERRGK" xlink:type="simple">BMNH</abbrev>)</td><td rowspan="1" colspan="1">
              <named-content xmlns:xlink="http://www.w3.org/1999/xlink" content-type="dwc:verbatimCoordinates" xlink:type="simple"><named-content content-type="geo-json" specific-use="{&#34;type&#34;:&#34;Point&#34;,&#34;coordinates&#34;:[-158.003100,21.641900]}" id="NCID0E4RGK" xlink:type="simple">21.6419, -158.0031</named-content></named-content>
            </td><td rowspan="1" colspan="1">
              <ext-link xmlns:xlink="http://www.w3.org/1999/xlink" ext-link-type="gen" xlink:href="KY293985" xlink:type="simple">KY293985-86</ext-link>/<ext-link xmlns:xlink="http://www.w3.org/1999/xlink" ext-link-type="gen" xlink:href="KY294462" xlink:type="simple">KY294462-63</ext-link></td></tr><tr><td rowspan="1" colspan="1">other</td><td rowspan="1" colspan="1">
              <named-content xmlns:xlink="http://www.w3.org/1999/xlink" content-type="specimen-count" id="NCID0EXSGK" xlink:type="simple">12m</named-content>, <named-content xmlns:xlink="http://www.w3.org/1999/xlink" content-type="specimen-count" id="NCID0E2SGK" xlink:type="simple">15f</named-content></td><td rowspan="1" colspan="1">Manoa Cliff trail to Pauoa Flats trail, S. Koolau Mnts, Oahu, USA, ex <tp:taxon-name><tp:taxon-name-part taxon-name-part-type="genus">Metrosideros</tp:taxon-name-part> <tp:taxon-name-part taxon-name-part-type="species">polymorpha</tp:taxon-name-part></tp:taxon-name>, <named-content xmlns:xlink="http://www.w3.org/1999/xlink" content-type="date" id="NCID0EMTGK" xlink:type="simple">10 July 2014</named-content>, “Hi83-14” D. Percy leg. (<abbrev xmlns:xlink="http://www.w3.org/1999/xlink" content-type="institution" xlink:title="Natural History Museum, London, UK" id="ABBRID0EQTGK" xlink:type="simple">BMNH</abbrev>)</td><td rowspan="1" colspan="1">
              <named-content xmlns:xlink="http://www.w3.org/1999/xlink" content-type="dwc:verbatimCoordinates" xlink:type="simple"><named-content content-type="geo-json" specific-use="{&#34;type&#34;:&#34;Point&#34;,&#34;coordinates&#34;:[-157.805200,21.345300]}" id="NCID0E3TGK" xlink:type="simple">21.3453, -157.8052</named-content></named-content>
            </td><td rowspan="1" colspan="1">
              <ext-link xmlns:xlink="http://www.w3.org/1999/xlink" ext-link-type="gen" xlink:href="KY293987" xlink:type="simple">KY293987-89</ext-link>/<ext-link xmlns:xlink="http://www.w3.org/1999/xlink" ext-link-type="gen" xlink:href="KY294464" xlink:type="simple">KY294464-66</ext-link></td></tr><tr><td rowspan="1" colspan="1">other</td><td rowspan="1" colspan="1">
              <named-content xmlns:xlink="http://www.w3.org/1999/xlink" content-type="specimen-count" id="NCID0EWUGK" xlink:type="simple">5m</named-content>, <named-content xmlns:xlink="http://www.w3.org/1999/xlink" content-type="specimen-count" id="NCID0E1UGK" xlink:type="simple">13f</named-content></td><td rowspan="1" colspan="1">same data as previous except: “Hi 84-14” D. Percy leg. (<abbrev xmlns:xlink="http://www.w3.org/1999/xlink" content-type="institution" xlink:title="Natural History Museum, London, UK" id="ABBRID0EBVGK" xlink:type="simple">BMNH</abbrev>)</td><td rowspan="1" colspan="1">
              <named-content xmlns:xlink="http://www.w3.org/1999/xlink" content-type="dwc:verbatimCoordinates" xlink:type="simple"><named-content content-type="geo-json" specific-use="{&#34;type&#34;:&#34;Point&#34;,&#34;coordinates&#34;:[-157.804800,21.345200]}" id="NCID0ENVGK" xlink:type="simple">21.3452, -157.8048</named-content></named-content>
            </td><td rowspan="1" colspan="1">
              <ext-link xmlns:xlink="http://www.w3.org/1999/xlink" ext-link-type="gen" xlink:href="KY293990" xlink:type="simple">KY293990-92</ext-link>/<ext-link xmlns:xlink="http://www.w3.org/1999/xlink" ext-link-type="gen" xlink:href="KY294467" xlink:type="simple">KY294467-69</ext-link></td></tr><tr><td rowspan="1" colspan="1">other</td><td rowspan="1" colspan="1">
              <named-content xmlns:xlink="http://www.w3.org/1999/xlink" content-type="specimen-count" id="NCID0EHWGK" xlink:type="simple">2f</named-content>
            </td><td rowspan="1" colspan="1">Mnt Kaala, Waianae Mnts, Oahu, USA, ex <tp:taxon-name><tp:taxon-name-part taxon-name-part-type="genus">Metrosideros</tp:taxon-name-part> <tp:taxon-name-part taxon-name-part-type="species">polymorpha</tp:taxon-name-part></tp:taxon-name>, <named-content xmlns:xlink="http://www.w3.org/1999/xlink" content-type="date" id="NCID0EZWGK" xlink:type="simple">4 July 2014</named-content>, “KM08-14” K. Magnacca leg. (<abbrev xmlns:xlink="http://www.w3.org/1999/xlink" content-type="institution" xlink:title="Natural History Museum, London, UK" id="ABBRID0E4WGK" xlink:type="simple">BMNH</abbrev>)</td><td rowspan="1" colspan="1">
              <named-content xmlns:xlink="http://www.w3.org/1999/xlink" content-type="dwc:verbatimCoordinates" xlink:type="simple"><named-content content-type="geo-json" specific-use="{&#34;type&#34;:&#34;Point&#34;,&#34;coordinates&#34;:[-158.161400,21.514100]}" id="NCID0EJXGK" xlink:type="simple">21.5141, -158.1614</named-content></named-content>
            </td><td rowspan="1" colspan="1">−</td></tr><tr><td rowspan="1" colspan="1">other</td><td rowspan="1" colspan="1">
              <named-content xmlns:xlink="http://www.w3.org/1999/xlink" content-type="specimen-count" id="NCID0EZXGK" xlink:type="simple">2m</named-content>, <named-content xmlns:xlink="http://www.w3.org/1999/xlink" content-type="specimen-count" id="NCID0E4XGK" xlink:type="simple">1f</named-content></td><td rowspan="1" colspan="1">same data as previous except: “KM09/11-14” K. Magnacca leg. (<abbrev xmlns:xlink="http://www.w3.org/1999/xlink" content-type="institution" xlink:title="Natural History Museum, London, UK" id="ABBRID0EEYGK" xlink:type="simple">BMNH</abbrev>)</td><td rowspan="1" colspan="1">
              <named-content xmlns:xlink="http://www.w3.org/1999/xlink" content-type="dwc:verbatimCoordinates" xlink:type="simple"><named-content content-type="geo-json" specific-use="{&#34;type&#34;:&#34;Point&#34;,&#34;coordinates&#34;:[-158.147600,21.503600]}" id="NCID0EQYGK" xlink:type="simple">21.5036, -158.1476</named-content></named-content>
            </td><td rowspan="1" colspan="1">−</td></tr><tr><td rowspan="1" colspan="1">
              <tp:taxon-name><tp:taxon-name-part taxon-name-part-type="species">lanaiensis</tp:taxon-name-part></tp:taxon-name>
            </td><td rowspan="1" colspan="1">holotype</td><td rowspan="1" colspan="1">
              <named-content xmlns:xlink="http://www.w3.org/1999/xlink" content-type="specimen-count" id="NCID0ENZGK" xlink:type="simple">1f</named-content>
            </td><td rowspan="1" colspan="1">3400ft, Lanai, USA, ex Ohia Lehua, <named-content xmlns:xlink="http://www.w3.org/1999/xlink" content-type="date" id="NCID0EVZGK" xlink:type="simple">19 January 1917</named-content>, #5519 W. Giffard leg. (<named-content xmlns:xlink="http://www.w3.org/1999/xlink" content-type="dwc:institutional_code" xlink:type="simple">BPBM</named-content>)</td><td rowspan="1" colspan="1">−</td><td rowspan="1" colspan="1">−</td></tr><tr><td rowspan="8" colspan="1">
              <tp:taxon-name><tp:taxon-name-part taxon-name-part-type="species">molokaiensis</tp:taxon-name-part></tp:taxon-name>
            </td><td rowspan="1" colspan="1">holotype</td><td rowspan="1" colspan="1">f</td><td rowspan="1" colspan="1">Kamiloloa, Molokai, USA, 3200 ft, on <tp:taxon-name><tp:taxon-name-part taxon-name-part-type="genus">Coprosma</tp:taxon-name-part></tp:taxon-name>, <named-content xmlns:xlink="http://www.w3.org/1999/xlink" content-type="date" id="NCID0EC2GK" xlink:type="simple">20 December 1925</named-content>, #1699 O. Swezey leg. (<named-content xmlns:xlink="http://www.w3.org/1999/xlink" content-type="dwc:institutional_code" xlink:type="simple">BPBM</named-content>)</td><td rowspan="1" colspan="1">−</td><td rowspan="1" colspan="1">−</td></tr><tr><td rowspan="1" colspan="1">other</td><td rowspan="1" colspan="1">
              <named-content xmlns:xlink="http://www.w3.org/1999/xlink" content-type="specimen-count" id="NCID0EZ2GK" xlink:type="simple">1m</named-content>, <named-content xmlns:xlink="http://www.w3.org/1999/xlink" content-type="specimen-count" id="NCID0E42GK" xlink:type="simple">1f</named-content></td><td rowspan="1" colspan="1">Kamakou Preserve, Molokai, USA, on <tp:taxon-name><tp:taxon-name-part taxon-name-part-type="genus">Planchonella</tp:taxon-name-part></tp:taxon-name>, <named-content xmlns:xlink="http://www.w3.org/1999/xlink" content-type="date" id="NCID0EK3GK" xlink:type="simple">17 August 2003</named-content>, “Hi20-03” D. Percy leg. (<abbrev xmlns:xlink="http://www.w3.org/1999/xlink" content-type="institution" xlink:title="Natural History Museum, London, UK" id="ABBRID0EO3GK" xlink:type="simple">BMNH</abbrev>)</td><td rowspan="1" colspan="1">
              <named-content xmlns:xlink="http://www.w3.org/1999/xlink" content-type="dwc:verbatimCoordinates" xlink:type="simple"><named-content content-type="geo-json" specific-use="{&#34;type&#34;:&#34;Point&#34;,&#34;coordinates&#34;:[-156.910800,21.123600]}" id="NCID0E13GK" xlink:type="simple">21.1236, -156.9108</named-content></named-content>
            </td><td rowspan="1" colspan="1">−</td></tr><tr><td rowspan="1" colspan="1">other</td><td rowspan="1" colspan="1">
              <named-content xmlns:xlink="http://www.w3.org/1999/xlink" content-type="specimen-count" id="NCID0EK4GK" xlink:type="simple">3m</named-content>, <named-content xmlns:xlink="http://www.w3.org/1999/xlink" content-type="specimen-count" id="NCID0EO4GK" xlink:type="simple">3f</named-content></td><td rowspan="1" colspan="1">same data as previous except: ex <tp:taxon-name><tp:taxon-name-part taxon-name-part-type="genus">Metrosideros</tp:taxon-name-part> <tp:taxon-name-part taxon-name-part-type="species">polymorpha</tp:taxon-name-part> <tp:taxon-name-part taxon-name-part-type="infraspecific-rank">var.</tp:taxon-name-part> <tp:taxon-name-part taxon-name-part-type="variety">glaberrima</tp:taxon-name-part></tp:taxon-name>, “Hi21-03” D. Percy leg. (<abbrev xmlns:xlink="http://www.w3.org/1999/xlink" content-type="institution" xlink:title="Natural History Museum, London, UK" id="ABBRID0EG5GK" xlink:type="simple">BMNH</abbrev>)</td><td rowspan="1" colspan="1">
              <named-content xmlns:xlink="http://www.w3.org/1999/xlink" content-type="dwc:verbatimCoordinates" xlink:type="simple"><named-content content-type="geo-json" specific-use="{&#34;type&#34;:&#34;Point&#34;,&#34;coordinates&#34;:[-156.910800,21.123600]}" id="NCID0ES5GK" xlink:type="simple">21.1236, -156.9108</named-content></named-content>
            </td><td rowspan="1" colspan="1">−</td></tr><tr><td rowspan="1" colspan="1">other</td><td rowspan="1" colspan="1">
              <named-content xmlns:xlink="http://www.w3.org/1999/xlink" content-type="specimen-count" id="NCID0EC6GK" xlink:type="simple">1f</named-content>
            </td><td rowspan="1" colspan="1">same data as previous except: on <tp:taxon-name><tp:taxon-name-part taxon-name-part-type="genus">Polyscias</tp:taxon-name-part></tp:taxon-name>, “Hi22-03” D. Percy leg. (<abbrev xmlns:xlink="http://www.w3.org/1999/xlink" content-type="institution" xlink:title="Natural History Museum, London, UK" id="ABBRID0EQ6GK" xlink:type="simple">BMNH</abbrev>)</td><td rowspan="1" colspan="1">
              <named-content xmlns:xlink="http://www.w3.org/1999/xlink" content-type="dwc:verbatimCoordinates" xlink:type="simple"><named-content content-type="geo-json" specific-use="{&#34;type&#34;:&#34;Point&#34;,&#34;coordinates&#34;:[-156.910800,21.123600]}" id="NCID0E36GK" xlink:type="simple">21.1236, -156.9108</named-content></named-content>
            </td><td rowspan="1" colspan="1">−</td></tr><tr><td rowspan="1" colspan="1">other</td><td rowspan="1" colspan="1">
              <named-content xmlns:xlink="http://www.w3.org/1999/xlink" content-type="specimen-count" id="NCID0EMAHK" xlink:type="simple">1m</named-content>, <named-content xmlns:xlink="http://www.w3.org/1999/xlink" content-type="specimen-count" id="NCID0EQAHK" xlink:type="simple">2f</named-content></td><td rowspan="1" colspan="1">same data as previous except: ex <tp:taxon-name><tp:taxon-name-part taxon-name-part-type="genus">Metrosideros</tp:taxon-name-part> <tp:taxon-name-part taxon-name-part-type="species">polymorpha</tp:taxon-name-part> <tp:taxon-name-part taxon-name-part-type="infraspecific-rank">var.</tp:taxon-name-part> <tp:taxon-name-part taxon-name-part-type="variety">polymorpha</tp:taxon-name-part></tp:taxon-name>, “Hi23-03” D. Percy leg. (<abbrev xmlns:xlink="http://www.w3.org/1999/xlink" content-type="institution" xlink:title="Natural History Museum, London, UK" id="ABBRID0EIBHK" xlink:type="simple">BMNH</abbrev>)</td><td rowspan="1" colspan="1">
              <named-content xmlns:xlink="http://www.w3.org/1999/xlink" content-type="dwc:verbatimCoordinates" xlink:type="simple"><named-content content-type="geo-json" specific-use="{&#34;type&#34;:&#34;Point&#34;,&#34;coordinates&#34;:[-156.915000,21.116400]}" id="NCID0EUBHK" xlink:type="simple">21.1164, -156.9150</named-content></named-content>
            </td><td rowspan="1" colspan="1">−</td></tr><tr><td rowspan="1" colspan="1">other</td><td rowspan="1" colspan="1">
              <named-content xmlns:xlink="http://www.w3.org/1999/xlink" content-type="specimen-count" id="NCID0EECHK" xlink:type="simple">7m</named-content>, <named-content xmlns:xlink="http://www.w3.org/1999/xlink" content-type="specimen-count" id="NCID0EICHK" xlink:type="simple">4f</named-content></td><td rowspan="1" colspan="1">same data as previous except: ex <tp:taxon-name><tp:taxon-name-part taxon-name-part-type="genus">Metrosideros</tp:taxon-name-part> <tp:taxon-name-part taxon-name-part-type="species">polymorpha</tp:taxon-name-part> <tp:taxon-name-part taxon-name-part-type="infraspecific-rank">var.</tp:taxon-name-part> <tp:taxon-name-part taxon-name-part-type="variety">glaberrima</tp:taxon-name-part></tp:taxon-name>, “Hi26-03” D. Percy leg. (<abbrev xmlns:xlink="http://www.w3.org/1999/xlink" content-type="institution" xlink:title="Natural History Museum, London, UK" id="ABBRID0EADHK" xlink:type="simple">BMNH</abbrev>)</td><td rowspan="1" colspan="1">
              <named-content xmlns:xlink="http://www.w3.org/1999/xlink" content-type="dwc:verbatimCoordinates" xlink:type="simple"><named-content content-type="geo-json" specific-use="{&#34;type&#34;:&#34;Point&#34;,&#34;coordinates&#34;:[-156.915000,21.116400]}" id="NCID0EMDHK" xlink:type="simple">21.1164, -156.9150</named-content></named-content>
            </td><td rowspan="1" colspan="1">
              <ext-link xmlns:xlink="http://www.w3.org/1999/xlink" ext-link-type="gen" xlink:href="KY293873" xlink:type="simple">KY293873</ext-link>/<ext-link xmlns:xlink="http://www.w3.org/1999/xlink" ext-link-type="gen" xlink:href="KY294348" xlink:type="simple">KY294348</ext-link></td></tr><tr><td rowspan="1" colspan="1">other</td><td rowspan="1" colspan="1">
              <named-content xmlns:xlink="http://www.w3.org/1999/xlink" content-type="specimen-count" id="NCID0EGEHK" xlink:type="simple">1f</named-content>
            </td><td rowspan="1" colspan="1">same data as previous except: ex <tp:taxon-name><tp:taxon-name-part taxon-name-part-type="genus">Metrosideros</tp:taxon-name-part> <tp:taxon-name-part taxon-name-part-type="species">polymorpha</tp:taxon-name-part> <tp:taxon-name-part taxon-name-part-type="infraspecific-rank">var.</tp:taxon-name-part> <tp:taxon-name-part taxon-name-part-type="variety">incana</tp:taxon-name-part></tp:taxon-name>, “Hi28-03” D. Percy leg. (<abbrev xmlns:xlink="http://www.w3.org/1999/xlink" content-type="institution" xlink:title="Natural History Museum, London, UK" id="ABBRID0E6EHK" xlink:type="simple">BMNH</abbrev>)</td><td rowspan="1" colspan="1">
              <named-content xmlns:xlink="http://www.w3.org/1999/xlink" content-type="dwc:verbatimCoordinates" xlink:type="simple"><named-content content-type="geo-json" specific-use="{&#34;type&#34;:&#34;Point&#34;,&#34;coordinates&#34;:[-156.915000,21.116400]}" id="NCID0ELFHK" xlink:type="simple">21.1164, -156.9150</named-content></named-content>
            </td><td rowspan="1" colspan="1">−</td></tr><tr><td rowspan="1" colspan="1">other</td><td rowspan="1" colspan="1">
              <named-content xmlns:xlink="http://www.w3.org/1999/xlink" content-type="specimen-count" id="NCID0E2FHK" xlink:type="simple">4m</named-content>, <named-content xmlns:xlink="http://www.w3.org/1999/xlink" content-type="specimen-count" id="NCID0E6FHK" xlink:type="simple">4f</named-content></td><td rowspan="1" colspan="1">same data as previous except: ex <tp:taxon-name><tp:taxon-name-part taxon-name-part-type="genus">Metrosideros</tp:taxon-name-part> <tp:taxon-name-part taxon-name-part-type="species">waialealae</tp:taxon-name-part></tp:taxon-name> var. <tp:taxon-name><tp:taxon-name-part taxon-name-part-type="species">fauriei</tp:taxon-name-part></tp:taxon-name>, “Hi30-03” D. Percy leg. (<abbrev xmlns:xlink="http://www.w3.org/1999/xlink" content-type="institution" xlink:title="Natural History Museum, London, UK" id="ABBRID0EZGHK" xlink:type="simple">BMNH</abbrev>)</td><td rowspan="1" colspan="1">
              <named-content xmlns:xlink="http://www.w3.org/1999/xlink" content-type="dwc:verbatimCoordinates" xlink:type="simple"><named-content content-type="geo-json" specific-use="{&#34;type&#34;:&#34;Point&#34;,&#34;coordinates&#34;:[-156.917500,21.122500]}" id="NCID0EFHHK" xlink:type="simple">21.1225, -156.9175</named-content></named-content>
            </td><td rowspan="1" colspan="1">
              <ext-link xmlns:xlink="http://www.w3.org/1999/xlink" ext-link-type="gen" xlink:href="KY293874" xlink:type="simple">KY293874</ext-link>/<ext-link xmlns:xlink="http://www.w3.org/1999/xlink" ext-link-type="gen" xlink:href="KY294349" xlink:type="simple">KY294349</ext-link></td></tr><tr><td rowspan="2" colspan="1">
              <tp:taxon-name><tp:taxon-name-part taxon-name-part-type="species">hualani</tp:taxon-name-part></tp:taxon-name>
            </td><td rowspan="1" colspan="1">holotype</td><td rowspan="1" colspan="1">m</td><td rowspan="1" colspan="1">Kamakou Preserve, Molokai, USA, ex <tp:taxon-name><tp:taxon-name-part taxon-name-part-type="genus">Metrosideros</tp:taxon-name-part> <tp:taxon-name-part taxon-name-part-type="species">waialealae</tp:taxon-name-part> <tp:taxon-name-part taxon-name-part-type="infraspecific-rank">var.</tp:taxon-name-part> <tp:taxon-name-part taxon-name-part-type="variety">fauriei</tp:taxon-name-part></tp:taxon-name>, <named-content xmlns:xlink="http://www.w3.org/1999/xlink" content-type="date" id="NCID0EAJHK" xlink:type="simple">17 August 2003</named-content>, “Hi30-03” D. Percy leg. (<abbrev xmlns:xlink="http://www.w3.org/1999/xlink" content-type="institution" xlink:title="Natural History Museum, London, UK" id="ABBRID0EEJHK" xlink:type="simple">BMNH</abbrev>)</td><td rowspan="1" colspan="1">
              <named-content xmlns:xlink="http://www.w3.org/1999/xlink" content-type="dwc:verbatimCoordinates" xlink:type="simple"><named-content content-type="geo-json" specific-use="{&#34;type&#34;:&#34;Point&#34;,&#34;coordinates&#34;:[-156.917500,21.122500]}" id="NCID0EQJHK" xlink:type="simple">21.1225, -156.9175</named-content></named-content>
            </td><td rowspan="1" colspan="1">−</td></tr><tr><td rowspan="1" colspan="1">paratypes</td><td rowspan="1" colspan="1">
              <named-content xmlns:xlink="http://www.w3.org/1999/xlink" content-type="specimen-count" id="NCID0EAKHK" xlink:type="simple">3f</named-content>
            </td><td rowspan="1" colspan="1">same data as holotype</td><td rowspan="1" colspan="1"/><td rowspan="1" colspan="1">
              <ext-link xmlns:xlink="http://www.w3.org/1999/xlink" ext-link-type="gen" xlink:href="KY293817" xlink:type="simple">KY293817</ext-link>/<ext-link xmlns:xlink="http://www.w3.org/1999/xlink" ext-link-type="gen" xlink:href="KY294294" xlink:type="simple">KY294294</ext-link></td></tr><tr><td rowspan="4" colspan="1">
              <tp:taxon-name><tp:taxon-name-part taxon-name-part-type="species">hualani</tp:taxon-name-part></tp:taxon-name>
            </td><td rowspan="1" colspan="1">other</td><td rowspan="1" colspan="1">
              <named-content xmlns:xlink="http://www.w3.org/1999/xlink" content-type="specimen-count" id="NCID0EMLHK" xlink:type="simple">1f</named-content>
            </td><td rowspan="1" colspan="1">Kamakou Preserve, Molokai, USA, on <tp:taxon-name><tp:taxon-name-part taxon-name-part-type="genus">Planchonella</tp:taxon-name-part></tp:taxon-name>, <named-content xmlns:xlink="http://www.w3.org/1999/xlink" content-type="date" id="NCID0E1LHK" xlink:type="simple">17 August 2003</named-content>, “Hi20-03” D. Percy leg. (<abbrev xmlns:xlink="http://www.w3.org/1999/xlink" content-type="institution" xlink:title="Natural History Museum, London, UK" id="ABBRID0E5LHK" xlink:type="simple">BMNH</abbrev>)</td><td rowspan="1" colspan="1">
              <named-content xmlns:xlink="http://www.w3.org/1999/xlink" content-type="dwc:verbatimCoordinates" xlink:type="simple"><named-content content-type="geo-json" specific-use="{&#34;type&#34;:&#34;Point&#34;,&#34;coordinates&#34;:[-156.910800,21.123600]}" id="NCID0EKMHK" xlink:type="simple">21.1236, -156.9108</named-content></named-content>
            </td><td rowspan="1" colspan="1">−</td></tr><tr><td rowspan="1" colspan="1">other</td><td rowspan="1" colspan="1">
              <named-content xmlns:xlink="http://www.w3.org/1999/xlink" content-type="specimen-count" id="NCID0E1MHK" xlink:type="simple">8m</named-content>, <named-content xmlns:xlink="http://www.w3.org/1999/xlink" content-type="specimen-count" id="NCID0E5MHK" xlink:type="simple">17f</named-content></td><td rowspan="1" colspan="1">same data as previous except: ex <tp:taxon-name><tp:taxon-name-part taxon-name-part-type="genus">Metrosideros</tp:taxon-name-part> <tp:taxon-name-part taxon-name-part-type="species">polymorpha</tp:taxon-name-part> <tp:taxon-name-part taxon-name-part-type="infraspecific-rank">var.</tp:taxon-name-part> <tp:taxon-name-part taxon-name-part-type="variety">glaberrima</tp:taxon-name-part></tp:taxon-name>, “Hi21-03” D. Percy leg. (<abbrev xmlns:xlink="http://www.w3.org/1999/xlink" content-type="institution" xlink:title="Natural History Museum, London, UK" id="ABBRID0EWNHK" xlink:type="simple">BMNH</abbrev>)</td><td rowspan="1" colspan="1">
              <named-content xmlns:xlink="http://www.w3.org/1999/xlink" content-type="dwc:verbatimCoordinates" xlink:type="simple"><named-content content-type="geo-json" specific-use="{&#34;type&#34;:&#34;Point&#34;,&#34;coordinates&#34;:[-156.910800,21.123600]}" id="NCID0ECOHK" xlink:type="simple">21.1236, -156.9108</named-content></named-content>
            </td><td rowspan="1" colspan="1">
              <ext-link xmlns:xlink="http://www.w3.org/1999/xlink" ext-link-type="gen" xlink:href="KY293818" xlink:type="simple">KY293818</ext-link>/<ext-link xmlns:xlink="http://www.w3.org/1999/xlink" ext-link-type="gen" xlink:href="KY294295" xlink:type="simple">KY294295</ext-link></td></tr><tr><td rowspan="1" colspan="1">other</td><td rowspan="1" colspan="1">
              <named-content xmlns:xlink="http://www.w3.org/1999/xlink" content-type="specimen-count" id="NCID0E3OHK" xlink:type="simple">2m</named-content>, <named-content xmlns:xlink="http://www.w3.org/1999/xlink" content-type="specimen-count" id="NCID0EAPHK" xlink:type="simple">1f</named-content></td><td rowspan="1" colspan="1">same data as previous except: on <tp:taxon-name><tp:taxon-name-part taxon-name-part-type="genus">Polyscias</tp:taxon-name-part></tp:taxon-name>, “Hi22-03” D. Percy leg. (<abbrev xmlns:xlink="http://www.w3.org/1999/xlink" content-type="institution" xlink:title="Natural History Museum, London, UK" id="ABBRID0ENPHK" xlink:type="simple">BMNH</abbrev>)</td><td rowspan="1" colspan="1">
              <named-content xmlns:xlink="http://www.w3.org/1999/xlink" content-type="dwc:verbatimCoordinates" xlink:type="simple"><named-content content-type="geo-json" specific-use="{&#34;type&#34;:&#34;Point&#34;,&#34;coordinates&#34;:[-156.910800,21.123600]}" id="NCID0EZPHK" xlink:type="simple">21.1236, -156.9108</named-content></named-content>
            </td><td rowspan="1" colspan="1">−</td></tr><tr><td rowspan="1" colspan="1">other</td><td rowspan="1" colspan="1">
              <named-content xmlns:xlink="http://www.w3.org/1999/xlink" content-type="specimen-count" id="NCID0EJQHK" xlink:type="simple">1f</named-content>
            </td><td rowspan="1" colspan="1">same data as previous except: ex <tp:taxon-name><tp:taxon-name-part taxon-name-part-type="genus">Metrosideros</tp:taxon-name-part> <tp:taxon-name-part taxon-name-part-type="species">polymorpha</tp:taxon-name-part> <tp:taxon-name-part taxon-name-part-type="infraspecific-rank">var.</tp:taxon-name-part> <tp:taxon-name-part taxon-name-part-type="variety">polymorpha</tp:taxon-name-part></tp:taxon-name>, “Hi23-03” D. Percy leg. (<abbrev xmlns:xlink="http://www.w3.org/1999/xlink" content-type="institution" xlink:title="Natural History Museum, London, UK" id="ABBRID0ECRHK" xlink:type="simple">BMNH</abbrev>)</td><td rowspan="1" colspan="1">
              <named-content xmlns:xlink="http://www.w3.org/1999/xlink" content-type="dwc:verbatimCoordinates" xlink:type="simple"><named-content content-type="geo-json" specific-use="{&#34;type&#34;:&#34;Point&#34;,&#34;coordinates&#34;:[-156.915000,21.116400]}" id="NCID0EORHK" xlink:type="simple">21.1164, -156.9150</named-content></named-content>
            </td><td rowspan="1" colspan="1">−</td></tr><tr><td rowspan="6" colspan="1">
              <tp:taxon-name><tp:taxon-name-part taxon-name-part-type="species">mauiensis</tp:taxon-name-part></tp:taxon-name>
            </td><td rowspan="1" colspan="1">holotype</td><td rowspan="1" colspan="1">m</td><td rowspan="1" colspan="1">Olinda Flume Road, Makawao, East Maui, USA, ex <tp:taxon-name><tp:taxon-name-part taxon-name-part-type="genus">Metrosideros</tp:taxon-name-part> <tp:taxon-name-part taxon-name-part-type="species">polymorpha</tp:taxon-name-part></tp:taxon-name>, <named-content xmlns:xlink="http://www.w3.org/1999/xlink" content-type="date" id="NCID0EYSHK" xlink:type="simple">25 July 2002</named-content>, “429-02” D. Percy leg. (<abbrev xmlns:xlink="http://www.w3.org/1999/xlink" content-type="institution" xlink:title="Natural History Museum, London, UK" id="ABBRID0E3SHK" xlink:type="simple">BMNH</abbrev>)</td><td rowspan="1" colspan="1">
              <named-content xmlns:xlink="http://www.w3.org/1999/xlink" content-type="dwc:verbatimCoordinates" xlink:type="simple"><named-content content-type="geo-json" specific-use="{&#34;type&#34;:&#34;Point&#34;,&#34;coordinates&#34;:[-156.260800,20.804700]}" id="NCID0EITHK" xlink:type="simple">20.8047, -156.2608</named-content></named-content>
            </td><td rowspan="1" colspan="1">−</td></tr><tr><td rowspan="1" colspan="1">paratypes</td><td rowspan="1" colspan="1">
              <named-content xmlns:xlink="http://www.w3.org/1999/xlink" content-type="specimen-count" id="NCID0EYTHK" xlink:type="simple">6m</named-content>, <named-content xmlns:xlink="http://www.w3.org/1999/xlink" content-type="specimen-count" id="NCID0E3THK" xlink:type="simple">6f</named-content></td><td rowspan="1" colspan="1">same data as holotype</td><td rowspan="1" colspan="1"/><td rowspan="1" colspan="1">
              <ext-link xmlns:xlink="http://www.w3.org/1999/xlink" ext-link-type="gen" xlink:href="KY293847" xlink:type="simple">KY293847</ext-link>/</td></tr><tr><td rowspan="1" colspan="1">other</td><td rowspan="1" colspan="1">
              <named-content xmlns:xlink="http://www.w3.org/1999/xlink" content-type="specimen-count" id="NCID0EWUHK" xlink:type="simple">1m</named-content>, <named-content xmlns:xlink="http://www.w3.org/1999/xlink" content-type="specimen-count" id="NCID0E1UHK" xlink:type="simple">1f</named-content></td><td rowspan="1" colspan="1">Puu Kukui, boardwalk trail, West Maui, USA, ex <tp:taxon-name><tp:taxon-name-part taxon-name-part-type="genus">Metrosideros</tp:taxon-name-part> <tp:taxon-name-part taxon-name-part-type="species">polymorpha</tp:taxon-name-part></tp:taxon-name>, <named-content xmlns:xlink="http://www.w3.org/1999/xlink" content-type="date" id="NCID0ELVHK" xlink:type="simple">2 July 2014</named-content>, “Hi47-14” D. Percy leg. (<abbrev xmlns:xlink="http://www.w3.org/1999/xlink" content-type="institution" xlink:title="Natural History Museum, London, UK" id="ABBRID0EPVHK" xlink:type="simple">BMNH</abbrev>)</td><td rowspan="1" colspan="1">
              <named-content xmlns:xlink="http://www.w3.org/1999/xlink" content-type="dwc:verbatimCoordinates" xlink:type="simple"><named-content content-type="geo-json" specific-use="{&#34;type&#34;:&#34;Point&#34;,&#34;coordinates&#34;:[-156.614200,20.934200]}" id="NCID0E2VHK" xlink:type="simple">20.9342, -156.6142</named-content></named-content>
            </td><td rowspan="1" colspan="1">
              <ext-link xmlns:xlink="http://www.w3.org/1999/xlink" ext-link-type="gen" xlink:href="KY293834" xlink:type="simple">KY293834-36</ext-link>/<ext-link xmlns:xlink="http://www.w3.org/1999/xlink" ext-link-type="gen" xlink:href="KY294309" xlink:type="simple">KY294309-11</ext-link></td></tr><tr><td rowspan="1" colspan="1">other</td><td rowspan="1" colspan="1">
              <named-content xmlns:xlink="http://www.w3.org/1999/xlink" content-type="specimen-count" id="NCID0EVWHK" xlink:type="simple">1m</named-content>
            </td><td rowspan="1" colspan="1">same data as previous except: “Hi49-14” D. Percy leg. (<abbrev xmlns:xlink="http://www.w3.org/1999/xlink" content-type="institution" xlink:title="Natural History Museum, London, UK" id="ABBRID0E4WHK" xlink:type="simple">BMNH</abbrev>)</td><td rowspan="1" colspan="1">
              <named-content xmlns:xlink="http://www.w3.org/1999/xlink" content-type="dwc:verbatimCoordinates" xlink:type="simple"><named-content content-type="geo-json" specific-use="{&#34;type&#34;:&#34;Point&#34;,&#34;coordinates&#34;:[-156.613200,20.933900]}" id="NCID0EJXHK" xlink:type="simple">20.9339, -156.6132</named-content></named-content>
            </td><td rowspan="1" colspan="1">
              <ext-link xmlns:xlink="http://www.w3.org/1999/xlink" ext-link-type="gen" xlink:href="KY293837" xlink:type="simple">KY293837</ext-link>/<ext-link xmlns:xlink="http://www.w3.org/1999/xlink" ext-link-type="gen" xlink:href="KY294312" xlink:type="simple">KY294312</ext-link></td></tr><tr><td rowspan="1" colspan="1">other</td><td rowspan="1" colspan="1">
              <named-content xmlns:xlink="http://www.w3.org/1999/xlink" content-type="specimen-count" id="NCID0EDYHK" xlink:type="simple">1m</named-content>
            </td><td rowspan="1" colspan="1">Olinda Flume Road, Makawao, East Maui, USA, ex <tp:taxon-name><tp:taxon-name-part taxon-name-part-type="genus">Metrosideros</tp:taxon-name-part> <tp:taxon-name-part taxon-name-part-type="species">polymorpha</tp:taxon-name-part></tp:taxon-name>, 3 July 14, “Hi52-14” D. Percy leg. (<abbrev xmlns:xlink="http://www.w3.org/1999/xlink" content-type="institution" xlink:title="Natural History Museum, London, UK" id="ABBRID0EVYHK" xlink:type="simple">BMNH</abbrev>)</td><td rowspan="1" colspan="1">
              <named-content xmlns:xlink="http://www.w3.org/1999/xlink" content-type="dwc:verbatimCoordinates" xlink:type="simple"><named-content content-type="geo-json" specific-use="{&#34;type&#34;:&#34;Point&#34;,&#34;coordinates&#34;:[-156.250100,20.809900]}" id="NCID0EBZHK" xlink:type="simple">20.8099, -156.2501</named-content></named-content>
            </td><td rowspan="1" colspan="1">
              <ext-link xmlns:xlink="http://www.w3.org/1999/xlink" ext-link-type="gen" xlink:href="KY293838" xlink:type="simple">KY293838</ext-link>/<ext-link xmlns:xlink="http://www.w3.org/1999/xlink" ext-link-type="gen" xlink:href="KY294313" xlink:type="simple">KY294313</ext-link></td></tr><tr><td rowspan="1" colspan="1">other</td><td rowspan="1" colspan="1">
              <named-content xmlns:xlink="http://www.w3.org/1999/xlink" content-type="specimen-count" id="NCID0E2ZHK" xlink:type="simple">3m</named-content>, <named-content xmlns:xlink="http://www.w3.org/1999/xlink" content-type="specimen-count" id="NCID0E6ZHK" xlink:type="simple"><named-content content-type="specimen-count" id="NCID0EC1HK" xlink:type="simple">5f</named-content></named-content></td><td rowspan="1" colspan="1">same data as previous except: “Hi53-14” D. Percy leg. (<abbrev xmlns:xlink="http://www.w3.org/1999/xlink" content-type="institution" xlink:title="Natural History Museum, London, UK" id="ABBRID0EJ1HK" xlink:type="simple">BMNH</abbrev>)</td><td rowspan="1" colspan="1">
              <named-content xmlns:xlink="http://www.w3.org/1999/xlink" content-type="dwc:verbatimCoordinates" xlink:type="simple"><named-content content-type="geo-json" specific-use="{&#34;type&#34;:&#34;Point&#34;,&#34;coordinates&#34;:[-156.239800,20.810600]}" id="NCID0EV1HK" xlink:type="simple">20.8106, -156.2398</named-content></named-content>
            </td><td rowspan="1" colspan="1">
              <ext-link xmlns:xlink="http://www.w3.org/1999/xlink" ext-link-type="gen" xlink:href="KY293839" xlink:type="simple">KY293839-46</ext-link>/<ext-link xmlns:xlink="http://www.w3.org/1999/xlink" ext-link-type="gen" xlink:href="KY294314" xlink:type="simple">KY294314-21</ext-link></td></tr><tr><td rowspan="6" colspan="1">
              <tp:taxon-name><tp:taxon-name-part taxon-name-part-type="species">kupua</tp:taxon-name-part></tp:taxon-name>
            </td><td rowspan="1" colspan="1">holotype</td><td rowspan="1" colspan="1">m</td><td rowspan="1" colspan="1">Puu Kaeo, Honolua Valley, West Maui, USA, ex <tp:taxon-name><tp:taxon-name-part taxon-name-part-type="genus">Metrosideros</tp:taxon-name-part> <tp:taxon-name-part taxon-name-part-type="species">polymorpha</tp:taxon-name-part> <tp:taxon-name-part taxon-name-part-type="infraspecific-rank">var.</tp:taxon-name-part> <tp:taxon-name-part taxon-name-part-type="variety">glaberrima</tp:taxon-name-part></tp:taxon-name>, <named-content xmlns:xlink="http://www.w3.org/1999/xlink" content-type="date" id="NCID0EQ3HK" xlink:type="simple">23 July 2002</named-content>, ”428-02” D. Percy leg. (<abbrev xmlns:xlink="http://www.w3.org/1999/xlink" content-type="institution" xlink:title="Natural History Museum, London, UK" id="ABBRID0EU3HK" xlink:type="simple">BMNH</abbrev>)</td><td rowspan="1" colspan="1">
              <named-content xmlns:xlink="http://www.w3.org/1999/xlink" content-type="dwc:verbatimCoordinates" xlink:type="simple"><named-content content-type="geo-json" specific-use="{&#34;type&#34;:&#34;Point&#34;,&#34;coordinates&#34;:[-156.611000,20.958000]}" id="NCID0EA4HK" xlink:type="simple">20.9580, -156.6110</named-content></named-content>
            </td><td rowspan="1" colspan="1">−</td></tr><tr><td rowspan="1" colspan="1">paratypes</td><td rowspan="1" colspan="1">
              <named-content xmlns:xlink="http://www.w3.org/1999/xlink" content-type="specimen-count" id="NCID0EQ4HK" xlink:type="simple">4m</named-content>, <named-content xmlns:xlink="http://www.w3.org/1999/xlink" content-type="specimen-count" id="NCID0EU4HK" xlink:type="simple">6i</named-content></td><td rowspan="1" colspan="1">same data as holotype</td><td rowspan="1" colspan="1"/><td rowspan="1" colspan="1">
              <ext-link xmlns:xlink="http://www.w3.org/1999/xlink" ext-link-type="gen" xlink:href="KY293827" xlink:type="simple">KY293827-28</ext-link>
            </td></tr><tr><td rowspan="1" colspan="1">other</td><td rowspan="1" colspan="1">
              <named-content xmlns:xlink="http://www.w3.org/1999/xlink" content-type="specimen-count" id="NCID0EO5HK" xlink:type="simple">1m</named-content>, <named-content xmlns:xlink="http://www.w3.org/1999/xlink" content-type="specimen-count" id="NCID0ES5HK" xlink:type="simple">1f</named-content></td><td rowspan="1" colspan="1">Puu Kukui, boardwalk trail, West Maui, USA, ex <tp:taxon-name><tp:taxon-name-part taxon-name-part-type="genus">Metrosideros</tp:taxon-name-part> <tp:taxon-name-part taxon-name-part-type="species">polymorpha</tp:taxon-name-part></tp:taxon-name>, <named-content xmlns:xlink="http://www.w3.org/1999/xlink" content-type="date" id="NCID0ED6HK" xlink:type="simple">2 July 2014</named-content>, “Hi47-14” D. Percy leg. (<abbrev xmlns:xlink="http://www.w3.org/1999/xlink" content-type="institution" xlink:title="Natural History Museum, London, UK" id="ABBRID0EH6HK" xlink:type="simple">BMNH</abbrev>)</td><td rowspan="1" colspan="1">
              <named-content xmlns:xlink="http://www.w3.org/1999/xlink" content-type="dwc:verbatimCoordinates" xlink:type="simple"><named-content content-type="geo-json" specific-use="{&#34;type&#34;:&#34;Point&#34;,&#34;coordinates&#34;:[-156.614200,20.934200]}" id="NCID0ET6HK" xlink:type="simple">20.9342, -156.6142</named-content></named-content>
            </td><td rowspan="1" colspan="1">
              <ext-link xmlns:xlink="http://www.w3.org/1999/xlink" ext-link-type="gen" xlink:href="KY293822" xlink:type="simple">KY293822</ext-link>/<ext-link xmlns:xlink="http://www.w3.org/1999/xlink" ext-link-type="gen" xlink:href="KY294299" xlink:type="simple">KY294299</ext-link></td></tr><tr><td rowspan="1" colspan="1">other</td><td rowspan="1" colspan="1">
              <named-content xmlns:xlink="http://www.w3.org/1999/xlink" content-type="specimen-count" id="NCID0EOAAM" xlink:type="simple">1f</named-content>
            </td><td rowspan="1" colspan="1">same data as previous except: “Hi48-14” D. Percy leg. (<abbrev xmlns:xlink="http://www.w3.org/1999/xlink" content-type="institution" xlink:title="Natural History Museum, London, UK" id="ABBRID0EWAAM" xlink:type="simple">BMNH</abbrev>)</td><td rowspan="1" colspan="1">
              <named-content xmlns:xlink="http://www.w3.org/1999/xlink" content-type="dwc:verbatimCoordinates" xlink:type="simple"><named-content content-type="geo-json" specific-use="{&#34;type&#34;:&#34;Point&#34;,&#34;coordinates&#34;:[-156.613700,20.934300]}" id="NCID0ECBAM" xlink:type="simple">20.9343, -156.6137</named-content></named-content>
            </td><td rowspan="1" colspan="1">
              <ext-link xmlns:xlink="http://www.w3.org/1999/xlink" ext-link-type="gen" xlink:href="KY293823" xlink:type="simple">KY293823</ext-link>/<ext-link xmlns:xlink="http://www.w3.org/1999/xlink" ext-link-type="gen" xlink:href="KY294300" xlink:type="simple">KY294300</ext-link></td></tr><tr><td rowspan="1" colspan="1">other</td><td rowspan="1" colspan="1">
              <named-content xmlns:xlink="http://www.w3.org/1999/xlink" content-type="specimen-count" id="NCID0E3BAM" xlink:type="simple">1m</named-content>
            </td><td rowspan="1" colspan="1">same data as previous except: “Hi49-14” D. Percy leg. (<abbrev xmlns:xlink="http://www.w3.org/1999/xlink" content-type="institution" xlink:title="Natural History Museum, London, UK" id="ABBRID0EECAM" xlink:type="simple">BMNH</abbrev>)</td><td rowspan="1" colspan="1">
              <named-content xmlns:xlink="http://www.w3.org/1999/xlink" content-type="dwc:verbatimCoordinates" xlink:type="simple"><named-content content-type="geo-json" specific-use="{&#34;type&#34;:&#34;Point&#34;,&#34;coordinates&#34;:[-156.613200,20.933900]}" id="NCID0EQCAM" xlink:type="simple">20.9339, -156.6132</named-content></named-content>
            </td><td rowspan="1" colspan="1">−</td></tr><tr><td rowspan="1" colspan="1">other</td><td rowspan="1" colspan="1">
              <named-content xmlns:xlink="http://www.w3.org/1999/xlink" content-type="specimen-count" id="NCID0EADAM" xlink:type="simple">3m</named-content>
            </td><td rowspan="1" colspan="1">Olinda Flume Road, Makawao, East Maui, USA, ex <tp:taxon-name><tp:taxon-name-part taxon-name-part-type="genus">Metrosideros</tp:taxon-name-part> <tp:taxon-name-part taxon-name-part-type="species">polymorpha</tp:taxon-name-part></tp:taxon-name>, 3 July 14, “Hi52-14” D. Percy leg. (<abbrev xmlns:xlink="http://www.w3.org/1999/xlink" content-type="institution" xlink:title="Natural History Museum, London, UK" id="ABBRID0ESDAM" xlink:type="simple">BMNH</abbrev>)</td><td rowspan="1" colspan="1">
              <named-content xmlns:xlink="http://www.w3.org/1999/xlink" content-type="dwc:verbatimCoordinates" xlink:type="simple"><named-content content-type="geo-json" specific-use="{&#34;type&#34;:&#34;Point&#34;,&#34;coordinates&#34;:[-156.250100,20.809900]}" id="NCID0E5DAM" xlink:type="simple">20.8099, -156.2501</named-content></named-content>
            </td><td rowspan="1" colspan="1">
              <ext-link xmlns:xlink="http://www.w3.org/1999/xlink" ext-link-type="gen" xlink:href="KY293824" xlink:type="simple">KY293824</ext-link>/<ext-link xmlns:xlink="http://www.w3.org/1999/xlink" ext-link-type="gen" xlink:href="KY294301" xlink:type="simple">KY294301</ext-link></td></tr><tr><td rowspan="1" colspan="1">
              <tp:taxon-name><tp:taxon-name-part taxon-name-part-type="species">kupua</tp:taxon-name-part></tp:taxon-name>
            </td><td rowspan="1" colspan="1">other</td><td rowspan="1" colspan="1">
              <named-content xmlns:xlink="http://www.w3.org/1999/xlink" content-type="specimen-count" id="NCID0EFFAM" xlink:type="simple">1m</named-content>, <named-content xmlns:xlink="http://www.w3.org/1999/xlink" content-type="specimen-count" id="NCID0EJFAM" xlink:type="simple">3f</named-content></td><td rowspan="1" colspan="1">same data as previous except: “Hi53-14” D. Percy leg. (<abbrev xmlns:xlink="http://www.w3.org/1999/xlink" content-type="institution" xlink:title="Natural History Museum, London, UK" id="ABBRID0EQFAM" xlink:type="simple">BMNH</abbrev>)</td><td rowspan="1" colspan="1">
              <named-content xmlns:xlink="http://www.w3.org/1999/xlink" content-type="dwc:verbatimCoordinates" xlink:type="simple"><named-content content-type="geo-json" specific-use="{&#34;type&#34;:&#34;Point&#34;,&#34;coordinates&#34;:[-156.239800,20.810600]}" id="NCID0E3FAM" xlink:type="simple">20.8106, -156.2398</named-content></named-content>
            </td><td rowspan="1" colspan="1">
              <ext-link xmlns:xlink="http://www.w3.org/1999/xlink" ext-link-type="gen" xlink:href="KY293825" xlink:type="simple">KY293825-26</ext-link>/<ext-link xmlns:xlink="http://www.w3.org/1999/xlink" ext-link-type="gen" xlink:href="KY294302" xlink:type="simple">KY294302-03</ext-link></td></tr><tr><td rowspan="11" colspan="1">
              <tp:taxon-name><tp:taxon-name-part taxon-name-part-type="species">montgomeri</tp:taxon-name-part></tp:taxon-name>
            </td><td rowspan="1" colspan="1">holotype</td><td rowspan="1" colspan="1">m</td><td rowspan="1" colspan="1">Puu Kaeo, Honolua Valley, West Maui, USA, ex <tp:taxon-name><tp:taxon-name-part taxon-name-part-type="genus">Metrosideros</tp:taxon-name-part> <tp:taxon-name-part taxon-name-part-type="species">polymorpha</tp:taxon-name-part> <tp:taxon-name-part taxon-name-part-type="infraspecific-rank">var.</tp:taxon-name-part> <tp:taxon-name-part taxon-name-part-type="variety">glaberrima</tp:taxon-name-part></tp:taxon-name>, <named-content xmlns:xlink="http://www.w3.org/1999/xlink" content-type="date" id="NCID0EXHAM" xlink:type="simple">23 July 2002</named-content>, “428-02” D. Percy leg. (<abbrev xmlns:xlink="http://www.w3.org/1999/xlink" content-type="institution" xlink:title="Natural History Museum, London, UK" id="ABBRID0E2HAM" xlink:type="simple">BMNH</abbrev>)</td><td rowspan="1" colspan="1">
              <named-content xmlns:xlink="http://www.w3.org/1999/xlink" content-type="dwc:verbatimCoordinates" xlink:type="simple"><named-content content-type="geo-json" specific-use="{&#34;type&#34;:&#34;Point&#34;,&#34;coordinates&#34;:[-156.611000,20.958000]}" id="NCID0EHIAM" xlink:type="simple">20.9580, -156.6110</named-content></named-content>
            </td><td rowspan="1" colspan="1">−</td></tr><tr><td rowspan="1" colspan="1">paratypes</td><td rowspan="1" colspan="1">
              <named-content xmlns:xlink="http://www.w3.org/1999/xlink" content-type="specimen-count" id="NCID0EXIAM" xlink:type="simple">11m</named-content>, <named-content xmlns:xlink="http://www.w3.org/1999/xlink" content-type="specimen-count" id="NCID0E2IAM" xlink:type="simple">11f</named-content>, <named-content xmlns:xlink="http://www.w3.org/1999/xlink" content-type="specimen-count" id="NCID0E6IAM" xlink:type="simple">55i</named-content></td><td rowspan="1" colspan="1">same data as holotype</td><td rowspan="1" colspan="1"/><td rowspan="1" colspan="1">
              <ext-link xmlns:xlink="http://www.w3.org/1999/xlink" ext-link-type="gen" xlink:href="KY293895" xlink:type="simple">KY293895-96</ext-link>/<ext-link xmlns:xlink="http://www.w3.org/1999/xlink" ext-link-type="gen" xlink:href="KY294370" xlink:type="simple">KY294370</ext-link></td></tr><tr><td rowspan="1" colspan="1">other</td><td rowspan="1" colspan="1">
              <named-content xmlns:xlink="http://www.w3.org/1999/xlink" content-type="specimen-count" id="NCID0E4JAM" xlink:type="simple">4m</named-content>
            </td><td rowspan="1" colspan="1">Olinda Flume Road, Makawao, East Maui, USA, ex <tp:taxon-name><tp:taxon-name-part taxon-name-part-type="genus">Metrosideros</tp:taxon-name-part> <tp:taxon-name-part taxon-name-part-type="species">polymorpha</tp:taxon-name-part></tp:taxon-name>, <named-content xmlns:xlink="http://www.w3.org/1999/xlink" content-type="date" id="NCID0EPKAM" xlink:type="simple">25 July 2002</named-content>, “429-02” D. Percy leg. (<abbrev xmlns:xlink="http://www.w3.org/1999/xlink" content-type="institution" xlink:title="Natural History Museum, London, UK" id="ABBRID0ETKAM" xlink:type="simple">BMNH</abbrev>)</td><td rowspan="1" colspan="1">
              <named-content xmlns:xlink="http://www.w3.org/1999/xlink" content-type="dwc:verbatimCoordinates" xlink:type="simple"><named-content content-type="geo-json" specific-use="{&#34;type&#34;:&#34;Point&#34;,&#34;coordinates&#34;:[-156.260800,20.804700]}" id="NCID0E6KAM" xlink:type="simple">20.8047, -156.2608</named-content></named-content>
            </td><td rowspan="1" colspan="1">
              <ext-link xmlns:xlink="http://www.w3.org/1999/xlink" ext-link-type="gen" xlink:href="KY293897" xlink:type="simple">KY293897</ext-link>/<ext-link xmlns:xlink="http://www.w3.org/1999/xlink" ext-link-type="gen" xlink:href="KY294371" xlink:type="simple">KY294371</ext-link></td></tr><tr><td rowspan="1" colspan="1">other</td><td rowspan="1" colspan="1">
              <named-content xmlns:xlink="http://www.w3.org/1999/xlink" content-type="specimen-count" id="NCID0EZLAM" xlink:type="simple">
                <named-content content-type="specimen-count" id="NCID0E4LAM" xlink:type="simple">11i</named-content>
              </named-content>
            </td><td rowspan="1" colspan="1">Puu Kukui, boardwalk trail, West Maui, USA, ex <tp:taxon-name><tp:taxon-name-part taxon-name-part-type="genus">Metrosideros</tp:taxon-name-part> <tp:taxon-name-part taxon-name-part-type="species">polymorpha</tp:taxon-name-part></tp:taxon-name>, <named-content xmlns:xlink="http://www.w3.org/1999/xlink" content-type="date" id="NCID0EQMAM" xlink:type="simple">2 July 2014</named-content>, “Hi45-14” D. Percy leg. (<abbrev xmlns:xlink="http://www.w3.org/1999/xlink" content-type="institution" xlink:title="Natural History Museum, London, UK" id="ABBRID0EUMAM" xlink:type="simple">BMNH</abbrev>)</td><td rowspan="1" colspan="1">
              <named-content xmlns:xlink="http://www.w3.org/1999/xlink" content-type="dwc:verbatimCoordinates" xlink:type="simple"><named-content content-type="geo-json" specific-use="{&#34;type&#34;:&#34;Point&#34;,&#34;coordinates&#34;:[-156.616400,20.934400]}" id="NCID0EANAM" xlink:type="simple">20.9344, -156.6164</named-content></named-content>
            </td><td rowspan="1" colspan="1">
              <ext-link xmlns:xlink="http://www.w3.org/1999/xlink" ext-link-type="gen" xlink:href="KY293875" xlink:type="simple">KY293875</ext-link>/<ext-link xmlns:xlink="http://www.w3.org/1999/xlink" ext-link-type="gen" xlink:href="KY294350" xlink:type="simple">KY294350</ext-link></td></tr><tr><td rowspan="1" colspan="1">other</td><td rowspan="1" colspan="1">
              <named-content xmlns:xlink="http://www.w3.org/1999/xlink" content-type="specimen-count" id="NCID0E1NAM" xlink:type="simple">1f</named-content>, <named-content xmlns:xlink="http://www.w3.org/1999/xlink" content-type="specimen-count" id="NCID0E5NAM" xlink:type="simple">3i</named-content></td><td rowspan="1" colspan="1">same data as previous except: “Hi46-14” D. Percy leg. (<abbrev xmlns:xlink="http://www.w3.org/1999/xlink" content-type="institution" xlink:title="Natural History Museum, London, UK" id="ABBRID0EFOAM" xlink:type="simple">BMNH</abbrev>)</td><td rowspan="1" colspan="1">
              <named-content xmlns:xlink="http://www.w3.org/1999/xlink" content-type="dwc:verbatimCoordinates" xlink:type="simple"><named-content content-type="geo-json" specific-use="{&#34;type&#34;:&#34;Point&#34;,&#34;coordinates&#34;:[-156.614700,20.934200]}" id="NCID0EROAM" xlink:type="simple">20.9342, -156.6147</named-content></named-content>
            </td><td rowspan="1" colspan="1">−</td></tr><tr><td rowspan="1" colspan="1">other</td><td rowspan="1" colspan="1">
              <named-content xmlns:xlink="http://www.w3.org/1999/xlink" content-type="specimen-count" id="NCID0EBPAM" xlink:type="simple">7m</named-content>, <named-content xmlns:xlink="http://www.w3.org/1999/xlink" content-type="specimen-count" id="NCID0EFPAM" xlink:type="simple">2f</named-content></td><td rowspan="1" colspan="1">same data as previous except: “Hi47-14” D. Percy leg. (<abbrev xmlns:xlink="http://www.w3.org/1999/xlink" content-type="institution" xlink:title="Natural History Museum, London, UK" id="ABBRID0EMPAM" xlink:type="simple">BMNH</abbrev>)</td><td rowspan="1" colspan="1">
              <named-content xmlns:xlink="http://www.w3.org/1999/xlink" content-type="dwc:verbatimCoordinates" xlink:type="simple"><named-content content-type="geo-json" specific-use="{&#34;type&#34;:&#34;Point&#34;,&#34;coordinates&#34;:[-156.614200,20.934200]}" id="NCID0EYPAM" xlink:type="simple">20.9342, -156.6142</named-content></named-content>
            </td><td rowspan="1" colspan="1">
              <ext-link xmlns:xlink="http://www.w3.org/1999/xlink" ext-link-type="gen" xlink:href="KY293876" xlink:type="simple">KY293876-79</ext-link>/<ext-link xmlns:xlink="http://www.w3.org/1999/xlink" ext-link-type="gen" xlink:href="KY294351" xlink:type="simple">KY294351-54</ext-link></td></tr><tr><td rowspan="1" colspan="1">other</td><td rowspan="1" colspan="1">
              <named-content xmlns:xlink="http://www.w3.org/1999/xlink" content-type="specimen-count" id="NCID0ESQAM" xlink:type="simple">3m</named-content>
            </td><td rowspan="1" colspan="1">same data as previous except: “Hi48-14” D. Percy leg. (<abbrev xmlns:xlink="http://www.w3.org/1999/xlink" content-type="institution" xlink:title="Natural History Museum, London, UK" id="ABBRID0E1QAM" xlink:type="simple">BMNH</abbrev>)</td><td rowspan="1" colspan="1">
              <named-content xmlns:xlink="http://www.w3.org/1999/xlink" content-type="dwc:verbatimCoordinates" xlink:type="simple"><named-content content-type="geo-json" specific-use="{&#34;type&#34;:&#34;Point&#34;,&#34;coordinates&#34;:[-156.613700,20.934300]}" id="NCID0EGRAM" xlink:type="simple">20.9343, -156.6137</named-content></named-content>
            </td><td rowspan="1" colspan="1">
              <ext-link xmlns:xlink="http://www.w3.org/1999/xlink" ext-link-type="gen" xlink:href="KY293880" xlink:type="simple">KY293880-82</ext-link>/<ext-link xmlns:xlink="http://www.w3.org/1999/xlink" ext-link-type="gen" xlink:href="KY294355" xlink:type="simple">KY294355-57</ext-link></td></tr><tr><td rowspan="1" colspan="1">other</td><td rowspan="1" colspan="1">
              <named-content xmlns:xlink="http://www.w3.org/1999/xlink" content-type="specimen-count" id="NCID0EASAM" xlink:type="simple">1m</named-content>, <named-content xmlns:xlink="http://www.w3.org/1999/xlink" content-type="specimen-count" id="NCID0EESAM" xlink:type="simple">8f</named-content></td><td rowspan="1" colspan="1">same data as previous except: “Hi49-14” D. Percy leg. (<abbrev xmlns:xlink="http://www.w3.org/1999/xlink" content-type="institution" xlink:title="Natural History Museum, London, UK" id="ABBRID0ELSAM" xlink:type="simple">BMNH</abbrev>)</td><td rowspan="1" colspan="1">
              <named-content xmlns:xlink="http://www.w3.org/1999/xlink" content-type="dwc:verbatimCoordinates" xlink:type="simple"><named-content content-type="geo-json" specific-use="{&#34;type&#34;:&#34;Point&#34;,&#34;coordinates&#34;:[-156.613200,20.933900]}" id="NCID0EXSAM" xlink:type="simple">20.9339, -156.6132</named-content></named-content>
            </td><td rowspan="1" colspan="1">
              <ext-link xmlns:xlink="http://www.w3.org/1999/xlink" ext-link-type="gen" xlink:href="KY293883" xlink:type="simple">KY293883-84</ext-link>/<ext-link xmlns:xlink="http://www.w3.org/1999/xlink" ext-link-type="gen" xlink:href="KY294358" xlink:type="simple">KY294358-59</ext-link></td></tr><tr><td rowspan="1" colspan="1">other</td><td rowspan="1" colspan="1">
              <named-content xmlns:xlink="http://www.w3.org/1999/xlink" content-type="specimen-count" id="NCID0ERTAM" xlink:type="simple">1m</named-content>, <named-content xmlns:xlink="http://www.w3.org/1999/xlink" content-type="specimen-count" id="NCID0EVTAM" xlink:type="simple">2f</named-content></td><td rowspan="1" colspan="1">same data as previous except: “Hi51-14” D. Percy leg. (<abbrev xmlns:xlink="http://www.w3.org/1999/xlink" content-type="institution" xlink:title="Natural History Museum, London, UK" id="ABBRID0E3TAM" xlink:type="simple">BMNH</abbrev>)</td><td rowspan="1" colspan="1">
              <named-content xmlns:xlink="http://www.w3.org/1999/xlink" content-type="dwc:verbatimCoordinates" xlink:type="simple"><named-content content-type="geo-json" specific-use="{&#34;type&#34;:&#34;Point&#34;,&#34;coordinates&#34;:[-156.609600,20.929700]}" id="NCID0EIUAM" xlink:type="simple">20.9297, -156.6096</named-content></named-content>
            </td><td rowspan="1" colspan="1">
              <ext-link xmlns:xlink="http://www.w3.org/1999/xlink" ext-link-type="gen" xlink:href="KY293885" xlink:type="simple">KY293885-86</ext-link>/<ext-link xmlns:xlink="http://www.w3.org/1999/xlink" ext-link-type="gen" xlink:href="KY294360" xlink:type="simple">KY294360-61</ext-link></td></tr><tr><td rowspan="1" colspan="1">other</td><td rowspan="1" colspan="1">
              <named-content xmlns:xlink="http://www.w3.org/1999/xlink" content-type="specimen-count" id="NCID0ECVAM" xlink:type="simple">10m</named-content>, <named-content xmlns:xlink="http://www.w3.org/1999/xlink" content-type="specimen-count" id="NCID0EGVAM" xlink:type="simple">8f</named-content></td><td rowspan="1" colspan="1">Olinda Flume Road, Makawao, East Maui, USA, ex <tp:taxon-name><tp:taxon-name-part taxon-name-part-type="genus">Metrosideros</tp:taxon-name-part> <tp:taxon-name-part taxon-name-part-type="species">polymorpha</tp:taxon-name-part></tp:taxon-name>, 3 July 14, “Hi52-14” D. Percy leg. (<abbrev xmlns:xlink="http://www.w3.org/1999/xlink" content-type="institution" xlink:title="Natural History Museum, London, UK" id="ABBRID0EXVAM" xlink:type="simple">BMNH</abbrev>)</td><td rowspan="1" colspan="1">
              <named-content xmlns:xlink="http://www.w3.org/1999/xlink" content-type="dwc:verbatimCoordinates" xlink:type="simple"><named-content content-type="geo-json" specific-use="{&#34;type&#34;:&#34;Point&#34;,&#34;coordinates&#34;:[-156.250100,20.809900]}" id="NCID0EDWAM" xlink:type="simple">20.8099, -156.2501</named-content></named-content>
            </td><td rowspan="1" colspan="1">
              <ext-link xmlns:xlink="http://www.w3.org/1999/xlink" ext-link-type="gen" xlink:href="KY293887" xlink:type="simple">KY293887-93</ext-link>/<ext-link xmlns:xlink="http://www.w3.org/1999/xlink" ext-link-type="gen" xlink:href="KY294362" xlink:type="simple">KY294362-68</ext-link></td></tr><tr><td rowspan="1" colspan="1">other</td><td rowspan="1" colspan="1">
              <named-content xmlns:xlink="http://www.w3.org/1999/xlink" content-type="specimen-count" id="NCID0E4WAM" xlink:type="simple">2m</named-content>, <named-content xmlns:xlink="http://www.w3.org/1999/xlink" content-type="specimen-count" id="NCID0EBXAM" xlink:type="simple">1f</named-content></td><td rowspan="1" colspan="1">same data as previous except: “Hi53-14” D. Percy leg. (<abbrev xmlns:xlink="http://www.w3.org/1999/xlink" content-type="institution" xlink:title="Natural History Museum, London, UK" id="ABBRID0EIXAM" xlink:type="simple">BMNH</abbrev>)</td><td rowspan="1" colspan="1">
              <named-content xmlns:xlink="http://www.w3.org/1999/xlink" content-type="dwc:verbatimCoordinates" xlink:type="simple"><named-content content-type="geo-json" specific-use="{&#34;type&#34;:&#34;Point&#34;,&#34;coordinates&#34;:[-156.239800,20.810600]}" id="NCID0EUXAM" xlink:type="simple">20.8106, -156.2398</named-content></named-content>
            </td><td rowspan="1" colspan="1">
              <ext-link xmlns:xlink="http://www.w3.org/1999/xlink" ext-link-type="gen" xlink:href="KY293894" xlink:type="simple">KY293894</ext-link>/<ext-link xmlns:xlink="http://www.w3.org/1999/xlink" ext-link-type="gen" xlink:href="KY294369" xlink:type="simple">KY294369</ext-link></td></tr><tr><td rowspan="3" colspan="1">
              <tp:taxon-name><tp:taxon-name-part taxon-name-part-type="species">hawaiiensis</tp:taxon-name-part></tp:taxon-name>
            </td><td rowspan="1" colspan="1">holotype</td><td rowspan="1" colspan="1">m (?)</td><td rowspan="1" colspan="1">Kilauea, near Volcano, 4000ft, Hawaii, USA, <named-content xmlns:xlink="http://www.w3.org/1999/xlink" content-type="date" id="NCID0E5YAM" xlink:type="simple">21 August 1917</named-content>, #5517 W. Giffard leg. (<named-content xmlns:xlink="http://www.w3.org/1999/xlink" content-type="dwc:institutional_code" xlink:type="simple">BPBM</named-content>)</td><td rowspan="1" colspan="1">−</td><td rowspan="1" colspan="1">−</td></tr><tr><td rowspan="1" colspan="1">other</td><td rowspan="1" colspan="1">
              <named-content xmlns:xlink="http://www.w3.org/1999/xlink" content-type="specimen-count" id="NCID0EVZAM" xlink:type="simple">3i</named-content>
            </td><td rowspan="1" colspan="1">Kilauea, Hawaii, USA, ex <tp:taxon-name><tp:taxon-name-part taxon-name-part-type="genus">Metrosideros</tp:taxon-name-part></tp:taxon-name>, <named-content xmlns:xlink="http://www.w3.org/1999/xlink" content-type="date" id="NCID0ED1AM" xlink:type="simple">July <named-content content-type="specimen-count" id="NCID0EH1AM" xlink:type="simple">1973</named-content>, J</named-content>. Beardsley leg. (<named-content xmlns:xlink="http://www.w3.org/1999/xlink" content-type="dwc:institutional_code" xlink:type="simple">BPBM</named-content>)</td><td rowspan="1" colspan="1">−</td><td rowspan="1" colspan="1">−</td></tr><tr><td rowspan="1" colspan="1">other</td><td rowspan="1" colspan="1">
              <named-content xmlns:xlink="http://www.w3.org/1999/xlink" content-type="specimen-count" id="NCID0E61AM" xlink:type="simple">1m</named-content>, <named-content xmlns:xlink="http://www.w3.org/1999/xlink" content-type="specimen-count" id="NCID0ED2AM" xlink:type="simple">2f</named-content></td><td rowspan="1" colspan="1">Southern Belt road (93-95 mile marker to Hilo), Hawaii, USA, <tp:taxon-name><tp:taxon-name-part taxon-name-part-type="genus">Metrosideros</tp:taxon-name-part> <tp:taxon-name-part taxon-name-part-type="species">polymorpha</tp:taxon-name-part> <tp:taxon-name-part taxon-name-part-type="infraspecific-rank">var.</tp:taxon-name-part> <tp:taxon-name-part taxon-name-part-type="variety">polymorpha</tp:taxon-name-part></tp:taxon-name>, <named-content xmlns:xlink="http://www.w3.org/1999/xlink" content-type="date" id="NCID0E22AM" xlink:type="simple">29 May 2002</named-content>, “386/387-02” D. Percy leg. (<abbrev xmlns:xlink="http://www.w3.org/1999/xlink" content-type="institution" xlink:title="Natural History Museum, London, UK" id="ABBRID0E62AM" xlink:type="simple">BMNH</abbrev>)</td><td rowspan="1" colspan="1">
              <named-content xmlns:xlink="http://www.w3.org/1999/xlink" content-type="dwc:verbatimCoordinates" xlink:type="simple"><named-content content-type="geo-json" specific-use="{&#34;type&#34;:&#34;Point&#34;,&#34;coordinates&#34;:[-155.875000,19.268000]}" id="NCID0EL3AM" xlink:type="simple">19.2680, -155.8750</named-content></named-content>
            </td><td rowspan="1" colspan="1">
              <ext-link xmlns:xlink="http://www.w3.org/1999/xlink" ext-link-type="gen" xlink:href="KY293777" xlink:type="simple">KY293777</ext-link>/<ext-link xmlns:xlink="http://www.w3.org/1999/xlink" ext-link-type="gen" xlink:href="KY294256" xlink:type="simple">KY294256</ext-link></td></tr><tr><td rowspan="15" colspan="1">
              <tp:taxon-name><tp:taxon-name-part taxon-name-part-type="species">hawaiiensis</tp:taxon-name-part></tp:taxon-name>
            </td><td rowspan="1" colspan="1">other</td><td rowspan="1" colspan="1">
              <named-content xmlns:xlink="http://www.w3.org/1999/xlink" content-type="specimen-count" id="NCID0ES4AM" xlink:type="simple">1m</named-content>, <named-content xmlns:xlink="http://www.w3.org/1999/xlink" content-type="specimen-count" id="NCID0EW4AM" xlink:type="simple">3f</named-content></td><td rowspan="1" colspan="1">Southern Belt road (91 mile marker to Hilo), Hawaii, USA, <tp:taxon-name><tp:taxon-name-part taxon-name-part-type="genus">Metrosideros</tp:taxon-name-part> <tp:taxon-name-part taxon-name-part-type="species">polymorpha</tp:taxon-name-part> <tp:taxon-name-part taxon-name-part-type="infraspecific-rank">var.</tp:taxon-name-part> <tp:taxon-name-part taxon-name-part-type="variety">polymorpha</tp:taxon-name-part></tp:taxon-name>, <named-content xmlns:xlink="http://www.w3.org/1999/xlink" content-type="date" id="NCID0EO5AM" xlink:type="simple">29 May 2002</named-content>, “388-02” D. Percy leg. (<abbrev xmlns:xlink="http://www.w3.org/1999/xlink" content-type="institution" xlink:title="Natural History Museum, London, UK" id="ABBRID0ES5AM" xlink:type="simple">BMNH</abbrev>)</td><td rowspan="1" colspan="1">
              <named-content xmlns:xlink="http://www.w3.org/1999/xlink" content-type="dwc:verbatimCoordinates" xlink:type="simple"><named-content content-type="geo-json" specific-use="{&#34;type&#34;:&#34;Point&#34;,&#34;coordinates&#34;:[-155.877000,19.240000]}" id="NCID0E55AM" xlink:type="simple">19.2400, -155.8770</named-content></named-content>
            </td><td rowspan="1" colspan="1">
              <ext-link xmlns:xlink="http://www.w3.org/1999/xlink" ext-link-type="gen" xlink:href="KY293772" xlink:type="simple">KY293772</ext-link>/<ext-link xmlns:xlink="http://www.w3.org/1999/xlink" ext-link-type="gen" xlink:href="KY294251" xlink:type="simple">KY294251</ext-link></td></tr><tr><td rowspan="1" colspan="1">other</td><td rowspan="1" colspan="1">
              <named-content xmlns:xlink="http://www.w3.org/1999/xlink" content-type="specimen-count" id="NCID0EY6AM" xlink:type="simple">
                <named-content content-type="specimen-count" id="NCID0E36AM" xlink:type="simple">5f</named-content>
              </named-content>
            </td><td rowspan="1" colspan="1">Kipuka Puaulu (Bird Park), Hawaii, USA, ex <tp:taxon-name><tp:taxon-name-part taxon-name-part-type="genus">Metrosideros</tp:taxon-name-part> <tp:taxon-name-part taxon-name-part-type="species">polymorpha</tp:taxon-name-part> <tp:taxon-name-part taxon-name-part-type="infraspecific-rank">var.</tp:taxon-name-part> <tp:taxon-name-part taxon-name-part-type="variety">polymorpha</tp:taxon-name-part></tp:taxon-name>, <named-content xmlns:xlink="http://www.w3.org/1999/xlink" content-type="date" id="NCID0EWABM" xlink:type="simple">17 July 2002</named-content>, “Hi415-02” D. Percy leg. (<abbrev xmlns:xlink="http://www.w3.org/1999/xlink" content-type="institution" xlink:title="Natural History Museum, London, UK" id="ABBRID0E1ABM" xlink:type="simple">BMNH</abbrev>)</td><td rowspan="1" colspan="1">
              <named-content xmlns:xlink="http://www.w3.org/1999/xlink" content-type="dwc:verbatimCoordinates" xlink:type="simple"><named-content content-type="geo-json" specific-use="{&#34;type&#34;:&#34;Point&#34;,&#34;coordinates&#34;:[-155.303200,19.437300]}" id="NCID0EGBBM" xlink:type="simple">19.4373, -155.3032</named-content></named-content>
            </td><td rowspan="1" colspan="1">−</td></tr><tr><td rowspan="1" colspan="1">other</td><td rowspan="1" colspan="1">
              <named-content xmlns:xlink="http://www.w3.org/1999/xlink" content-type="specimen-count" id="NCID0EWBBM" xlink:type="simple">2m</named-content>, <named-content xmlns:xlink="http://www.w3.org/1999/xlink" content-type="specimen-count" id="NCID0E1BBM" xlink:type="simple">2f</named-content></td><td rowspan="1" colspan="1">Tree Planting Road, off Saddle Road, Hawaii, USA, ex <tp:taxon-name><tp:taxon-name-part taxon-name-part-type="genus">Metrosideros</tp:taxon-name-part> <tp:taxon-name-part taxon-name-part-type="species">polymorpha</tp:taxon-name-part> <tp:taxon-name-part taxon-name-part-type="infraspecific-rank">var.</tp:taxon-name-part> <tp:taxon-name-part taxon-name-part-type="variety">polymorpha</tp:taxon-name-part></tp:taxon-name>, <named-content xmlns:xlink="http://www.w3.org/1999/xlink" content-type="date" id="NCID0ESCBM" xlink:type="simple">18 July 2002</named-content>, “418-02” D. Percy leg. (<abbrev xmlns:xlink="http://www.w3.org/1999/xlink" content-type="institution" xlink:title="Natural History Museum, London, UK" id="ABBRID0EWCBM" xlink:type="simple">BMNH</abbrev>)</td><td rowspan="1" colspan="1">
              <named-content xmlns:xlink="http://www.w3.org/1999/xlink" content-type="dwc:verbatimCoordinates" xlink:type="simple"><named-content content-type="geo-json" specific-use="{&#34;type&#34;:&#34;Point&#34;,&#34;coordinates&#34;:[-155.295100,19.683400]}" id="NCID0ECDBM" xlink:type="simple">19.6834, -155.2951</named-content></named-content>
            </td><td rowspan="1" colspan="1">−</td></tr><tr><td rowspan="1" colspan="1">other</td><td rowspan="1" colspan="1">
              <named-content xmlns:xlink="http://www.w3.org/1999/xlink" content-type="specimen-count" id="NCID0ESDBM" xlink:type="simple">1f</named-content>
            </td><td rowspan="1" colspan="1">Southern Belt road (34 mile marker to Hilo), Hawaii, USA, <tp:taxon-name><tp:taxon-name-part taxon-name-part-type="genus">Metrosideros</tp:taxon-name-part> <tp:taxon-name-part taxon-name-part-type="species">polymorpha</tp:taxon-name-part> <tp:taxon-name-part taxon-name-part-type="infraspecific-rank">var.</tp:taxon-name-part> <tp:taxon-name-part taxon-name-part-type="variety">incana</tp:taxon-name-part></tp:taxon-name>, <named-content xmlns:xlink="http://www.w3.org/1999/xlink" content-type="date" id="NCID0ELEBM" xlink:type="simple">19 July 2002</named-content>, “420-02” D. Percy leg. (<abbrev xmlns:xlink="http://www.w3.org/1999/xlink" content-type="institution" xlink:title="Natural History Museum, London, UK" id="ABBRID0EPEBM" xlink:type="simple">BMNH</abbrev>)</td><td rowspan="1" colspan="1">
              <named-content xmlns:xlink="http://www.w3.org/1999/xlink" content-type="dwc:verbatimCoordinates" xlink:type="simple"><named-content content-type="geo-json" specific-use="{&#34;type&#34;:&#34;Point&#34;,&#34;coordinates&#34;:[-155.420000,19.295000]}" id="NCID0E2EBM" xlink:type="simple">19.2950, -155.4200</named-content></named-content>
            </td><td rowspan="1" colspan="1">−</td></tr><tr><td rowspan="1" colspan="1">other</td><td rowspan="1" colspan="1">
              <named-content xmlns:xlink="http://www.w3.org/1999/xlink" content-type="specimen-count" id="NCID0ELFBM" xlink:type="simple">3m</named-content>, <named-content xmlns:xlink="http://www.w3.org/1999/xlink" content-type="specimen-count" id="NCID0EPFBM" xlink:type="simple">3f</named-content></td><td rowspan="1" colspan="1">1868 lava flow, near Kahuku Ranch, SW Hawaii, USA, ex <tp:taxon-name><tp:taxon-name-part taxon-name-part-type="genus">Metrosideros</tp:taxon-name-part> <tp:taxon-name-part taxon-name-part-type="species">polymorpha</tp:taxon-name-part> <tp:taxon-name-part taxon-name-part-type="infraspecific-rank">var.</tp:taxon-name-part> <tp:taxon-name-part taxon-name-part-type="variety">incana</tp:taxon-name-part></tp:taxon-name>, <named-content xmlns:xlink="http://www.w3.org/1999/xlink" content-type="date" id="NCID0EHGBM" xlink:type="simple">9 July 2002</named-content>, “421-02” D. Percy leg. (<abbrev xmlns:xlink="http://www.w3.org/1999/xlink" content-type="institution" xlink:title="Natural History Museum, London, UK" id="ABBRID0ELGBM" xlink:type="simple">BMNH</abbrev>)</td><td rowspan="1" colspan="1">
              <named-content xmlns:xlink="http://www.w3.org/1999/xlink" content-type="dwc:verbatimCoordinates" xlink:type="simple"><named-content content-type="geo-json" specific-use="{&#34;type&#34;:&#34;Point&#34;,&#34;coordinates&#34;:[-155.695000,19.060000]}" id="NCID0EXGBM" xlink:type="simple">19.0600, -155.6950</named-content></named-content>
            </td><td rowspan="1" colspan="1">−</td></tr><tr><td rowspan="1" colspan="1">other</td><td rowspan="1" colspan="1">
              <named-content xmlns:xlink="http://www.w3.org/1999/xlink" content-type="specimen-count" id="NCID0EHHBM" xlink:type="simple">1f</named-content>
            </td><td rowspan="1" colspan="1">Olaa Forest, Hawaii, USA, ex <tp:taxon-name><tp:taxon-name-part taxon-name-part-type="genus">Metrosideros</tp:taxon-name-part> <tp:taxon-name-part taxon-name-part-type="species">polymorpha</tp:taxon-name-part></tp:taxon-name>, <named-content xmlns:xlink="http://www.w3.org/1999/xlink" content-type="date" id="NCID0EZHBM" xlink:type="simple">27 July 2002</named-content>, “434-02” D. Percy leg. (<abbrev xmlns:xlink="http://www.w3.org/1999/xlink" content-type="institution" xlink:title="Natural History Museum, London, UK" id="ABBRID0E4HBM" xlink:type="simple">BMNH</abbrev>)</td><td rowspan="1" colspan="1">
              <named-content xmlns:xlink="http://www.w3.org/1999/xlink" content-type="dwc:verbatimCoordinates" xlink:type="simple"><named-content content-type="geo-json" specific-use="{&#34;type&#34;:&#34;Point&#34;,&#34;coordinates&#34;:[-155.204100,19.449600]}" id="NCID0EJIBM" xlink:type="simple">19.4496, -155.2041</named-content></named-content>
            </td><td rowspan="1" colspan="1">−</td></tr><tr><td rowspan="1" colspan="1">other</td><td rowspan="1" colspan="1">
              <named-content xmlns:xlink="http://www.w3.org/1999/xlink" content-type="specimen-count" id="NCID0EZIBM" xlink:type="simple">2f</named-content>
            </td><td rowspan="1" colspan="1">Kipuka Alani, Hawaii, USA, on <tp:taxon-name><tp:taxon-name-part taxon-name-part-type="genus">Cheirodendron</tp:taxon-name-part> <tp:taxon-name-part taxon-name-part-type="species">trigynum</tp:taxon-name-part></tp:taxon-name>, <named-content xmlns:xlink="http://www.w3.org/1999/xlink" content-type="date" id="NCID0ELJBM" xlink:type="simple">20 August 2003</named-content>, “Hi32-03” D. Percy leg. (<abbrev xmlns:xlink="http://www.w3.org/1999/xlink" content-type="institution" xlink:title="Natural History Museum, London, UK" id="ABBRID0EPJBM" xlink:type="simple">BMNH</abbrev>)</td><td rowspan="1" colspan="1">
              <named-content xmlns:xlink="http://www.w3.org/1999/xlink" content-type="dwc:verbatimCoordinates" xlink:type="simple"><named-content content-type="geo-json" specific-use="{&#34;type&#34;:&#34;Point&#34;,&#34;coordinates&#34;:[-155.307800,19.440300]}" id="NCID0E2JBM" xlink:type="simple">19.4403, -155.3078</named-content></named-content>
            </td><td rowspan="1" colspan="1">−</td></tr><tr><td rowspan="1" colspan="1">other</td><td rowspan="1" colspan="1">
              <named-content xmlns:xlink="http://www.w3.org/1999/xlink" content-type="specimen-count" id="NCID0ELKBM" xlink:type="simple">1m</named-content>
            </td><td rowspan="1" colspan="1">Kipuka Ki, Hawaii, USA, on <tp:taxon-name><tp:taxon-name-part taxon-name-part-type="genus">Metrosideros</tp:taxon-name-part> <tp:taxon-name-part taxon-name-part-type="species">polymorpha</tp:taxon-name-part> <tp:taxon-name-part taxon-name-part-type="infraspecific-rank">var.</tp:taxon-name-part> <tp:taxon-name-part taxon-name-part-type="variety">incana</tp:taxon-name-part></tp:taxon-name>, <named-content xmlns:xlink="http://www.w3.org/1999/xlink" content-type="date" id="NCID0EELBM" xlink:type="simple">20 August 2003</named-content>, “Hi33-03” D. Percy leg. (<abbrev xmlns:xlink="http://www.w3.org/1999/xlink" content-type="institution" xlink:title="Natural History Museum, London, UK" id="ABBRID0EILBM" xlink:type="simple">BMNH</abbrev>)</td><td rowspan="1" colspan="1">
              <named-content xmlns:xlink="http://www.w3.org/1999/xlink" content-type="dwc:verbatimCoordinates" xlink:type="simple"><named-content content-type="geo-json" specific-use="{&#34;type&#34;:&#34;Point&#34;,&#34;coordinates&#34;:[-155.317400,19.443300]}" id="NCID0EULBM" xlink:type="simple">19.4433, -155.3174</named-content></named-content>
            </td><td rowspan="1" colspan="1">−</td></tr><tr><td rowspan="1" colspan="1">other</td><td rowspan="1" colspan="1">
              <named-content xmlns:xlink="http://www.w3.org/1999/xlink" content-type="specimen-count" id="NCID0EEMBM" xlink:type="simple">1m</named-content>, <named-content xmlns:xlink="http://www.w3.org/1999/xlink" content-type="specimen-count" id="NCID0EIMBM" xlink:type="simple">1f</named-content></td><td rowspan="1" colspan="1">Kipuka Puaulu (Bird Park), Hawaii, USA, ex <tp:taxon-name><tp:taxon-name-part taxon-name-part-type="genus">Metrosideros</tp:taxon-name-part> <tp:taxon-name-part taxon-name-part-type="species">polymorpha</tp:taxon-name-part> <tp:taxon-name-part taxon-name-part-type="infraspecific-rank">var.</tp:taxon-name-part> <tp:taxon-name-part taxon-name-part-type="variety">incana</tp:taxon-name-part></tp:taxon-name>, <named-content xmlns:xlink="http://www.w3.org/1999/xlink" content-type="date" id="NCID0EANBM" xlink:type="simple">21 August 2003</named-content>, “Hi34-03” D. Percy leg. (<abbrev xmlns:xlink="http://www.w3.org/1999/xlink" content-type="institution" xlink:title="Natural History Museum, London, UK" id="ABBRID0EENBM" xlink:type="simple">BMNH</abbrev>)</td><td rowspan="1" colspan="1">
              <named-content xmlns:xlink="http://www.w3.org/1999/xlink" content-type="dwc:verbatimCoordinates" xlink:type="simple"><named-content content-type="geo-json" specific-use="{&#34;type&#34;:&#34;Point&#34;,&#34;coordinates&#34;:[-155.303100,19.437200]}" id="NCID0EQNBM" xlink:type="simple">19.4372, -155.3031</named-content></named-content>
            </td><td rowspan="1" colspan="1">−</td></tr><tr><td rowspan="1" colspan="1">other</td><td rowspan="1" colspan="1">
              <named-content xmlns:xlink="http://www.w3.org/1999/xlink" content-type="specimen-count" id="NCID0EAOBM" xlink:type="simple">1m</named-content>
            </td><td rowspan="1" colspan="1">Olaa Forest, Hawaii, USA, ex <tp:taxon-name><tp:taxon-name-part taxon-name-part-type="genus">Metrosideros</tp:taxon-name-part> <tp:taxon-name-part taxon-name-part-type="species">polymorpha</tp:taxon-name-part> <tp:taxon-name-part taxon-name-part-type="infraspecific-rank">var.</tp:taxon-name-part> <tp:taxon-name-part taxon-name-part-type="variety">glaberrima</tp:taxon-name-part></tp:taxon-name>, <named-content xmlns:xlink="http://www.w3.org/1999/xlink" content-type="date" id="NCID0EZOBM" xlink:type="simple">24 August 2003</named-content>, “Hi43-03” D. Percy leg. (<abbrev xmlns:xlink="http://www.w3.org/1999/xlink" content-type="institution" xlink:title="Natural History Museum, London, UK" id="ABBRID0E4OBM" xlink:type="simple">BMNH</abbrev>)</td><td rowspan="1" colspan="1">
              <named-content xmlns:xlink="http://www.w3.org/1999/xlink" content-type="dwc:verbatimCoordinates" xlink:type="simple"><named-content content-type="geo-json" specific-use="{&#34;type&#34;:&#34;Point&#34;,&#34;coordinates&#34;:[-155.246700,19.460300]}" id="NCID0EJPBM" xlink:type="simple">19.4603, -155.2467</named-content></named-content>
            </td><td rowspan="1" colspan="1">−</td></tr><tr><td rowspan="1" colspan="1">other</td><td rowspan="1" colspan="1">
              <named-content xmlns:xlink="http://www.w3.org/1999/xlink" content-type="specimen-count" id="NCID0EZPBM" xlink:type="simple">1f</named-content>
            </td><td rowspan="1" colspan="1">Tree Planting Road, off Saddle Road, Hawaii, USA, ex <tp:taxon-name><tp:taxon-name-part taxon-name-part-type="genus">Metrosideros</tp:taxon-name-part> <tp:taxon-name-part taxon-name-part-type="species">polymorpha</tp:taxon-name-part> <tp:taxon-name-part taxon-name-part-type="infraspecific-rank">var.</tp:taxon-name-part> <tp:taxon-name-part taxon-name-part-type="variety">polymorpha</tp:taxon-name-part></tp:taxon-name>, <named-content xmlns:xlink="http://www.w3.org/1999/xlink" content-type="date" id="NCID0ESQBM" xlink:type="simple">25 August 2003</named-content>, “Hi46-03” D. Percy leg. (<abbrev xmlns:xlink="http://www.w3.org/1999/xlink" content-type="institution" xlink:title="Natural History Museum, London, UK" id="ABBRID0EWQBM" xlink:type="simple">BMNH</abbrev>)</td><td rowspan="1" colspan="1">
              <named-content xmlns:xlink="http://www.w3.org/1999/xlink" content-type="dwc:verbatimCoordinates" xlink:type="simple"><named-content content-type="geo-json" specific-use="{&#34;type&#34;:&#34;Point&#34;,&#34;coordinates&#34;:[-155.295000,19.683300]}" id="NCID0ECRBM" xlink:type="simple">19.6833, -155.2950</named-content></named-content>
            </td><td rowspan="1" colspan="1">−</td></tr><tr><td rowspan="1" colspan="1">other</td><td rowspan="1" colspan="1">
[truncated: 171,879 more chars]
