# Supplementary material for: Making the most of your host: the Metrosideros-feeding psyllids (Hemiptera, Psylloidea) of the Hawaiian Islands
Source: Zookeys. 2017 Jan 31;(649):1–163. doi: 10.3897/zookeys.649.10213 (PMC5345378; doi:10.3897/zookeys.649.10213)
Supplement: XML Treatment for Pariaconus iolani [file zookeys.649.10213-treatment16.xml]

<!DOCTYPE tp:taxon-treatment
  PUBLIC "-//TaxonX//DTD Taxonomic Treatment Publishing DTD v0 20100105//EN" "tax-treatment-NSO.dtd">
<tp:taxon-treatment xmlns:tp="http://www.plazi.org/taxpub"><tp:treatment-meta><kwd-group><label>Taxon classification</label><kwd><named-content content-type="kingdom">Animalia</named-content></kwd><kwd><named-content content-type="order">Hemiptera</named-content></kwd><kwd><named-content content-type="family">Triozidae</named-content></kwd></kwd-group><mixed-citation publication-type="journal"><person-group><name><surname>Percy</surname><given-names>Diana M.</given-names></name></person-group><article-title>Making the most of your host: the <italic><tp:taxon-name><tp:taxon-name-part taxon-name-part-type="genus">Metrosideros</tp:taxon-name-part></tp:taxon-name></italic>-feeding psyllids (<tp:taxon-name><tp:taxon-name-part taxon-name-part-type="order">Hemiptera</tp:taxon-name-part></tp:taxon-name>, <tp:taxon-name><tp:taxon-name-part taxon-name-part-type="superfamily">Psylloidea</tp:taxon-name-part></tp:taxon-name>) of the Hawaiian Islands</article-title><source>Zookeys</source><day>31</day><month>1</month><year>2017</year><volume>2017</volume><issue>649</issue><fpage>1</fpage><lpage>163</lpage><pub-id pub-id-type="doi">10.3897/zookeys.649.10213</pub-id></mixed-citation></tp:treatment-meta><tp:nomenclature><tp:taxon-name>
                <tp:taxon-name-part taxon-name-part-type="genus">Pariaconus</tp:taxon-name-part>
                <tp:taxon-name-part taxon-name-part-type="species">iolani</tp:taxon-name-part>
              </tp:taxon-name><tp:taxon-authority>(Kirkaldy, 1902)</tp:taxon-authority><tp:taxon-status xmlns:xlink="http://www.w3.org/1999/xlink" xlink:type="simple">comb. n.</tp:taxon-status><xref ref-type="fig" rid="F21">Figure 21</xref><tp:nomenclature-citation-list><tp:nomenclature-citation><tp:taxon-name>
                    <tp:taxon-name-part taxon-name-part-type="genus">Trioza</tp:taxon-name-part> <tp:taxon-name-part taxon-name-part-type="species">iolani</tp:taxon-name-part></tp:taxon-name><comment>Kirkaldy, 1902: 114 in part (Kauai specimens, nec Oahu specimens), type designated by lectotypification in 1908: 206; non <tp:taxon-name><tp:taxon-name-part taxon-name-part-type="genus">Trioza</tp:taxon-name-part> <tp:taxon-name-part taxon-name-part-type="species">iolani</tp:taxon-name-part></tp:taxon-name> Crawford, 1918, nec Zimmerman, 1948.</comment></tp:nomenclature-citation><tp:nomenclature-citation><tp:taxon-name>
                    <tp:taxon-name-part taxon-name-part-type="genus">Trioza</tp:taxon-name-part> <tp:taxon-name-part taxon-name-part-type="species">kauaiensis</tp:taxon-name-part></tp:taxon-name><comment>Crawford, 1925: 29, <bold>syn. n.</bold></comment></tp:nomenclature-citation></tp:nomenclature-citation-list></tp:nomenclature><tp:treatment-sec sec-type="description" id="SECID0EDEOO"><title>Adult colour.</title><p>General body colour green, yellow-green or yellow-orange, often with brown on legs, thorax and abdomen. Females may have a darker abdomen due to darkly pigmented egg load. Fore wing membrane clear.</p></tp:treatment-sec><tp:treatment-sec sec-type="description" id="SECID0EIEOO"><title>Adult structure.</title><p>Fore wing apex rounded; surface spinules sparsely distributed, usually in all cells except limited or absent from cell r<sub>1</sub>; long setae on margins and particularly dense on the ventral margin, sparse long setae on veins (Fig. <xref ref-type="fig" rid="F21">21A, D</xref>). Antennae long (av. length 1.33; ratio <abbrev xmlns:xlink="http://www.w3.org/1999/xlink" xlink:title="antennal length" id="ABBRID0EUEOO" xlink:type="simple">AL</abbrev>:<abbrev xmlns:xlink="http://www.w3.org/1999/xlink" xlink:title="head width" id="ABBRID0EYEOO" xlink:type="simple">HW</abbrev> av. 1.85); genal processes length short-medium and bluntly acute (ratio <abbrev xmlns:xlink="http://www.w3.org/1999/xlink" xlink:title="vertex length" id="ABBRID0E3EOO" xlink:type="simple">VL</abbrev>:<abbrev xmlns:xlink="http://www.w3.org/1999/xlink" xlink:title="genal process length" id="ABBRID0EAFOO" xlink:type="simple">GP</abbrev> av. 2.04); medium to long setae on vertex and thorax; distal proboscis segment short (av. length 0.09); hind tibia thick, length shorter or subequal to head width (ratio <abbrev xmlns:xlink="http://www.w3.org/1999/xlink" xlink:title="head width" id="ABBRID0EEFOO" xlink:type="simple">HW</abbrev>:<abbrev xmlns:xlink="http://www.w3.org/1999/xlink" xlink:title="hind tibia length" id="ABBRID0EIFOO" xlink:type="simple">HT</abbrev> av. 0.95) (Fig. <xref ref-type="fig" rid="F21">21B–C, F</xref>). Male terminalia (Fig. <xref ref-type="fig" rid="F21">21E, G–I, K–L</xref>): paramere length subequal to proctiger (ratio <abbrev xmlns:xlink="http://www.w3.org/1999/xlink" xlink:title="proctiger length" id="ABBRID0EUFOO" xlink:type="simple">MP</abbrev>:<abbrev xmlns:xlink="http://www.w3.org/1999/xlink" xlink:title="paramere length" id="ABBRID0EYFOO" xlink:type="simple">PL</abbrev> av. 1.06), paramere extremely broad, with a prominent central ridge and posterior bulge or “shoulder”, apex directed anteriorly; subgenital plate extending posteriorly to give a somewhat triangular rather than rounded shape; distal aedeagus segment length subequal to paramere (ratio <abbrev xmlns:xlink="http://www.w3.org/1999/xlink" xlink:title="paramere length" id="ABBRID0E3FOO" xlink:type="simple">PL</abbrev>:<abbrev xmlns:xlink="http://www.w3.org/1999/xlink" xlink:title="distal aedeagus segment length" id="ABBRID0EAGOO" xlink:type="simple">AEL</abbrev> av. 0.93) with base rounded and slightly inflated, and a large hooked apex (ratio <abbrev xmlns:xlink="http://www.w3.org/1999/xlink" xlink:title="distal aedeagus segment length" id="ABBRID0EEGOO" xlink:type="simple">AEL</abbrev>:<abbrev xmlns:xlink="http://www.w3.org/1999/xlink" xlink:title="aedeagus apical head length" id="ABBRID0EIGOO" xlink:type="simple">AELH</abbrev> av. 2.20). Female terminalia (Fig. <xref ref-type="fig" rid="F21">21J, M–O</xref>): proctiger short, dorsal surface straight, apex constricted in dorsal view and bluntly acute, anal ring short (ratio <abbrev xmlns:xlink="http://www.w3.org/1999/xlink" xlink:title="proctiger length" id="ABBRID0EQGOO" xlink:type="simple">FP</abbrev>:<abbrev xmlns:xlink="http://www.w3.org/1999/xlink" xlink:title="anal ring length" id="ABBRID0EUGOO" xlink:type="simple">RL</abbrev> av. 4.17); subgenital plate strikingly concave ventrally and apex truncate (ratio <abbrev xmlns:xlink="http://www.w3.org/1999/xlink" xlink:title="proctiger length" id="ABBRID0EYGOO" xlink:type="simple">FP</abbrev>:<abbrev xmlns:xlink="http://www.w3.org/1999/xlink" xlink:title="subgenital plate length" id="ABBRID0E3GOO" xlink:type="simple">FSP</abbrev> av. 1.12); ovipositor apex with distinct serrations (3 above, 4 below), valvulae dorsalis not strongly convex dorsally.</p><fig id="F21" position="float" orientation="portrait"><label>Figure 21.</label><caption><p>
          <tp:taxon-name><tp:taxon-name-part taxon-name-part-type="genus">Pariaconus</tp:taxon-name-part> <tp:taxon-name-part taxon-name-part-type="species">iolani</tp:taxon-name-part></tp:taxon-name>. <bold>A</bold> fore wing <bold>B</bold> head <bold>C</bold> proboscis <bold>D</bold> fore wing detail <bold>E</bold> aedeagus and paramere (central ridge indicated), form <tp:taxon-name><tp:taxon-name-part taxon-name-part-type="form">iolani</tp:taxon-name-part></tp:taxon-name> <bold>F</bold> hind leg <bold>G, H, I</bold> form <tp:taxon-name><tp:taxon-name-part taxon-name-part-type="form">iolani</tp:taxon-name-part></tp:taxon-name>: <bold>G</bold> male terminalia <bold>H</bold> aedeagus and paramere (posterior shoulder indicated) <bold>I</bold> paramere (interior view, central ridge indicated) <bold>J</bold> female proctiger (dorsal view) <bold>K, L</bold> form <tp:taxon-name><tp:taxon-name-part taxon-name-part-type="form">scapulus</tp:taxon-name-part></tp:taxon-name>: <bold>K</bold> male terminalia <bold>L</bold> aedeagus and paramere (posterior shoulder indicated) <bold>M</bold> ovipositor (serrations indicated) <bold>N</bold> female subgenital plate (ventral view) <bold>O</bold> female terminalia (concave subgenital plate indicated) <bold>P</bold> original illustration (<xref ref-type="bibr" rid="B59">Kirkaldy 1902</xref>) (concave subgenital plate indicated) and female lectotype (inset) <bold>Q</bold> eggs (pedicel and microsculpturing indicated).</p></caption><graphic xmlns:xlink="http://www.w3.org/1999/xlink" xlink:href="zookeys-649-001-g021.jpg" position="float" orientation="portrait" xlink:type="simple" id="oo_120452.jpg"/></fig></tp:treatment-sec><tp:treatment-sec sec-type="description" id="SECID0EFKOO"><title>Egg.</title><p>Mid- to light brown, elongate oval, with longitudinal medial suture entire length of egg (coffee bean-like), surface with microsculpturing and granular in appearance, extremely short pedicel 1/3 length from base, tail lacking (Fig. <xref ref-type="fig" rid="F21">21Q</xref>).</p></tp:treatment-sec><tp:treatment-sec sec-type="description" id="SECID0EPKOO"><title>Immature.</title><p>Unknown.</p></tp:treatment-sec><tp:treatment-sec sec-type="host" id="SECID0EUKOO"><title>Host plant notes.</title><p>Collected predominantly from glabrous and semi-pubescent morphotypes.</p></tp:treatment-sec><tp:treatment-sec sec-type="distribution" id="SECID0EZKOO"><title>Island.</title><p>Kauai.</p></tp:treatment-sec><tp:treatment-sec sec-type="distribution" id="SECID0E5KOO"><title>Distribution notes.</title><p>Collected in several locations in Kokee State Park, including Alakai, Kalalau and Nu Alolo.</p></tp:treatment-sec><tp:treatment-sec sec-type="biology" id="SECID0EDLOO"><title>Biology.</title><p>Based on phylogenetic closeness to <tp:taxon-name><tp:taxon-name-part taxon-name-part-type="genus">Pariaconus</tp:taxon-name-part> <tp:taxon-name-part taxon-name-part-type="species">hiiaka</tp:taxon-name-part></tp:taxon-name>, and the large body size, this species may have a similar closed gall biology, but further study is required to confirm.</p></tp:treatment-sec><tp:treatment-sec sec-type="comments" id="SECID0ETLOO"><title>Comments.</title><p>The female lectotype (dry mounted, <abbrev xmlns:xlink="http://www.w3.org/1999/xlink" content-type="institution" xlink:title="Natural History Museum, London, UK" id="ABBRID0EZLOO" xlink:type="simple">BMNH</abbrev>) has been examined and compared with the female syntype (dry mounted, <named-content xmlns:xlink="http://www.w3.org/1999/xlink" content-type="dwc:institutional_code" xlink:type="simple">BPBM</named-content>) of <tp:taxon-name><tp:taxon-name-part taxon-name-part-type="genus">Trioza</tp:taxon-name-part> <tp:taxon-name-part taxon-name-part-type="species">kauaiensis</tp:taxon-name-part></tp:taxon-name> Crawford, 1925. In publications after 1908, the name <tp:taxon-name><tp:taxon-name-part taxon-name-part-type="genus">Trioza</tp:taxon-name-part> <tp:taxon-name-part taxon-name-part-type="species">iolani</tp:taxon-name-part></tp:taxon-name> has been almost exclusively associated with a common Oahu species (here designated <tp:taxon-name><tp:taxon-name-part taxon-name-part-type="genus">Pariaconus</tp:taxon-name-part> <tp:taxon-name-part taxon-name-part-type="species">oahuensis</tp:taxon-name-part></tp:taxon-name>). There is no way to avoid this unfortunate synonymization given the following circumstances: <xref ref-type="bibr" rid="B59">Kirkaldy (1902)</xref> referred to two specimens in his original description, one from Kauai and one from Oahu, but the two specimens are not from the same species. In the original description, he illustrates only the specimen from Kauai but does not publish a designated type. However, in 1908 he validly lectotypified the Kauai specimen: “The type was from Kauai”, and this specimen also bears a hand written label (apparently in Kirkaldy’s handwriting), “male type” (though the lectotype is in fact female) (Fig. <xref ref-type="fig" rid="F21">21P</xref>). The name <tp:taxon-name><tp:taxon-name-part taxon-name-part-type="species">iolani</tp:taxon-name-part></tp:taxon-name> must therefore be considered to apply to the Kauai specimen, rather than the Oahu specimen, and the Kauai specimen belongs to the same species as that described by Crawford in 1925 as <tp:taxon-name><tp:taxon-name-part taxon-name-part-type="genus">Trioza</tp:taxon-name-part> <tp:taxon-name-part taxon-name-part-type="species">kauaiensis</tp:taxon-name-part></tp:taxon-name>. Kirkaldy probably had a relatively broad concept of psyllid species (not being a specialist in this group), and he may not have had a good understanding of psyllid morphology because both the specimens and the illustration accompanying the original description (Plate IV, Fig. <xref ref-type="fig" rid="F2">2</xref>; and shown here in Fig. <xref ref-type="fig" rid="F21">21P</xref>) are females, not males as Kirkaldy thought them to be. Kirkaldy’s other female specimen clearly fits the concept of <tp:taxon-name><tp:taxon-name-part taxon-name-part-type="genus">Trioza</tp:taxon-name-part> <tp:taxon-name-part taxon-name-part-type="species">iolani</tp:taxon-name-part></tp:taxon-name> <italic>sensu</italic> <xref ref-type="bibr" rid="B20">Crawford (1918</xref>, <xref ref-type="bibr" rid="B22">1925</xref>) and <xref ref-type="bibr" rid="B131">Zimmerman (1948)</xref>. Neither Crawford nor Zimmerman appear to have examined the <abbrev xmlns:xlink="http://www.w3.org/1999/xlink" content-type="institution" xlink:title="Natural History Museum, London, UK" id="ABBRID0E3OOO" xlink:type="simple">BMNH</abbrev> type material, and Crawford only examined additional material collected by Kirkaldy from Oahu. Nevertheless, <xref ref-type="bibr" rid="B131">Zimmerman (1948)</xref> correctly noted that the specimen from Kauai was the type for <tp:taxon-name><tp:taxon-name-part taxon-name-part-type="species">iolani</tp:taxon-name-part></tp:taxon-name>, and with typical astuteness discerned, “…some <!--PageBreak-->confusion regarding the identity of this species. It is generally thought of as one of the commonest psyllids on Oahu, yet the holotype was designated as a Kauai specimen. Further study might reveal that the Oahu form is a distinct species from the Kauai form”.</p><p>Two forms are recognized on Kauai (Fig. <xref ref-type="fig" rid="F21">21</xref>): form <tp:taxon-name><tp:taxon-name-part taxon-name-part-type="form">iolani</tp:taxon-name-part></tp:taxon-name> (based on the type is more common, with paramere apex more extended and posterior shoulder rounded) (Fig. <xref ref-type="fig" rid="F21">21H</xref>), and form <tp:taxon-name><tp:taxon-name-part taxon-name-part-type="form">scapulus</tp:taxon-name-part></tp:taxon-name> (with paramere apex short and distinctly extended posterior shoulder) (Fig. <xref ref-type="fig" rid="F21">21L</xref>). More specimens and an investigation of the biology is required to establish if these are distinct species.</p></tp:treatment-sec><tp:treatment-sec sec-type="type material" id="SECID0EWQOO"><title>Type material.</title><p>Lectotype, female (dry mounted, <abbrev xmlns:xlink="http://www.w3.org/1999/xlink" content-type="institution" xlink:title="Natural History Museum, London, UK" id="ABBRID0E3QOO" xlink:type="simple">BMNH</abbrev>). Syntype, female (dry mounted, <named-content xmlns:xlink="http://www.w3.org/1999/xlink" content-type="dwc:institutional_code" xlink:type="simple">BPBM</named-content>). See Table <xref ref-type="table" rid="T2">2</xref> for details of type and other material examined for this study.</p></tp:treatment-sec><tp:treatment-sec><!--Section generated to contain objects referenced in tp:taxon-treatment.--><fig id="F2" position="float" orientation="portrait"><label>Figure 2.</label><caption><p>Best maximum likelihood topology (-lnL = -33769.25, combined <abbrev xmlns:xlink="http://www.w3.org/1999/xlink" xlink:title="cytochrome oxidase I" id="ABBRID0EPYDO" xlink:type="simple">COI</abbrev> and <abbrev xmlns:xlink="http://www.w3.org/1999/xlink" xlink:title="cytochrome B" id="ABBRID0ETYDO" xlink:type="simple">cytB</abbrev> data using RAxML with 1000 bootstrap replicates). Included are 432 unique haplotypes (381 within <tp:taxon-name><tp:taxon-name-part taxon-name-part-type="genus">Pariaconus</tp:taxon-name-part></tp:taxon-name> and 51 representing outgroups) recovered from 537 individuals sampled. The four recognized species groups within <tp:taxon-name><tp:taxon-name-part taxon-name-part-type="genus">Pariaconus</tp:taxon-name-part></tp:taxon-name> are indicated as well as the “<tp:taxon-name><tp:taxon-name-part taxon-name-part-type="species">bicoloratus</tp:taxon-name-part></tp:taxon-name> species complex” and 28 described species. Moderate to strong support for nodes within <tp:taxon-name><tp:taxon-name-part taxon-name-part-type="genus">Pariaconus</tp:taxon-name-part></tp:taxon-name> is indicated. Dotted lines indicate species either with only one individual sampled or several individuals with only one unique haplotype. Dashed lines indicate two species (<tp:taxon-name><tp:taxon-name-part taxon-name-part-type="genus">Pariaconus</tp:taxon-name-part> <tp:taxon-name-part taxon-name-part-type="species">hina</tp:taxon-name-part></tp:taxon-name>, <tp:taxon-name><tp:taxon-name-part taxon-name-part-type="genus">Pariaconus</tp:taxon-name-part> <tp:taxon-name-part taxon-name-part-type="species">wyvernus</tp:taxon-name-part></tp:taxon-name>) for which intraspecific haplotypes were not recovered as monophyletic, both species are within the “<tp:taxon-name><tp:taxon-name-part taxon-name-part-type="species">bicoloratus</tp:taxon-name-part></tp:taxon-name> species complex”. Two taxa (<tp:taxon-name><tp:taxon-name-part taxon-name-part-type="genus">Pariaconus</tp:taxon-name-part> <tp:taxon-name-part taxon-name-part-type="species">ohiacola</tp:taxon-name-part></tp:taxon-name>, <tp:taxon-name><tp:taxon-name-part taxon-name-part-type="genus">Pariaconus</tp:taxon-name-part> <tp:taxon-name-part taxon-name-part-type="species">caulicalix</tp:taxon-name-part></tp:taxon-name>) are recovered as topologically monophyletic (in both <abbrev xmlns:xlink="http://www.w3.org/1999/xlink" xlink:title="maximum likelihood" id="ABBRID0ED2DO" xlink:type="simple">ML</abbrev> and <abbrev xmlns:xlink="http://www.w3.org/1999/xlink" xlink:title="neighbour-joining" id="ABBRID0EH2DO" xlink:type="simple">NJ</abbrev> analysis) but without bootstrap support. Two species are recovered as sister taxa in <abbrev xmlns:xlink="http://www.w3.org/1999/xlink" xlink:title="neighbour-joining" id="ABBRID0EL2DO" xlink:type="simple">NJ</abbrev> analysis (<tp:taxon-name><tp:taxon-name-part taxon-name-part-type="genus">Pariaconus</tp:taxon-name-part> <tp:taxon-name-part taxon-name-part-type="species">hawaiiensis</tp:taxon-name-part></tp:taxon-name>, <tp:taxon-name><tp:taxon-name-part taxon-name-part-type="genus">Pariaconus</tp:taxon-name-part> <tp:taxon-name-part taxon-name-part-type="species">pyramidalis</tp:taxon-name-part></tp:taxon-name>), but here the <abbrev xmlns:xlink="http://www.w3.org/1999/xlink" xlink:title="maximum likelihood" id="ABBRID0ED3DO" xlink:type="simple">ML</abbrev> analysis places one (<tp:taxon-name><tp:taxon-name-part taxon-name-part-type="genus">Pariaconus</tp:taxon-name-part> <tp:taxon-name-part taxon-name-part-type="species">pyramidalis</tp:taxon-name-part></tp:taxon-name>) on a long branch nested within the other (<tp:taxon-name><tp:taxon-name-part taxon-name-part-type="genus">Pariaconus</tp:taxon-name-part> <tp:taxon-name-part taxon-name-part-type="species">hawaiiensis</tp:taxon-name-part></tp:taxon-name>), reflecting a likely evolutionary gall shift in situ on Hawaii. All other taxa, including recognized intraspecific forms and variations, are reasonably to strongly supported as monophyletic (80-100% support). Maximum genetic distance within species groups and maximum intraspecific genetic distances (p-distance in PAUP*) are shown in parenthesis for all taxa with more than one haplotype.</p></caption><graphic xmlns:xlink="http://www.w3.org/1999/xlink" xlink:href="zookeys-649-001-g002.jpg" position="float" orientation="portrait" xlink:type="simple" id="oo_120389.jpg"/></fig><table-wrap id="T2" position="float" orientation="portrait"><label>Table 2.</label><caption><p>
          <tp:taxon-name><tp:taxon-name-part taxon-name-part-type="genus">Pariaconus</tp:taxon-name-part></tp:taxon-name> type and other material examined (m – male, f – female, i – immature) with GenBank numbers for cytochrome oxidase one (<abbrev xmlns:xlink="http://www.w3.org/1999/xlink" xlink:title="cytochrome oxidase I" id="ABBRID0EMYAG" xlink:type="simple">COI</abbrev>) and cytochrome B (<abbrev xmlns:xlink="http://www.w3.org/1999/xlink" xlink:title="cytochrome B" id="ABBRID0EQYAG" xlink:type="simple">cytB</abbrev>).</p></caption><table id="TID0EWTGK" rules="all"><tbody><tr><th rowspan="1" colspan="1">species group<break/> species</th><th rowspan="1" colspan="1">material</th><th rowspan="1" colspan="1">n</th><th rowspan="1" colspan="1">collection information</th><th rowspan="1" colspan="1">lat N, long W</th><th rowspan="1" colspan="1">GenBank <abbrev xmlns:xlink="http://www.w3.org/1999/xlink" xlink:title="cytochrome oxidase I" id="ABBRID0EPZAG" xlink:type="simple">COI</abbrev>/<abbrev xmlns:xlink="http://www.w3.org/1999/xlink" xlink:title="cytochrome B" id="ABBRID0ETZAG" xlink:type="simple">cytB</abbrev></th></tr><tr><td rowspan="1" colspan="1">
              <bold><tp:taxon-name><tp:taxon-name-part taxon-name-part-type="species">bicoloratus</tp:taxon-name-part></tp:taxon-name></bold>
            </td><td rowspan="1" colspan="1"/><td rowspan="1" colspan="1"/><td rowspan="1" colspan="1"/><td rowspan="1" colspan="1"/><td rowspan="1" colspan="1"/></tr><tr><td rowspan="4" colspan="1">
              <tp:taxon-name><tp:taxon-name-part taxon-name-part-type="species">nigricapitus</tp:taxon-name-part></tp:taxon-name>
            </td><td rowspan="1" colspan="1">holotype</td><td rowspan="1" colspan="1">f</td><td rowspan="1" colspan="1">Niulii, Hawaii, USA, ex Ohia Lehua, <named-content xmlns:xlink="http://www.w3.org/1999/xlink" content-type="date" id="NCID0EO2AG" xlink:type="simple">22 May 1917</named-content>, O. Swezey leg. (<named-content xmlns:xlink="http://www.w3.org/1999/xlink" content-type="dwc:institutional_code" xlink:type="simple">BPBM</named-content>)</td><td rowspan="1" colspan="1">−</td><td rowspan="1" colspan="1">−</td></tr><tr><td rowspan="1" colspan="1">other</td><td rowspan="1" colspan="1">
              <named-content xmlns:xlink="http://www.w3.org/1999/xlink" content-type="specimen-count" id="NCID0EF3AG" xlink:type="simple">6i</named-content>
            </td><td rowspan="1" colspan="1">same data as holotype</td><td rowspan="1" colspan="1"/><td rowspan="1" colspan="1">−</td></tr><tr><td rowspan="1" colspan="1">other</td><td rowspan="1" colspan="1">
              <named-content xmlns:xlink="http://www.w3.org/1999/xlink" content-type="specimen-count" id="NCID0E13AG" xlink:type="simple">1f</named-content>
            </td><td rowspan="1" colspan="1">Olaa Forest, Hawaii, USA, ex <tp:taxon-name><tp:taxon-name-part taxon-name-part-type="genus">Metrosideros</tp:taxon-name-part> <tp:taxon-name-part taxon-name-part-type="species">polymorpha</tp:taxon-name-part> <tp:taxon-name-part taxon-name-part-type="infraspecific-rank">var.</tp:taxon-name-part> <tp:taxon-name-part taxon-name-part-type="variety">glaberrima</tp:taxon-name-part></tp:taxon-name>, <named-content xmlns:xlink="http://www.w3.org/1999/xlink" content-type="date" id="NCID0ET4AG" xlink:type="simple">24 August 2003</named-content>, “Hi43-03” D. Percy leg. (<abbrev xmlns:xlink="http://www.w3.org/1999/xlink" content-type="institution" xlink:title="Natural History Museum, London, UK" id="ABBRID0EX4AG" xlink:type="simple">BMNH</abbrev>)</td><td rowspan="1" colspan="1">
              <named-content xmlns:xlink="http://www.w3.org/1999/xlink" content-type="dwc:verbatimCoordinates" xlink:type="simple"><named-content content-type="geo-json" specific-use="{&#34;type&#34;:&#34;Point&#34;,&#34;coordinates&#34;:[-155.246700,19.460300]}" id="NCID0ED5AG" xlink:type="simple">19.4603, -155.2467</named-content></named-content>
            </td><td rowspan="1" colspan="1">−</td></tr><tr><td rowspan="1" colspan="1">other</td><td rowspan="1" colspan="1">
              <named-content xmlns:xlink="http://www.w3.org/1999/xlink" content-type="specimen-count" id="NCID0ET5AG" xlink:type="simple">1m</named-content>
            </td><td rowspan="1" colspan="1">Puu O Umi, Kohala, Hawaii, USA, ex <tp:taxon-name><tp:taxon-name-part taxon-name-part-type="genus">Metrosideros</tp:taxon-name-part> <tp:taxon-name-part taxon-name-part-type="species">polymorpha</tp:taxon-name-part> <tp:taxon-name-part taxon-name-part-type="infraspecific-rank">var.</tp:taxon-name-part> <tp:taxon-name-part taxon-name-part-type="variety">polymorpha</tp:taxon-name-part></tp:taxon-name>, <named-content xmlns:xlink="http://www.w3.org/1999/xlink" content-type="date" id="NCID0EM6AG" xlink:type="simple">2 June 2011</named-content>, “Hi07-11” D. Percy leg. (<abbrev xmlns:xlink="http://www.w3.org/1999/xlink" content-type="institution" xlink:title="Natural History Museum, London, UK" id="ABBRID0EQ6AG" xlink:type="simple">BMNH</abbrev>)</td><td rowspan="1" colspan="1">
              <named-content xmlns:xlink="http://www.w3.org/1999/xlink" content-type="dwc:verbatimCoordinates" xlink:type="simple"><named-content content-type="geo-json" specific-use="{&#34;type&#34;:&#34;Point&#34;,&#34;coordinates&#34;:[-155.724000,20.070100]}" id="NCID0E36AG" xlink:type="simple">20.0701, -155.7240</named-content></named-content>
            </td><td rowspan="1" colspan="1">−</td></tr><tr><td rowspan="8" colspan="1">
              <tp:taxon-name><tp:taxon-name-part taxon-name-part-type="species">hina</tp:taxon-name-part></tp:taxon-name>
            </td><td rowspan="1" colspan="1">holotype</td><td rowspan="1" colspan="1">m</td><td rowspan="1" colspan="1">Olinda Flume Road, Makawao, East Maui, USA, ex <tp:taxon-name><tp:taxon-name-part taxon-name-part-type="genus">Metrosideros</tp:taxon-name-part> <tp:taxon-name-part taxon-name-part-type="species">polymorpha</tp:taxon-name-part></tp:taxon-name>, <named-content xmlns:xlink="http://www.w3.org/1999/xlink" content-type="date" id="NCID0EGBBG" xlink:type="simple">3 July 2014</named-content>, “Hi53-14” D. Percy leg. (<abbrev xmlns:xlink="http://www.w3.org/1999/xlink" content-type="institution" xlink:title="Natural History Museum, London, UK" id="ABBRID0EKBBG" xlink:type="simple">BMNH</abbrev>)</td><td rowspan="1" colspan="1">
              <named-content xmlns:xlink="http://www.w3.org/1999/xlink" content-type="dwc:verbatimCoordinates" xlink:type="simple"><named-content content-type="geo-json" specific-use="{&#34;type&#34;:&#34;Point&#34;,&#34;coordinates&#34;:[-156.239800,20.810600]}" id="NCID0EWBBG" xlink:type="simple">20.8106, -156.2398</named-content></named-content>
            </td><td rowspan="1" colspan="1">−</td></tr><tr><td rowspan="1" colspan="1">paratypes</td><td rowspan="1" colspan="1">
              <named-content xmlns:xlink="http://www.w3.org/1999/xlink" content-type="specimen-count" id="NCID0EGCBG" xlink:type="simple">3f</named-content>
            </td><td rowspan="1" colspan="1">same data as previous except: <named-content xmlns:xlink="http://www.w3.org/1999/xlink" content-type="date" id="NCID0EOCBG" xlink:type="simple">25 July 2002</named-content>, “429-02” D. Percy leg. (<abbrev xmlns:xlink="http://www.w3.org/1999/xlink" content-type="institution" xlink:title="Natural History Museum, London, UK" id="ABBRID0ESCBG" xlink:type="simple">BMNH</abbrev>)</td><td rowspan="1" colspan="1">
              <named-content xmlns:xlink="http://www.w3.org/1999/xlink" content-type="dwc:verbatimCoordinates" xlink:type="simple"><named-content content-type="geo-json" specific-use="{&#34;type&#34;:&#34;Point&#34;,&#34;coordinates&#34;:[-156.260800,20.804700]}" id="NCID0E5CBG" xlink:type="simple">20.8047, -156.2608</named-content></named-content>
            </td><td rowspan="1" colspan="1">
              <ext-link xmlns:xlink="http://www.w3.org/1999/xlink" ext-link-type="gen" xlink:href="KY293816" xlink:type="simple">KY293816</ext-link>/<ext-link xmlns:xlink="http://www.w3.org/1999/xlink" ext-link-type="gen" xlink:href="KY294293" xlink:type="simple">KY294293</ext-link></td></tr><tr><td rowspan="1" colspan="1">other</td><td rowspan="1" colspan="1">
              <named-content xmlns:xlink="http://www.w3.org/1999/xlink" content-type="specimen-count" id="NCID0EYDBG" xlink:type="simple">1f</named-content>
            </td><td rowspan="1" colspan="1">Kamakou Preserve, Molokai, USA, on <tp:taxon-name><tp:taxon-name-part taxon-name-part-type="genus">Planchonella</tp:taxon-name-part> <tp:taxon-name-part taxon-name-part-type="species">sandwicensis</tp:taxon-name-part></tp:taxon-name>, <named-content xmlns:xlink="http://www.w3.org/1999/xlink" content-type="date" id="NCID0EKEBG" xlink:type="simple">17 August 2003</named-content>, “Hi20-03” D. Percy leg. (<abbrev xmlns:xlink="http://www.w3.org/1999/xlink" content-type="institution" xlink:title="Natural History Museum, London, UK" id="ABBRID0EOEBG" xlink:type="simple">BMNH</abbrev>)</td><td rowspan="1" colspan="1">
              <named-content xmlns:xlink="http://www.w3.org/1999/xlink" content-type="dwc:verbatimCoordinates" xlink:type="simple"><named-content content-type="geo-json" specific-use="{&#34;type&#34;:&#34;Point&#34;,&#34;coordinates&#34;:[-156.910800,21.123600]}" id="NCID0E1EBG" xlink:type="simple">21.1236, -156.9108</named-content></named-content>
            </td><td rowspan="1" colspan="1"/></tr><tr><td rowspan="1" colspan="1">other</td><td rowspan="1" colspan="1">
              <named-content xmlns:xlink="http://www.w3.org/1999/xlink" content-type="specimen-count" id="NCID0EKFBG" xlink:type="simple">1m</named-content>
            </td><td rowspan="1" colspan="1">Puu Kukui, boardwalk trail, West Maui, USA, ex <tp:taxon-name><tp:taxon-name-part taxon-name-part-type="genus">Metrosideros</tp:taxon-name-part> <tp:taxon-name-part taxon-name-part-type="species">polymorpha</tp:taxon-name-part></tp:taxon-name>, <named-content xmlns:xlink="http://www.w3.org/1999/xlink" content-type="date" id="NCID0E3FBG" xlink:type="simple">2 July 2014</named-content>, “Hi48-14” D. Percy leg. (<abbrev xmlns:xlink="http://www.w3.org/1999/xlink" content-type="institution" xlink:title="Natural History Museum, London, UK" id="ABBRID0EAGBG" xlink:type="simple">BMNH</abbrev>)</td><td rowspan="1" colspan="1">
              <named-content xmlns:xlink="http://www.w3.org/1999/xlink" content-type="dwc:verbatimCoordinates" xlink:type="simple"><named-content content-type="geo-json" specific-use="{&#34;type&#34;:&#34;Point&#34;,&#34;coordinates&#34;:[-156.613700,20.934300]}" id="NCID0EMGBG" xlink:type="simple">20.9343, -156.6137</named-content></named-content>
            </td><td rowspan="1" colspan="1">
              <ext-link xmlns:xlink="http://www.w3.org/1999/xlink" ext-link-type="gen" xlink:href="KY293806" xlink:type="simple">KY293806</ext-link>/<ext-link xmlns:xlink="http://www.w3.org/1999/xlink" ext-link-type="gen" xlink:href="KY294281" xlink:type="simple">KY294281</ext-link></td></tr><tr><td rowspan="1" colspan="1">other</td><td rowspan="1" colspan="1">
              <named-content xmlns:xlink="http://www.w3.org/1999/xlink" content-type="specimen-count" id="NCID0EGHBG" xlink:type="simple">1f</named-content>
            </td><td rowspan="1" colspan="1">same data as previous except: “Hi49-14” D. Percy leg. (<abbrev xmlns:xlink="http://www.w3.org/1999/xlink" content-type="institution" xlink:title="Natural History Museum, London, UK" id="ABBRID0EOHBG" xlink:type="simple">BMNH</abbrev>)</td><td rowspan="1" colspan="1">
              <named-content xmlns:xlink="http://www.w3.org/1999/xlink" content-type="dwc:verbatimCoordinates" xlink:type="simple"><named-content content-type="geo-json" specific-use="{&#34;type&#34;:&#34;Point&#34;,&#34;coordinates&#34;:[-156.613200,20.933900]}" id="NCID0E1HBG" xlink:type="simple">20.9339, -156.6132</named-content></named-content>
            </td><td rowspan="1" colspan="1">
              <ext-link xmlns:xlink="http://www.w3.org/1999/xlink" ext-link-type="gen" xlink:href="KY293807" xlink:type="simple">KY293807</ext-link>/<ext-link xmlns:xlink="http://www.w3.org/1999/xlink" ext-link-type="gen" xlink:href="KY294282" xlink:type="simple">KY294282</ext-link></td></tr><tr><td rowspan="1" colspan="1">other</td><td rowspan="1" colspan="1">
              <named-content xmlns:xlink="http://www.w3.org/1999/xlink" content-type="specimen-count" id="NCID0EUIBG" xlink:type="simple">1m</named-content>, <named-content xmlns:xlink="http://www.w3.org/1999/xlink" content-type="specimen-count" id="NCID0EYIBG" xlink:type="simple">1f</named-content></td><td rowspan="1" colspan="1">Olinda Flume Road, Makawao, East Maui, USA, ex <tp:taxon-name><tp:taxon-name-part taxon-name-part-type="genus">Metrosideros</tp:taxon-name-part> <tp:taxon-name-part taxon-name-part-type="species">polymorpha</tp:taxon-name-part></tp:taxon-name>, <named-content xmlns:xlink="http://www.w3.org/1999/xlink" content-type="date" id="NCID0EJJBG" xlink:type="simple">1 July 2014</named-content>, “Hi41-14” D. Percy leg. (<abbrev xmlns:xlink="http://www.w3.org/1999/xlink" content-type="institution" xlink:title="Natural History Museum, London, UK" id="ABBRID0ENJBG" xlink:type="simple">BMNH</abbrev>)</td><td rowspan="1" colspan="1">
              <named-content xmlns:xlink="http://www.w3.org/1999/xlink" content-type="dwc:verbatimCoordinates" xlink:type="simple"><named-content content-type="geo-json" specific-use="{&#34;type&#34;:&#34;Point&#34;,&#34;coordinates&#34;:[-156.238100,20.811500]}" id="NCID0EZJBG" xlink:type="simple">20.8115, -156.2381</named-content></named-content>
            </td><td rowspan="1" colspan="1">
              <ext-link xmlns:xlink="http://www.w3.org/1999/xlink" ext-link-type="gen" xlink:href="KY293804" xlink:type="simple">KY293804-05</ext-link>/<ext-link xmlns:xlink="http://www.w3.org/1999/xlink" ext-link-type="gen" xlink:href="KY294279" xlink:type="simple">KY294279-80</ext-link></td></tr><tr><td rowspan="1" colspan="1">other</td><td rowspan="1" colspan="1">
              <named-content xmlns:xlink="http://www.w3.org/1999/xlink" content-type="specimen-count" id="NCID0ETKBG" xlink:type="simple">3m</named-content>, <named-content xmlns:xlink="http://www.w3.org/1999/xlink" content-type="specimen-count" id="NCID0EXKBG" xlink:type="simple">2f</named-content></td><td rowspan="1" colspan="1">same data as previous except: <named-content xmlns:xlink="http://www.w3.org/1999/xlink" content-type="date" id="NCID0E5KBG" xlink:type="simple">3 July 14</named-content>, “Hi52-14” D. Percy leg. (<abbrev xmlns:xlink="http://www.w3.org/1999/xlink" content-type="institution" xlink:title="Natural History Museum, London, UK" id="ABBRID0ECLBG" xlink:type="simple">BMNH</abbrev>)</td><td rowspan="1" colspan="1">
              <named-content xmlns:xlink="http://www.w3.org/1999/xlink" content-type="dwc:verbatimCoordinates" xlink:type="simple"><named-content content-type="geo-json" specific-use="{&#34;type&#34;:&#34;Point&#34;,&#34;coordinates&#34;:[-156.250100,20.809900]}" id="NCID0EOLBG" xlink:type="simple">20.8099, -156.2501</named-content></named-content>
            </td><td rowspan="1" colspan="1">
              <ext-link xmlns:xlink="http://www.w3.org/1999/xlink" ext-link-type="gen" xlink:href="KY293808" xlink:type="simple">KY293808-12</ext-link>/<ext-link xmlns:xlink="http://www.w3.org/1999/xlink" ext-link-type="gen" xlink:href="KY294283" xlink:type="simple">KY294283-88</ext-link></td></tr><tr><td rowspan="1" colspan="1">other</td><td rowspan="1" colspan="1">
              <named-content xmlns:xlink="http://www.w3.org/1999/xlink" content-type="specimen-count" id="NCID0EIMBG" xlink:type="simple">1m</named-content>, <named-content xmlns:xlink="http://www.w3.org/1999/xlink" content-type="specimen-count" id="NCID0EMMBG" xlink:type="simple">3f</named-content></td><td rowspan="1" colspan="1">same data as previous except: “Hi53-14” D. Percy leg. (<abbrev xmlns:xlink="http://www.w3.org/1999/xlink" content-type="institution" xlink:title="Natural History Museum, London, UK" id="ABBRID0ETMBG" xlink:type="simple">BMNH</abbrev>)</td><td rowspan="1" colspan="1">
              <named-content xmlns:xlink="http://www.w3.org/1999/xlink" content-type="dwc:verbatimCoordinates" xlink:type="simple"><named-content content-type="geo-json" specific-use="{&#34;type&#34;:&#34;Point&#34;,&#34;coordinates&#34;:[-156.239800,20.810600]}" id="NCID0E6MBG" xlink:type="simple">20.8106, -156.2398</named-content></named-content>
            </td><td rowspan="1" colspan="1">
              <ext-link xmlns:xlink="http://www.w3.org/1999/xlink" ext-link-type="gen" xlink:href="KY293813" xlink:type="simple">KY293813-15</ext-link>/<ext-link xmlns:xlink="http://www.w3.org/1999/xlink" ext-link-type="gen" xlink:href="KY294289" xlink:type="simple">KY294289-92</ext-link></td></tr><tr><td rowspan="3" colspan="1">
              <tp:taxon-name><tp:taxon-name-part taxon-name-part-type="species">wyvernus</tp:taxon-name-part></tp:taxon-name>
            </td><td rowspan="1" colspan="1">holotype</td><td rowspan="1" colspan="1">m</td><td rowspan="1" colspan="1">Upper Hamakua Ditch, Kohala, Hawaii, USA, ex <tp:taxon-name><tp:taxon-name-part taxon-name-part-type="genus">Metrosideros</tp:taxon-name-part> <tp:taxon-name-part taxon-name-part-type="species">polymorpha</tp:taxon-name-part> <tp:taxon-name-part taxon-name-part-type="infraspecific-rank">var.</tp:taxon-name-part> <tp:taxon-name-part taxon-name-part-type="variety">glaberrima</tp:taxon-name-part></tp:taxon-name>, <named-content xmlns:xlink="http://www.w3.org/1999/xlink" content-type="date" id="NCID0E1OBG" xlink:type="simple">5 March 2014</named-content>, “Hi09-14” D. Percy leg. (<abbrev xmlns:xlink="http://www.w3.org/1999/xlink" content-type="institution" xlink:title="Natural History Museum, London, UK" id="ABBRID0E5OBG" xlink:type="simple">BMNH</abbrev>)</td><td rowspan="1" colspan="1">
              <named-content xmlns:xlink="http://www.w3.org/1999/xlink" content-type="dwc:verbatimCoordinates" xlink:type="simple"><named-content content-type="geo-json" specific-use="{&#34;type&#34;:&#34;Point&#34;,&#34;coordinates&#34;:[-155.671100,20.071400]}" id="NCID0EKPBG" xlink:type="simple">20.0714, -155.6711</named-content></named-content>
            </td><td rowspan="1" colspan="1">
              <ext-link xmlns:xlink="http://www.w3.org/1999/xlink" ext-link-type="gen" xlink:href="KY294127" xlink:type="simple">KY294127</ext-link>/<ext-link xmlns:xlink="http://www.w3.org/1999/xlink" ext-link-type="gen" xlink:href="KY294610" xlink:type="simple">KY294610</ext-link></td></tr><tr><td rowspan="1" colspan="1">paratype</td><td rowspan="1" colspan="1">
              <named-content xmlns:xlink="http://www.w3.org/1999/xlink" content-type="specimen-count" id="NCID0EEQBG" xlink:type="simple">1f</named-content>
            </td><td rowspan="1" colspan="1">same data as holotype</td><td rowspan="1" colspan="1"/><td rowspan="1" colspan="1">
              <ext-link xmlns:xlink="http://www.w3.org/1999/xlink" ext-link-type="gen" xlink:href="KY294126" xlink:type="simple">KY294126</ext-link>/<ext-link xmlns:xlink="http://www.w3.org/1999/xlink" ext-link-type="gen" xlink:href="KY294609" xlink:type="simple">KY294609</ext-link></td></tr><tr><td rowspan="1" colspan="1">other</td><td rowspan="1" colspan="1">
              <named-content xmlns:xlink="http://www.w3.org/1999/xlink" content-type="specimen-count" id="NCID0EDRBG" xlink:type="simple">1m</named-content>
            </td><td rowspan="1" colspan="1">Upper Hamakua Ditch, Kohala, Hawaii, USA, ex <tp:taxon-name><tp:taxon-name-part taxon-name-part-type="genus">Metrosideros</tp:taxon-name-part> <tp:taxon-name-part taxon-name-part-type="species">polymorpha</tp:taxon-name-part> <tp:taxon-name-part taxon-name-part-type="infraspecific-rank">var.</tp:taxon-name-part> <tp:taxon-name-part taxon-name-part-type="variety">glaberrima</tp:taxon-name-part></tp:taxon-name>, <named-content xmlns:xlink="http://www.w3.org/1999/xlink" content-type="date" id="NCID0E3RBG" xlink:type="simple">5 March 2014</named-content>, “Hi08-14” D. Percy leg. (<abbrev xmlns:xlink="http://www.w3.org/1999/xlink" content-type="institution" xlink:title="Natural History Museum, London, UK" id="ABBRID0EASBG" xlink:type="simple">BMNH</abbrev>)</td><td rowspan="1" colspan="1">
              <named-content xmlns:xlink="http://www.w3.org/1999/xlink" content-type="dwc:verbatimCoordinates" xlink:type="simple"><named-content content-type="geo-json" specific-use="{&#34;type&#34;:&#34;Point&#34;,&#34;coordinates&#34;:[-155.669700,20.069300]}" id="NCID0EMSBG" xlink:type="simple">20.0693, -155.6697</named-content></named-content>
            </td><td rowspan="1" colspan="1">
              <ext-link xmlns:xlink="http://www.w3.org/1999/xlink" ext-link-type="gen" xlink:href="KY294125" xlink:type="simple">KY294125</ext-link>/<ext-link xmlns:xlink="http://www.w3.org/1999/xlink" ext-link-type="gen" xlink:href="KY294608" xlink:type="simple">KY294608</ext-link></td></tr><tr><td rowspan="7" colspan="1">
              <tp:taxon-name><tp:taxon-name-part taxon-name-part-type="species">wyvernus</tp:taxon-name-part></tp:taxon-name>
            </td><td rowspan="1" colspan="1">other</td><td rowspan="1" colspan="1">
              <named-content xmlns:xlink="http://www.w3.org/1999/xlink" content-type="specimen-count" id="NCID0ETTBG" xlink:type="simple">1f</named-content>
            </td><td rowspan="1" colspan="1">same data as previous except: ex <tp:taxon-name><tp:taxon-name-part taxon-name-part-type="genus">Metrosideros</tp:taxon-name-part> <tp:taxon-name-part taxon-name-part-type="species">polymorpha</tp:taxon-name-part> <tp:taxon-name-part taxon-name-part-type="infraspecific-rank">var.</tp:taxon-name-part> <tp:taxon-name-part taxon-name-part-type="variety">polymorpha</tp:taxon-name-part></tp:taxon-name>, “Hi10-14” D. Percy leg. (<abbrev xmlns:xlink="http://www.w3.org/1999/xlink" content-type="institution" xlink:title="Natural History Museum, London, UK" id="ABBRID0EMUBG" xlink:type="simple">BMNH</abbrev>)</td><td rowspan="1" colspan="1">
              <named-content xmlns:xlink="http://www.w3.org/1999/xlink" content-type="dwc:verbatimCoordinates" xlink:type="simple"><named-content content-type="geo-json" specific-use="{&#34;type&#34;:&#34;Point&#34;,&#34;coordinates&#34;:[-155.677800,20.085300]}" id="NCID0EYUBG" xlink:type="simple">20.0853, -155.6778</named-content></named-content>
            </td><td rowspan="1" colspan="1">
              <ext-link xmlns:xlink="http://www.w3.org/1999/xlink" ext-link-type="gen" xlink:href="KY294128" xlink:type="simple">KY294128</ext-link>/<ext-link xmlns:xlink="http://www.w3.org/1999/xlink" ext-link-type="gen" xlink:href="KY294611" xlink:type="simple">KY294611</ext-link></td></tr><tr><td rowspan="1" colspan="1">other</td><td rowspan="1" colspan="1">
              <named-content xmlns:xlink="http://www.w3.org/1999/xlink" content-type="specimen-count" id="NCID0ESVBG" xlink:type="simple">1m</named-content>, <named-content xmlns:xlink="http://www.w3.org/1999/xlink" content-type="specimen-count" id="NCID0EWVBG" xlink:type="simple">1f</named-content></td><td rowspan="1" colspan="1">same data as previous except: ex <tp:taxon-name><tp:taxon-name-part taxon-name-part-type="genus">Metrosideros</tp:taxon-name-part> <tp:taxon-name-part taxon-name-part-type="species">polymorpha</tp:taxon-name-part></tp:taxon-name>, “Hi11-14” D. Percy leg. (<abbrev xmlns:xlink="http://www.w3.org/1999/xlink" content-type="institution" xlink:title="Natural History Museum, London, UK" id="ABBRID0EHWBG" xlink:type="simple">BMNH</abbrev>)</td><td rowspan="1" colspan="1">
              <named-content xmlns:xlink="http://www.w3.org/1999/xlink" content-type="dwc:verbatimCoordinates" xlink:type="simple"><named-content content-type="geo-json" specific-use="{&#34;type&#34;:&#34;Point&#34;,&#34;coordinates&#34;:[-155.679100,20.085200]}" id="NCID0ETWBG" xlink:type="simple">20.0852, -155.6791</named-content></named-content>
            </td><td rowspan="1" colspan="1">
              <ext-link xmlns:xlink="http://www.w3.org/1999/xlink" ext-link-type="gen" xlink:href="KY294129" xlink:type="simple">KY294129-30</ext-link>/<ext-link xmlns:xlink="http://www.w3.org/1999/xlink" ext-link-type="gen" xlink:href="KY294612" xlink:type="simple">KY294612-13</ext-link></td></tr><tr><td rowspan="1" colspan="1">other</td><td rowspan="1" colspan="1">
              <named-content xmlns:xlink="http://www.w3.org/1999/xlink" content-type="specimen-count" id="NCID0ENXBG" xlink:type="simple">2m</named-content>, <named-content xmlns:xlink="http://www.w3.org/1999/xlink" content-type="specimen-count" id="NCID0ERXBG" xlink:type="simple">3f</named-content></td><td rowspan="1" colspan="1">same data as previous except: “Hi12-14” D. Percy leg. (<abbrev xmlns:xlink="http://www.w3.org/1999/xlink" content-type="institution" xlink:title="Natural History Museum, London, UK" id="ABBRID0EYXBG" xlink:type="simple">BMNH</abbrev>)</td><td rowspan="1" colspan="1">
              <named-content xmlns:xlink="http://www.w3.org/1999/xlink" content-type="dwc:verbatimCoordinates" xlink:type="simple"><named-content content-type="geo-json" specific-use="{&#34;type&#34;:&#34;Point&#34;,&#34;coordinates&#34;:[-155.675200,20.084100]}" id="NCID0EEYBG" xlink:type="simple">20.0841, -155.6752</named-content></named-content>
            </td><td rowspan="1" colspan="1">
              <ext-link xmlns:xlink="http://www.w3.org/1999/xlink" ext-link-type="gen" xlink:href="KY294131" xlink:type="simple">KY294131-35</ext-link>/<ext-link xmlns:xlink="http://www.w3.org/1999/xlink" ext-link-type="gen" xlink:href="KY294614" xlink:type="simple">KY294614-18</ext-link></td></tr><tr><td rowspan="1" colspan="1">other</td><td rowspan="1" colspan="1">
              <named-content xmlns:xlink="http://www.w3.org/1999/xlink" content-type="specimen-count" id="NCID0E5YBG" xlink:type="simple">1m</named-content>
            </td><td rowspan="1" colspan="1">Puu Makaala, Hawaii, USA, ex <tp:taxon-name><tp:taxon-name-part taxon-name-part-type="genus">Metrosideros</tp:taxon-name-part> <tp:taxon-name-part taxon-name-part-type="species">polymorpha</tp:taxon-name-part></tp:taxon-name>, <named-content xmlns:xlink="http://www.w3.org/1999/xlink" content-type="date" id="NCID0EQZBG" xlink:type="simple">6 March 2014</named-content>, “Hi15-14” D. Percy leg. (<abbrev xmlns:xlink="http://www.w3.org/1999/xlink" content-type="institution" xlink:title="Natural History Museum, London, UK" id="ABBRID0EUZBG" xlink:type="simple">BMNH</abbrev>)</td><td rowspan="1" colspan="1">
              <named-content xmlns:xlink="http://www.w3.org/1999/xlink" content-type="dwc:verbatimCoordinates" xlink:type="simple"><named-content content-type="geo-json" specific-use="{&#34;type&#34;:&#34;Point&#34;,&#34;coordinates&#34;:[-155.231200,19.549500]}" id="NCID0EA1BG" xlink:type="simple">19.5495, -155.2312</named-content></named-content>
            </td><td rowspan="1" colspan="1">
              <ext-link xmlns:xlink="http://www.w3.org/1999/xlink" ext-link-type="gen" xlink:href="KY294136" xlink:type="simple">KY294136</ext-link>/<ext-link xmlns:xlink="http://www.w3.org/1999/xlink" ext-link-type="gen" xlink:href="KY294619" xlink:type="simple">KY294619</ext-link></td></tr><tr><td rowspan="1" colspan="1">other</td><td rowspan="1" colspan="1">
              <named-content xmlns:xlink="http://www.w3.org/1999/xlink" content-type="specimen-count" id="NCID0E11BG" xlink:type="simple">1f</named-content>
            </td><td rowspan="1" colspan="1">Gulch below Puu O Umi, Kohala, Hawaii, USA, ex <tp:taxon-name><tp:taxon-name-part taxon-name-part-type="genus">Metrosideros</tp:taxon-name-part> <tp:taxon-name-part taxon-name-part-type="species">polymorpha</tp:taxon-name-part></tp:taxon-name>, <named-content xmlns:xlink="http://www.w3.org/1999/xlink" content-type="date" id="NCID0EM2BG" xlink:type="simple">17 July 2013</named-content>, “Hi35-13” D. Percy leg. (<abbrev xmlns:xlink="http://www.w3.org/1999/xlink" content-type="institution" xlink:title="Natural History Museum, London, UK" id="ABBRID0EQ2BG" xlink:type="simple">BMNH</abbrev>)</td><td rowspan="1" colspan="1">
              <named-content xmlns:xlink="http://www.w3.org/1999/xlink" content-type="dwc:verbatimCoordinates" xlink:type="simple"><named-content content-type="geo-json" specific-use="{&#34;type&#34;:&#34;Point&#34;,&#34;coordinates&#34;:[-155.718900,20.063000]}" id="NCID0E32BG" xlink:type="simple">20.0630, -155.7189</named-content></named-content>
            </td><td rowspan="1" colspan="1">
              <ext-link xmlns:xlink="http://www.w3.org/1999/xlink" ext-link-type="gen" xlink:href="KY294137" xlink:type="simple">KY294137</ext-link>/<ext-link xmlns:xlink="http://www.w3.org/1999/xlink" ext-link-type="gen" xlink:href="KY294621" xlink:type="simple">KY294621</ext-link></td></tr><tr><td rowspan="1" colspan="1">other</td><td rowspan="1" colspan="1">
              <named-content xmlns:xlink="http://www.w3.org/1999/xlink" content-type="specimen-count" id="NCID0EW3BG" xlink:type="simple">1f</named-content>
            </td><td rowspan="1" colspan="1">Humuula trail, Hawaii, USA, ex <tp:taxon-name><tp:taxon-name-part taxon-name-part-type="genus">Metrosideros</tp:taxon-name-part> <tp:taxon-name-part taxon-name-part-type="species">polymorpha</tp:taxon-name-part> <tp:taxon-name-part taxon-name-part-type="infraspecific-rank">var.</tp:taxon-name-part> <tp:taxon-name-part taxon-name-part-type="variety">glaberrima</tp:taxon-name-part></tp:taxon-name>, <named-content xmlns:xlink="http://www.w3.org/1999/xlink" content-type="date" id="NCID0EP4BG" xlink:type="simple">20 July 2013</named-content>, “Hi59-13” D. Percy leg. (<abbrev xmlns:xlink="http://www.w3.org/1999/xlink" content-type="institution" xlink:title="Natural History Museum, London, UK" id="ABBRID0ET4BG" xlink:type="simple">BMNH</abbrev>)</td><td rowspan="1" colspan="1">
              <named-content xmlns:xlink="http://www.w3.org/1999/xlink" content-type="dwc:verbatimCoordinates" xlink:type="simple"><named-content content-type="geo-json" specific-use="{&#34;type&#34;:&#34;Point&#34;,&#34;coordinates&#34;:[-155.302800,19.965200]}" id="NCID0E64BG" xlink:type="simple">19.9652, -155.3028</named-content></named-content>
            </td><td rowspan="1" colspan="1">/<ext-link xmlns:xlink="http://www.w3.org/1999/xlink" ext-link-type="gen" xlink:href="KY294620" xlink:type="simple">KY294620</ext-link></td></tr><tr><td rowspan="1" colspan="1">other</td><td rowspan="1" colspan="1">
              <named-content xmlns:xlink="http://www.w3.org/1999/xlink" content-type="specimen-count" id="NCID0EU5BG" xlink:type="simple">1m</named-content>
            </td><td rowspan="1" colspan="1">Kehena, 3200ft, Kohala, Hawaii, USA, on <tp:taxon-name><tp:taxon-name-part taxon-name-part-type="genus">Melicope</tp:taxon-name-part></tp:taxon-name>, <named-content xmlns:xlink="http://www.w3.org/1999/xlink" content-type="date" id="NCID0EC6BG" xlink:type="simple">12 August 2010</named-content>, “JG2” J. Giffin leg. (<abbrev xmlns:xlink="http://www.w3.org/1999/xlink" content-type="institution" xlink:title="Natural History Museum, London, UK" id="ABBRID0EG6BG" xlink:type="simple">BMNH</abbrev>)</td><td rowspan="1" colspan="1">−</td><td rowspan="1" colspan="1">−</td></tr><tr><td rowspan="2" colspan="1">
              <tp:taxon-name><tp:taxon-name-part taxon-name-part-type="species">nigrilineatus</tp:taxon-name-part></tp:taxon-name>
            </td><td rowspan="1" colspan="1">holotype</td><td rowspan="1" colspan="1">f</td><td rowspan="1" colspan="1">1868 lava flow, near Kahuku Ranch, SW Hawaii, USA, ex <tp:taxon-name><tp:taxon-name-part taxon-name-part-type="genus">Metrosideros</tp:taxon-name-part> <tp:taxon-name-part taxon-name-part-type="species">polymorpha</tp:taxon-name-part> <tp:taxon-name-part taxon-name-part-type="infraspecific-rank">var.</tp:taxon-name-part> <tp:taxon-name-part taxon-name-part-type="variety">incana</tp:taxon-name-part></tp:taxon-name>, <named-content xmlns:xlink="http://www.w3.org/1999/xlink" content-type="date" id="NCID0E2AAI" xlink:type="simple">9 July 2002</named-content>, “421-02” D. Percy leg. (<abbrev xmlns:xlink="http://www.w3.org/1999/xlink" content-type="institution" xlink:title="Natural History Museum, London, UK" id="ABBRID0E6AAI" xlink:type="simple">BMNH</abbrev>)</td><td rowspan="1" colspan="1">
              <named-content xmlns:xlink="http://www.w3.org/1999/xlink" content-type="dwc:verbatimCoordinates" xlink:type="simple"><named-content content-type="geo-json" specific-use="{&#34;type&#34;:&#34;Point&#34;,&#34;coordinates&#34;:[-155.695000,19.060000]}" id="NCID0ELBAI" xlink:type="simple">19.0600, -155.6950</named-content></named-content>
            </td><td rowspan="1" colspan="1">
              <ext-link xmlns:xlink="http://www.w3.org/1999/xlink" ext-link-type="gen" xlink:href="KY293901" xlink:type="simple">KY293901</ext-link>/<ext-link xmlns:xlink="http://www.w3.org/1999/xlink" ext-link-type="gen" xlink:href="KY294377" xlink:type="simple">KY294377</ext-link></td></tr><tr><td rowspan="1" colspan="1">paratypes</td><td rowspan="1" colspan="1">
              <named-content xmlns:xlink="http://www.w3.org/1999/xlink" content-type="specimen-count" id="NCID0EFCAI" xlink:type="simple">2f</named-content>
            </td><td rowspan="1" colspan="1">same data as holotype</td><td rowspan="1" colspan="1"/><td rowspan="1" colspan="1">−</td></tr><tr><td rowspan="1" colspan="1">
              <tp:taxon-name><tp:taxon-name-part taxon-name-part-type="species">kapo</tp:taxon-name-part></tp:taxon-name>
            </td><td rowspan="1" colspan="1">holotype</td><td rowspan="1" colspan="1">f</td><td rowspan="1" colspan="1">Upper Hamakua Ditch, Kohala, Hawaii, USA, ex <tp:taxon-name><tp:taxon-name-part taxon-name-part-type="genus">Metrosideros</tp:taxon-name-part> <tp:taxon-name-part taxon-name-part-type="species">polymorpha</tp:taxon-name-part> <tp:taxon-name-part taxon-name-part-type="infraspecific-rank">var.</tp:taxon-name-part> <tp:taxon-name-part taxon-name-part-type="variety">polymorpha</tp:taxon-name-part></tp:taxon-name>, <named-content xmlns:xlink="http://www.w3.org/1999/xlink" content-type="date" id="NCID0E2DAI" xlink:type="simple">5 March 2014</named-content>, “Hi10-14” D. Percy leg. (<abbrev xmlns:xlink="http://www.w3.org/1999/xlink" content-type="institution" xlink:title="Natural History Museum, London, UK" id="ABBRID0E6DAI" xlink:type="simple">BMNH</abbrev>)</td><td rowspan="1" colspan="1">
              <named-content xmlns:xlink="http://www.w3.org/1999/xlink" content-type="dwc:verbatimCoordinates" xlink:type="simple"><named-content content-type="geo-json" specific-use="{&#34;type&#34;:&#34;Point&#34;,&#34;coordinates&#34;:[-155.677800,20.085300]}" id="NCID0ELEAI" xlink:type="simple">20.0853, -155.6778</named-content></named-content>
            </td><td rowspan="1" colspan="1">
              <ext-link xmlns:xlink="http://www.w3.org/1999/xlink" ext-link-type="gen" xlink:href="KY293821" xlink:type="simple">KY293821</ext-link>/<ext-link xmlns:xlink="http://www.w3.org/1999/xlink" ext-link-type="gen" xlink:href="KY294298" xlink:type="simple">KY294298</ext-link></td></tr><tr><td rowspan="7" colspan="1">
              <tp:taxon-name><tp:taxon-name-part taxon-name-part-type="species">proboscideus</tp:taxon-name-part></tp:taxon-name>
            </td><td rowspan="1" colspan="1">holotype</td><td rowspan="1" colspan="1">m</td><td rowspan="1" colspan="1">Upper Hamakua Ditch, Kohala, Hawaii, USA, ex <tp:taxon-name><tp:taxon-name-part taxon-name-part-type="genus">Metrosideros</tp:taxon-name-part> <tp:taxon-name-part taxon-name-part-type="species">polymorpha</tp:taxon-name-part> <tp:taxon-name-part taxon-name-part-type="infraspecific-rank">var.</tp:taxon-name-part> <tp:taxon-name-part taxon-name-part-type="variety">polymorpha</tp:taxon-name-part></tp:taxon-name>, <named-content xmlns:xlink="http://www.w3.org/1999/xlink" content-type="date" id="NCID0EGGAI" xlink:type="simple">5 March 2014</named-content>, “Hi10-14” D. Percy leg. (<abbrev xmlns:xlink="http://www.w3.org/1999/xlink" content-type="institution" xlink:title="Natural History Museum, London, UK" id="ABBRID0EKGAI" xlink:type="simple">BMNH</abbrev>)</td><td rowspan="1" colspan="1">
              <named-content xmlns:xlink="http://www.w3.org/1999/xlink" content-type="dwc:verbatimCoordinates" xlink:type="simple"><named-content content-type="geo-json" specific-use="{&#34;type&#34;:&#34;Point&#34;,&#34;coordinates&#34;:[-155.677800,20.085300]}" id="NCID0EWGAI" xlink:type="simple">20.0853, -155.6778</named-content></named-content>
            </td><td rowspan="1" colspan="1">
              <ext-link xmlns:xlink="http://www.w3.org/1999/xlink" ext-link-type="gen" xlink:href="KY294091" xlink:type="simple">KY294091</ext-link>/<ext-link xmlns:xlink="http://www.w3.org/1999/xlink" ext-link-type="gen" xlink:href="KY294568" xlink:type="simple">KY294568</ext-link></td></tr><tr><td rowspan="1" colspan="1">paratypes</td><td rowspan="1" colspan="1">
              <named-content xmlns:xlink="http://www.w3.org/1999/xlink" content-type="specimen-count" id="NCID0EQHAI" xlink:type="simple">1m</named-content>, <named-content xmlns:xlink="http://www.w3.org/1999/xlink" content-type="specimen-count" id="NCID0EUHAI" xlink:type="simple">2f</named-content>, <named-content xmlns:xlink="http://www.w3.org/1999/xlink" content-type="specimen-count" id="NCID0EYHAI" xlink:type="simple">9i</named-content></td><td rowspan="1" colspan="1">Puu O Umi, Kohala, Hawaii, USA, ex <tp:taxon-name><tp:taxon-name-part taxon-name-part-type="genus">Metrosideros</tp:taxon-name-part> <tp:taxon-name-part taxon-name-part-type="species">polymorpha</tp:taxon-name-part> <tp:taxon-name-part taxon-name-part-type="infraspecific-rank">var.</tp:taxon-name-part> <tp:taxon-name-part taxon-name-part-type="variety">polymorpha</tp:taxon-name-part></tp:taxon-name>, <named-content xmlns:xlink="http://www.w3.org/1999/xlink" content-type="date" id="NCID0EQIAI" xlink:type="simple">2 June 2011</named-content>, “Hi07-11” D. Percy leg. (<abbrev xmlns:xlink="http://www.w3.org/1999/xlink" content-type="institution" xlink:title="Natural History Museum, London, UK" id="ABBRID0EUIAI" xlink:type="simple">BMNH</abbrev>)</td><td rowspan="1" colspan="1">
              <named-content xmlns:xlink="http://www.w3.org/1999/xlink" content-type="dwc:verbatimCoordinates" xlink:type="simple"><named-content content-type="geo-json" specific-use="{&#34;type&#34;:&#34;Point&#34;,&#34;coordinates&#34;:[-155.724000,20.070100]}" id="NCID0EAJAI" xlink:type="simple">20.0701, -155.7240</named-content></named-content>
            </td><td rowspan="1" colspan="1">
              <ext-link xmlns:xlink="http://www.w3.org/1999/xlink" ext-link-type="gen" xlink:href="KY294095" xlink:type="simple">KY294095-96</ext-link>/<ext-link xmlns:xlink="http://www.w3.org/1999/xlink" ext-link-type="gen" xlink:href="KY294573" xlink:type="simple">KY294573-74</ext-link></td></tr><tr><td rowspan="1" colspan="1">other</td><td rowspan="1" colspan="1">
              <named-content xmlns:xlink="http://www.w3.org/1999/xlink" content-type="specimen-count" id="NCID0E1JAI" xlink:type="simple">1i</named-content>
            </td><td rowspan="1" colspan="1">Saddle Rd., 4000ft, Hawaii, USA, ex <tp:taxon-name><tp:taxon-name-part taxon-name-part-type="genus">Metrosideros</tp:taxon-name-part></tp:taxon-name>, <named-content xmlns:xlink="http://www.w3.org/1999/xlink" content-type="date" id="NCID0EIKAI" xlink:type="simple">28 August <named-content content-type="specimen-count" id="NCID0EMKAI" xlink:type="simple">1973</named-content>, J</named-content>. Beardsley leg. (<named-content xmlns:xlink="http://www.w3.org/1999/xlink" content-type="dwc:institutional_code" xlink:type="simple">BPBM</named-content>)</td><td rowspan="1" colspan="1">−</td><td rowspan="1" colspan="1">−</td></tr><tr><td rowspan="1" colspan="1">other</td><td rowspan="1" colspan="1">
              <named-content xmlns:xlink="http://www.w3.org/1999/xlink" content-type="specimen-count" id="NCID0EELAI" xlink:type="simple">
                <named-content content-type="specimen-count" id="NCID0EILAI" xlink:type="simple">4i</named-content>
              </named-content>
            </td><td rowspan="1" colspan="1">same data as previous except: 4500-5000ft, <named-content xmlns:xlink="http://www.w3.org/1999/xlink" content-type="date" id="NCID0ERLAI" xlink:type="simple">16 April <named-content content-type="specimen-count" id="NCID0EVLAI" xlink:type="simple">1973</named-content>, J</named-content>. Beardsley leg. (<named-content xmlns:xlink="http://www.w3.org/1999/xlink" content-type="dwc:institutional_code" xlink:type="simple">BPBM</named-content>)</td><td rowspan="1" colspan="1">−</td><td rowspan="1" colspan="1">−</td></tr><tr><td rowspan="1" colspan="1">other</td><td rowspan="1" colspan="1">
              <named-content xmlns:xlink="http://www.w3.org/1999/xlink" content-type="specimen-count" id="NCID0ENMAI" xlink:type="simple">1f</named-content>
            </td><td rowspan="1" colspan="1">Olaa Forest, Hawaii, USA, ex <tp:taxon-name><tp:taxon-name-part taxon-name-part-type="genus">Metrosideros</tp:taxon-name-part> <tp:taxon-name-part taxon-name-part-type="species">polymorpha</tp:taxon-name-part></tp:taxon-name>, <named-content xmlns:xlink="http://www.w3.org/1999/xlink" content-type="date" id="NCID0E6MAI" xlink:type="simple">27 July 2002</named-content>, “434-02” D. Percy leg. (<abbrev xmlns:xlink="http://www.w3.org/1999/xlink" content-type="institution" xlink:title="Natural History Museum, London, UK" id="ABBRID0EDNAI" xlink:type="simple">BMNH</abbrev>)</td><td rowspan="1" colspan="1">
              <named-content xmlns:xlink="http://www.w3.org/1999/xlink" content-type="dwc:verbatimCoordinates" xlink:type="simple"><named-content content-type="geo-json" specific-use="{&#34;type&#34;:&#34;Point&#34;,&#34;coordinates&#34;:[-155.204100,19.449600]}" id="NCID0EPNAI" xlink:type="simple">19.4496, -155.2041</named-content></named-content>
            </td><td rowspan="1" colspan="1">−</td></tr><tr><td rowspan="1" colspan="1">other</td><td rowspan="1" colspan="1">
              <named-content xmlns:xlink="http://www.w3.org/1999/xlink" content-type="specimen-count" id="NCID0E6NAI" xlink:type="simple">1f</named-content>
            </td><td rowspan="1" colspan="1">Kipuka off Saddle Road, Hawaii, USA, ex <tp:taxon-name><tp:taxon-name-part taxon-name-part-type="genus">Metrosideros</tp:taxon-name-part> <tp:taxon-name-part taxon-name-part-type="species">polymorpha</tp:taxon-name-part> <tp:taxon-name-part taxon-name-part-type="infraspecific-rank">var.</tp:taxon-name-part> <tp:taxon-name-part taxon-name-part-type="variety">polymorpha</tp:taxon-name-part></tp:taxon-name>, <named-content xmlns:xlink="http://www.w3.org/1999/xlink" content-type="date" id="NCID0EYOAI" xlink:type="simple">4 March 2014</named-content>, “Hi02-14” D. Percy leg. (<abbrev xmlns:xlink="http://www.w3.org/1999/xlink" content-type="institution" xlink:title="Natural History Museum, London, UK" id="ABBRID0E3OAI" xlink:type="simple">BMNH</abbrev>)</td><td rowspan="1" colspan="1">
              <named-content xmlns:xlink="http://www.w3.org/1999/xlink" content-type="dwc:verbatimCoordinates" xlink:type="simple"><named-content content-type="geo-json" specific-use="{&#34;type&#34;:&#34;Point&#34;,&#34;coordinates&#34;:[-155.339400,19.672900]}" id="NCID0EIPAI" xlink:type="simple">19.6729, -155.3394</named-content></named-content>
            </td><td rowspan="1" colspan="1">
              <ext-link xmlns:xlink="http://www.w3.org/1999/xlink" ext-link-type="gen" xlink:href="KY294090" xlink:type="simple">KY294090</ext-link>/<ext-link xmlns:xlink="http://www.w3.org/1999/xlink" ext-link-type="gen" xlink:href="KY294567" xlink:type="simple">KY294567</ext-link></td></tr><tr><td rowspan="1" colspan="1">other</td><td rowspan="1" colspan="1">
              <named-content xmlns:xlink="http://www.w3.org/1999/xlink" content-type="specimen-count" id="NCID0ECQAI" xlink:type="simple">2m</named-content>, <named-content xmlns:xlink="http://www.w3.org/1999/xlink" content-type="specimen-count" id="NCID0EGQAI" xlink:type="simple">2f</named-content></td><td rowspan="1" colspan="1">Koloko Drive, Honuaula, Hualalai, Hawaii, USA, ex <tp:taxon-name><tp:taxon-name-part taxon-name-part-type="genus">Metrosideros</tp:taxon-name-part> <tp:taxon-name-part taxon-name-part-type="species">polymorpha</tp:taxon-name-part></tp:taxon-name>, <named-content xmlns:xlink="http://www.w3.org/1999/xlink" content-type="date" id="NCID0EXQAI" xlink:type="simple">8 March 2014</named-content>, “Hi30-14” D. Percy leg. (<abbrev xmlns:xlink="http://www.w3.org/1999/xlink" content-type="institution" xlink:title="Natural History Museum, London, UK" id="ABBRID0E2QAI" xlink:type="simple">BMNH</abbrev>)</td><td rowspan="1" colspan="1">
              <named-content xmlns:xlink="http://www.w3.org/1999/xlink" content-type="dwc:verbatimCoordinates" xlink:type="simple"><named-content content-type="geo-json" specific-use="{&#34;type&#34;:&#34;Point&#34;,&#34;coordinates&#34;:[-155.924300,19.707900]}" id="NCID0EHRAI" xlink:type="simple">19.7079, -155.9243</named-content></named-content>
            </td><td rowspan="1" colspan="1">
              <ext-link xmlns:xlink="http://www.w3.org/1999/xlink" ext-link-type="gen" xlink:href="KY294092" xlink:type="simple">KY294092-94</ext-link>/<ext-link xmlns:xlink="http://www.w3.org/1999/xlink" ext-link-type="gen" xlink:href="KY294569" xlink:type="simple">KY294569-72</ext-link></td></tr><tr><td rowspan="3" colspan="1">
              <tp:taxon-name><tp:taxon-name-part taxon-name-part-type="species">proboscideus</tp:taxon-name-part></tp:taxon-name>
            </td><td rowspan="1" colspan="1">other</td><td rowspan="1" colspan="1">
              <named-content xmlns:xlink="http://www.w3.org/1999/xlink" content-type="specimen-count" id="NCID0EOSAI" xlink:type="simple">2m</named-content>, <named-content xmlns:xlink="http://www.w3.org/1999/xlink" content-type="specimen-count" id="NCID0ESSAI" xlink:type="simple">1f</named-content></td><td rowspan="1" colspan="1">Kau, Hawaii, USA, ex <tp:taxon-name><tp:taxon-name-part taxon-name-part-type="genus">Metrosideros</tp:taxon-name-part> <tp:taxon-name-part taxon-name-part-type="species">polymorpha</tp:taxon-name-part></tp:taxon-name>, <named-content xmlns:xlink="http://www.w3.org/1999/xlink" content-type="date" id="NCID0EDTAI" xlink:type="simple">12 July 2013</named-content>, “Hi05-13” D. Percy leg. (<abbrev xmlns:xlink="http://www.w3.org/1999/xlink" content-type="institution" xlink:title="Natural History Museum, London, UK" id="ABBRID0EHTAI" xlink:type="simple">BMNH</abbrev>)</td><td rowspan="1" colspan="1">
              <named-content xmlns:xlink="http://www.w3.org/1999/xlink" content-type="dwc:verbatimCoordinates" xlink:type="simple"><named-content content-type="geo-json" specific-use="{&#34;type&#34;:&#34;Point&#34;,&#34;coordinates&#34;:[-155.585000,19.188300]}" id="NCID0ETTAI" xlink:type="simple">19.1883, -155.5850</named-content></named-content>
            </td><td rowspan="1" colspan="1">
              <ext-link xmlns:xlink="http://www.w3.org/1999/xlink" ext-link-type="gen" xlink:href="KY294098-100" xlink:type="simple">KY294098-100</ext-link>/<ext-link xmlns:xlink="http://www.w3.org/1999/xlink" ext-link-type="gen" xlink:href="KY294576" xlink:type="simple">KY294576-78</ext-link></td></tr><tr><td rowspan="1" colspan="1">other</td><td rowspan="1" colspan="1">
              <named-content xmlns:xlink="http://www.w3.org/1999/xlink" content-type="specimen-count" id="NCID0ENUAI" xlink:type="simple">1m</named-content>
            </td><td rowspan="1" colspan="1">Tree Planting Road, off Saddle Road, Hawaii, USA, ex <tp:taxon-name><tp:taxon-name-part taxon-name-part-type="genus">Metrosideros</tp:taxon-name-part> <tp:taxon-name-part taxon-name-part-type="species">polymorpha</tp:taxon-name-part></tp:taxon-name>, <named-content xmlns:xlink="http://www.w3.org/1999/xlink" content-type="date" id="NCID0E6UAI" xlink:type="simple">3 June 2011</named-content>, “Hi09-11” D. Percy leg. (<abbrev xmlns:xlink="http://www.w3.org/1999/xlink" content-type="institution" xlink:title="Natural History Museum, London, UK" id="ABBRID0EDVAI" xlink:type="simple">BMNH</abbrev>)</td><td rowspan="1" colspan="1">
              <named-content xmlns:xlink="http://www.w3.org/1999/xlink" content-type="dwc:verbatimCoordinates" xlink:type="simple"><named-content content-type="geo-json" specific-use="{&#34;type&#34;:&#34;Point&#34;,&#34;coordinates&#34;:[-155.292700,19.684000]}" id="NCID0EPVAI" xlink:type="simple">19.6840, -155.2927</named-content></named-content>
            </td><td rowspan="1" colspan="1">
              <ext-link xmlns:xlink="http://www.w3.org/1999/xlink" ext-link-type="gen" xlink:href="KY294097" xlink:type="simple">KY294097</ext-link>/<ext-link xmlns:xlink="http://www.w3.org/1999/xlink" ext-link-type="gen" xlink:href="KY294575" xlink:type="simple">KY294575</ext-link></td></tr><tr><td rowspan="1" colspan="1">other</td><td rowspan="1" colspan="1">
              <named-content xmlns:xlink="http://www.w3.org/1999/xlink" content-type="specimen-count" id="NCID0EJWAI" xlink:type="simple">1m</named-content>
            </td><td rowspan="1" colspan="1">same data as previous except: ex <tp:taxon-name><tp:taxon-name-part taxon-name-part-type="genus">Metrosideros</tp:taxon-name-part> <tp:taxon-name-part taxon-name-part-type="species">polymorpha</tp:taxon-name-part> <tp:taxon-name-part taxon-name-part-type="infraspecific-rank">var.</tp:taxon-name-part> <tp:taxon-name-part taxon-name-part-type="variety">polymorpha</tp:taxon-name-part></tp:taxon-name>, <named-content xmlns:xlink="http://www.w3.org/1999/xlink" content-type="date" id="NCID0ECXAI" xlink:type="simple">18 July 2002</named-content>, “418-02” D. Percy leg. (<abbrev xmlns:xlink="http://www.w3.org/1999/xlink" content-type="institution" xlink:title="Natural History Museum, London, UK" id="ABBRID0EGXAI" xlink:type="simple">BMNH</abbrev>)</td><td rowspan="1" colspan="1">
              <named-content xmlns:xlink="http://www.w3.org/1999/xlink" content-type="dwc:verbatimCoordinates" xlink:type="simple"><named-content content-type="geo-json" specific-use="{&#34;type&#34;:&#34;Point&#34;,&#34;coordinates&#34;:[-155.295100,19.683400]}" id="NCID0ESXAI" xlink:type="simple">19.6834, -155.2951</named-content></named-content>
            </td><td rowspan="1" colspan="1">
              <ext-link xmlns:xlink="http://www.w3.org/1999/xlink" ext-link-type="gen" xlink:href="KY294101" xlink:type="simple">KY294101</ext-link>/<ext-link xmlns:xlink="http://www.w3.org/1999/xlink" ext-link-type="gen" xlink:href="KY294579" xlink:type="simple">KY294579</ext-link></td></tr><tr><td rowspan="5" colspan="1">
              <tp:taxon-name><tp:taxon-name-part taxon-name-part-type="species">poliahu</tp:taxon-name-part></tp:taxon-name>
            </td><td rowspan="1" colspan="1">holotype</td><td rowspan="1" colspan="1">m</td><td rowspan="1" colspan="1">Upper Hamakua Ditch, Kohala, Hawaii, USA, ex <tp:taxon-name><tp:taxon-name-part taxon-name-part-type="genus">Metrosideros</tp:taxon-name-part> <tp:taxon-name-part taxon-name-part-type="species">polymorpha</tp:taxon-name-part> <tp:taxon-name-part taxon-name-part-type="infraspecific-rank">var.</tp:taxon-name-part> <tp:taxon-name-part taxon-name-part-type="variety">glaberrima</tp:taxon-name-part></tp:taxon-name>, <named-content xmlns:xlink="http://www.w3.org/1999/xlink" content-type="date" id="NCID0ENZAI" xlink:type="simple">5 March 2014</named-content>, “Hi08-14” D. Percy leg. (<abbrev xmlns:xlink="http://www.w3.org/1999/xlink" content-type="institution" xlink:title="Natural History Museum, London, UK" id="ABBRID0ERZAI" xlink:type="simple">BMNH</abbrev>)</td><td rowspan="1" colspan="1">
              <named-content xmlns:xlink="http://www.w3.org/1999/xlink" content-type="dwc:verbatimCoordinates" xlink:type="simple"><named-content content-type="geo-json" specific-use="{&#34;type&#34;:&#34;Point&#34;,&#34;coordinates&#34;:[-155.669700,20.069300]}" id="NCID0E4ZAI" xlink:type="simple">20.0693, -155.6697</named-content></named-content>
            </td><td rowspan="1" colspan="1">
              <ext-link xmlns:xlink="http://www.w3.org/1999/xlink" ext-link-type="gen" xlink:href="KY294085" xlink:type="simple">KY294085</ext-link>/<ext-link xmlns:xlink="http://www.w3.org/1999/xlink" ext-link-type="gen" xlink:href="KY294562" xlink:type="simple">KY294562</ext-link></td></tr><tr><td rowspan="1" colspan="1">paratypes</td><td rowspan="1" colspan="1">
              <named-content xmlns:xlink="http://www.w3.org/1999/xlink" content-type="specimen-count" id="NCID0EX1AI" xlink:type="simple">1m</named-content>, <named-content xmlns:xlink="http://www.w3.org/1999/xlink" content-type="specimen-count" id="NCID0E21AI" xlink:type="simple">2f</named-content></td><td rowspan="1" colspan="1">same data as holotype</td><td rowspan="1" colspan="1"/><td rowspan="1" colspan="1">
              <ext-link xmlns:xlink="http://www.w3.org/1999/xlink" ext-link-type="gen" xlink:href="KY294083" xlink:type="simple">KY294083-84</ext-link>, <ext-link xmlns:xlink="http://www.w3.org/1999/xlink" ext-link-type="gen" xlink:href="KY294086" xlink:type="simple">KY294086</ext-link>/<ext-link xmlns:xlink="http://www.w3.org/1999/xlink" ext-link-type="gen" xlink:href="KY294560" xlink:type="simple">KY294560-61</ext-link>, <ext-link xmlns:xlink="http://www.w3.org/1999/xlink" ext-link-type="gen" xlink:href="KY294563" xlink:type="simple">KY294563</ext-link></td></tr><tr><td rowspan="1" colspan="1">other</td><td rowspan="1" colspan="1">
              <named-content xmlns:xlink="http://www.w3.org/1999/xlink" content-type="specimen-count" id="NCID0ED3AI" xlink:type="simple">1f</named-content>
            </td><td rowspan="1" colspan="1">same data as holotype except: ex <tp:taxon-name><tp:taxon-name-part taxon-name-part-type="genus">Metrosideros</tp:taxon-name-part> <tp:taxon-name-part taxon-name-part-type="species">polymorpha</tp:taxon-name-part></tp:taxon-name>, “Hi11-14” D. Percy leg. (<abbrev xmlns:xlink="http://www.w3.org/1999/xlink" content-type="institution" xlink:title="Natural History Museum, London, UK" id="ABBRID0EV3AI" xlink:type="simple">BMNH</abbrev>)</td><td rowspan="1" colspan="1">
              <named-content xmlns:xlink="http://www.w3.org/1999/xlink" content-type="dwc:verbatimCoordinates" xlink:type="simple"><named-content content-type="geo-json" specific-use="{&#34;type&#34;:&#34;Point&#34;,&#34;coordinates&#34;:[-155.679100,20.085200]}" id="NCID0EB4AI" xlink:type="simple">20.0852, -155.6791</named-content></named-content>
            </td><td rowspan="1" colspan="1">
              <ext-link xmlns:xlink="http://www.w3.org/1999/xlink" ext-link-type="gen" xlink:href="KY294087" xlink:type="simple">KY294087</ext-link>/<ext-link xmlns:xlink="http://www.w3.org/1999/xlink" ext-link-type="gen" xlink:href="KY294564" xlink:type="simple">KY294564</ext-link></td></tr><tr><td rowspan="1" colspan="1">other</td><td rowspan="1" colspan="1">
              <named-content xmlns:xlink="http://www.w3.org/1999/xlink" content-type="specimen-count" id="NCID0E24AI" xlink:type="simple">1m</named-content>
            </td><td rowspan="1" colspan="1">same data as holotype except: ex <tp:taxon-name><tp:taxon-name-part taxon-name-part-type="genus">Metrosideros</tp:taxon-name-part> <tp:taxon-name-part taxon-name-part-type="species">polymorpha</tp:taxon-name-part></tp:taxon-name>, “Hi12-14” D. Percy leg. (<abbrev xmlns:xlink="http://www.w3.org/1999/xlink" content-type="institution" xlink:title="Natural History Museum, London, UK" id="ABBRID0EN5AI" xlink:type="simple">BMNH</abbrev>)</td><td rowspan="1" colspan="1">
              <named-content xmlns:xlink="http://www.w3.org/1999/xlink" content-type="dwc:verbatimCoordinates" xlink:type="simple"><named-content content-type="geo-json" specific-use="{&#34;type&#34;:&#34;Point&#34;,&#34;coordinates&#34;:[-155.675200,20.084100]}" id="NCID0EZ5AI" xlink:type="simple">20.0841, -155.6752</named-content></named-content>
            </td><td rowspan="1" colspan="1">
              <ext-link xmlns:xlink="http://www.w3.org/1999/xlink" ext-link-type="gen" xlink:href="KY294088" xlink:type="simple">KY294088</ext-link>/<ext-link xmlns:xlink="http://www.w3.org/1999/xlink" ext-link-type="gen" xlink:href="KY294565" xlink:type="simple">KY294565</ext-link></td></tr><tr><td rowspan="1" colspan="1">other</td><td rowspan="1" colspan="1">
              <named-content xmlns:xlink="http://www.w3.org/1999/xlink" content-type="specimen-count" id="NCID0ET6AI" xlink:type="simple">1f</named-content>
            </td><td rowspan="1" colspan="1">Gulch below Puu O Umi, Kohala, Hawaii, USA, ex <tp:taxon-name><tp:taxon-name-part taxon-name-part-type="genus">Metrosideros</tp:taxon-name-part> <tp:taxon-name-part taxon-name-part-type="species">polymorpha</tp:taxon-name-part></tp:taxon-name>, <named-content xmlns:xlink="http://www.w3.org/1999/xlink" content-type="date" id="NCID0EFABI" xlink:type="simple">17 July 2013</named-content>, “Hi35-13” D. Percy leg. (<abbrev xmlns:xlink="http://www.w3.org/1999/xlink" content-type="institution" xlink:title="Natural History Museum, London, UK" id="ABBRID0EJABI" xlink:type="simple">BMNH</abbrev>)</td><td rowspan="1" colspan="1">
              <named-content xmlns:xlink="http://www.w3.org/1999/xlink" content-type="dwc:verbatimCoordinates" xlink:type="simple"><named-content content-type="geo-json" specific-use="{&#34;type&#34;:&#34;Point&#34;,&#34;coordinates&#34;:[-155.718900,20.063000]}" id="NCID0EVABI" xlink:type="simple">20.0630, -155.7189</named-content></named-content>
            </td><td rowspan="1" colspan="1">
              <ext-link xmlns:xlink="http://www.w3.org/1999/xlink" ext-link-type="gen" xlink:href="KY294089" xlink:type="simple">KY294089</ext-link>/<ext-link xmlns:xlink="http://www.w3.org/1999/xlink" ext-link-type="gen" xlink:href="KY294566" xlink:type="simple">KY294566</ext-link></td></tr><tr><td rowspan="4" colspan="1">
              <tp:taxon-name><tp:taxon-name-part taxon-name-part-type="species">lona</tp:taxon-name-part></tp:taxon-name>
            </td><td rowspan="1" colspan="1">holotype</td><td rowspan="1" colspan="1">m</td><td rowspan="1" colspan="1">Kamakou Preserve, Molokai, USA, on <tp:taxon-name><tp:taxon-name-part taxon-name-part-type="genus">Polyscias</tp:taxon-name-part></tp:taxon-name>, <named-content xmlns:xlink="http://www.w3.org/1999/xlink" content-type="date" id="NCID0EFCBI" xlink:type="simple">17 August 2003</named-content>, “Hi22-03” D. Percy leg. (<abbrev xmlns:xlink="http://www.w3.org/1999/xlink" content-type="institution" xlink:title="Natural History Museum, London, UK" id="ABBRID0EJCBI" xlink:type="simple">BMNH</abbrev>)</td><td rowspan="1" colspan="1">
              <named-content xmlns:xlink="http://www.w3.org/1999/xlink" content-type="dwc:verbatimCoordinates" xlink:type="simple"><named-content content-type="geo-json" specific-use="{&#34;type&#34;:&#34;Point&#34;,&#34;coordinates&#34;:[-156.910800,21.123600]}" id="NCID0EVCBI" xlink:type="simple">21.1236, -156.9108</named-content></named-content>
            </td><td rowspan="1" colspan="1">−</td></tr><tr><td rowspan="1" colspan="1">paratype</td><td rowspan="1" colspan="1">
              <named-content xmlns:xlink="http://www.w3.org/1999/xlink" content-type="specimen-count" id="NCID0EFDBI" xlink:type="simple">1f</named-content>
            </td><td rowspan="1" colspan="1">same data as holoptype</td><td rowspan="1" colspan="1"/><td rowspan="1" colspan="1">−</td></tr><tr><td rowspan="1" colspan="1">paratype</td><td rowspan="1" colspan="1">
              <named-content xmlns:xlink="http://www.w3.org/1999/xlink" content-type="specimen-count" id="NCID0E1DBI" xlink:type="simple">1f</named-content>
            </td><td rowspan="1" colspan="1">same data as holotype except: ex <tp:taxon-name><tp:taxon-name-part taxon-name-part-type="genus">Metrosideros</tp:taxon-name-part> <tp:taxon-name-part taxon-name-part-type="species">polymorpha</tp:taxon-name-part> <tp:taxon-name-part taxon-name-part-type="infraspecific-rank">var.</tp:taxon-name-part> <tp:taxon-name-part taxon-name-part-type="variety">glaberrima</tp:taxon-name-part></tp:taxon-name>, “Hi21-03” D. Percy leg. (<abbrev xmlns:xlink="http://www.w3.org/1999/xlink" content-type="institution" xlink:title="Natural History Museum, London, UK" id="ABBRID0ETEBI" xlink:type="simple">BMNH</abbrev>)</td><td rowspan="1" colspan="1">
              <named-content xmlns:xlink="http://www.w3.org/1999/xlink" content-type="dwc:verbatimCoordinates" xlink:type="simple"><named-content content-type="geo-json" specific-use="{&#34;type&#34;:&#34;Point&#34;,&#34;coordinates&#34;:[-156.910800,21.123600]}" id="NCID0E6EBI" xlink:type="simple">21.1236, -156.9108</named-content></named-content>
            </td><td rowspan="1" colspan="1">−</td></tr><tr><td rowspan="1" colspan="1">paratype</td><td rowspan="1" colspan="1">
              <named-content xmlns:xlink="http://www.w3.org/1999/xlink" content-type="specimen-count" id="NCID0EPFBI" xlink:type="simple">1f</named-content>
            </td><td rowspan="1" colspan="1">same data as holotype except: ex <tp:taxon-name><tp:taxon-name-part taxon-name-part-type="genus">Metrosideros</tp:taxon-name-part> <tp:taxon-name-part taxon-name-part-type="species">polymorpha</tp:taxon-name-part> <tp:taxon-name-part taxon-name-part-type="infraspecific-rank">var.</tp:taxon-name-part> <tp:taxon-name-part taxon-name-part-type="variety">polymorpha</tp:taxon-name-part></tp:taxon-name>, “Hi23-03” D. Percy leg. (<abbrev xmlns:xlink="http://www.w3.org/1999/xlink" content-type="institution" xlink:title="Natural History Museum, London, UK" id="ABBRID0EIGBI" xlink:type="simple">BMNH</abbrev>)</td><td rowspan="1" colspan="1">
              <named-content xmlns:xlink="http://www.w3.org/1999/xlink" content-type="dwc:verbatimCoordinates" xlink:type="simple"><named-content content-type="geo-json" specific-use="{&#34;type&#34;:&#34;Point&#34;,&#34;coordinates&#34;:[-156.915000,21.116400]}" id="NCID0EUGBI" xlink:type="simple">21.1164, -156.9150</named-content></named-content>
            </td><td rowspan="1" colspan="1">
              <ext-link xmlns:xlink="http://www.w3.org/1999/xlink" ext-link-type="gen" xlink:href="KY293833" xlink:type="simple">KY293833</ext-link>/<ext-link xmlns:xlink="http://www.w3.org/1999/xlink" ext-link-type="gen" xlink:href="KY294308" xlink:type="simple">KY294308</ext-link></td></tr><tr><td rowspan="2" colspan="1">
              <tp:taxon-name><tp:taxon-name-part taxon-name-part-type="species">liliha</tp:taxon-name-part></tp:taxon-name>
            </td><td rowspan="1" colspan="1">holotype</td><td rowspan="1" colspan="1">m</td><td rowspan="1" colspan="1">Mnt Kaala, boardwalk through bog, Waianae Mnts, Oahu, USA, ex <tp:taxon-name><tp:taxon-name-part taxon-name-part-type="genus">Metrosideros</tp:taxon-name-part> <tp:taxon-name-part taxon-name-part-type="species">polymorpha</tp:taxon-name-part></tp:taxon-name>, <named-content xmlns:xlink="http://www.w3.org/1999/xlink" content-type="date" id="NCID0EIIBI" xlink:type="simple">4 July 2014</named-content>, “Hi57-14” D. Percy leg. (<abbrev xmlns:xlink="http://www.w3.org/1999/xlink" content-type="institution" xlink:title="Natural History Museum, London, UK" id="ABBRID0EMIBI" xlink:type="simple">BMNH</abbrev>)</td><td rowspan="1" colspan="1">
              <named-content xmlns:xlink="http://www.w3.org/1999/xlink" content-type="dwc:verbatimCoordinates" xlink:type="simple"><named-content content-type="geo-json" specific-use="{&#34;type&#34;:&#34;Point&#34;,&#34;coordinates&#34;:[-158.144000,21.507100]}" id="NCID0EYIBI" xlink:type="simple">21.5071, -158.1440</named-content></named-content>
            </td><td rowspan="1" colspan="1">
              <ext-link xmlns:xlink="http://www.w3.org/1999/xlink" ext-link-type="gen" xlink:href="KY293832" xlink:type="simple">KY293832</ext-link>/<ext-link xmlns:xlink="http://www.w3.org/1999/xlink" ext-link-type="gen" xlink:href="KY294307" xlink:type="simple">KY294307</ext-link></td></tr><tr><td rowspan="1" colspan="1">paratypes</td><td rowspan="1" colspan="1">
              <named-content xmlns:xlink="http://www.w3.org/1999/xlink" content-type="specimen-count" id="NCID0ESJBI" xlink:type="simple">3f</named-content>
            </td><td rowspan="1" colspan="1">same data as holotype</td><td rowspan="1" colspan="1"/><td rowspan="1" colspan="1">
              <ext-link xmlns:xlink="http://www.w3.org/1999/xlink" ext-link-type="gen" xlink:href="KY293829" xlink:type="simple">KY293829-31</ext-link>/<ext-link xmlns:xlink="http://www.w3.org/1999/xlink" ext-link-type="gen" xlink:href="KY294304" xlink:type="simple">KY294304-06</ext-link></td></tr><tr><td rowspan="3" colspan="1">
              <tp:taxon-name><tp:taxon-name-part taxon-name-part-type="species">gracilis</tp:taxon-name-part></tp:taxon-name>
            </td><td rowspan="1" colspan="1">holotype</td><td rowspan="1" colspan="1">f</td><td rowspan="1" colspan="1">Kuliouou, Oahu, USA, ex <tp:taxon-name><tp:taxon-name-part taxon-name-part-type="genus">Metrosideros</tp:taxon-name-part> <tp:taxon-name-part taxon-name-part-type="species">polymorpha</tp:taxon-name-part></tp:taxon-name>, 1916, #5524 O. Swezey leg. (<named-content xmlns:xlink="http://www.w3.org/1999/xlink" content-type="dwc:institutional_code" xlink:type="simple">BPBM</named-content>)</td><td rowspan="1" colspan="1">−</td><td rowspan="1" colspan="1">−</td></tr><tr><td rowspan="1" colspan="1">other</td><td rowspan="1" colspan="1">
              <named-content xmlns:xlink="http://www.w3.org/1999/xlink" content-type="specimen-count" id="NCID0E5LBI" xlink:type="simple">3i</named-content>
            </td><td rowspan="1" colspan="1">Pahoa Flats, Oahu, USA, ex <tp:taxon-name><tp:taxon-name-part taxon-name-part-type="genus">Metrosideros</tp:taxon-name-part></tp:taxon-name>, <named-content xmlns:xlink="http://www.w3.org/1999/xlink" content-type="date" id="NCID0EMMBI" xlink:type="simple">6 September <named-content content-type="specimen-count" id="NCID0EQMBI" xlink:type="simple">1973</named-content>, J</named-content>. Beardsley leg. (<named-content xmlns:xlink="http://www.w3.org/1999/xlink" content-type="dwc:institutional_code" xlink:type="simple">BPBM</named-content>)</td><td rowspan="1" colspan="1">−</td><td rowspan="1" colspan="1">−</td></tr><tr><td rowspan="1" colspan="1">other</td><td rowspan="1" colspan="1">
              <named-content xmlns:xlink="http://www.w3.org/1999/xlink" content-type="specimen-count" id="NCID0EINBI" xlink:type="simple">13m</named-content>, <named-content xmlns:xlink="http://www.w3.org/1999/xlink" content-type="specimen-count" id="NCID0EMNBI" xlink:type="simple">6f</named-content></td><td rowspan="1" colspan="1">Palolo Ridge Trail, Koolau Mnts, Oahu, USA, ex <tp:taxon-name><tp:taxon-name-part taxon-name-part-type="genus">Metrosideros</tp:taxon-name-part> <tp:taxon-name-part taxon-name-part-type="species">polymorpha</tp:taxon-name-part> <tp:taxon-name-part taxon-name-part-type="infraspecific-rank">var.</tp:taxon-name-part> <tp:taxon-name-part taxon-name-part-type="variety">polymorpha</tp:taxon-name-part></tp:taxon-name>, <named-content xmlns:xlink="http://www.w3.org/1999/xlink" content-type="date" id="NCID0EEOBI" xlink:type="simple">14 May 2002</named-content>, “351-02” D. Percy leg. (<abbrev xmlns:xlink="http://www.w3.org/1999/xlink" content-type="institution" xlink:title="Natural History Museum, London, UK" id="ABBRID0EIOBI" xlink:type="simple">BMNH</abbrev>)</td><td rowspan="1" colspan="1">
              <named-content xmlns:xlink="http://www.w3.org/1999/xlink" content-type="dwc:verbatimCoordinates" xlink:type="simple"><named-content content-type="geo-json" specific-use="{&#34;type&#34;:&#34;Point&#34;,&#34;coordinates&#34;:[-157.779000,21.326000]}" id="NCID0EUOBI" xlink:type="simple">21.3260, -157.7790</named-content></named-content>
            </td><td rowspan="1" colspan="1">−</td></tr><tr><td rowspan="15" colspan="1">
              <tp:taxon-name><tp:taxon-name-part taxon-name-part-type="species">gracilis</tp:taxon-name-part></tp:taxon-name>
            </td><td rowspan="1" colspan="1">other</td><td rowspan="1" colspan="1">
              <named-content xmlns:xlink="http://www.w3.org/1999/xlink" content-type="specimen-count" id="NCID0ERPBI" xlink:type="simple">17m</named-content>, <named-content xmlns:xlink="http://www.w3.org/1999/xlink" content-type="specimen-count" id="NCID0EVPBI" xlink:type="simple">26f</named-content></td><td rowspan="1" colspan="1">Aiea Ridge Trail, Koolau Mnts, Oahu, USA, ex <tp:taxon-name><tp:taxon-name-part taxon-name-part-type="genus">Metrosideros</tp:taxon-name-part> <tp:taxon-name-part taxon-name-part-type="species">polymorpha</tp:taxon-name-part> <tp:taxon-name-part taxon-name-part-type="infraspecific-rank">var.</tp:taxon-name-part> <tp:taxon-name-part taxon-name-part-type="variety">glaberrima</tp:taxon-name-part></tp:taxon-name>, <named-content xmlns:xlink="http://www.w3.org/1999/xlink" content-type="date" id="NCID0ENQBI" xlink:type="simple">15 May 2002</named-content>, “353/354-02” D. Percy leg. (<abbrev xmlns:xlink="http://www.w3.org/1999/xlink" content-type="institution" xlink:title="Natural History Museum, London, UK" id="ABBRID0ERQBI" xlink:type="simple">BMNH</abbrev>)</td><td rowspan="1" colspan="1">
              <named-content xmlns:xlink="http://www.w3.org/1999/xlink" content-type="dwc:verbatimCoordinates" xlink:type="simple"><named-content content-type="geo-json" specific-use="{&#34;type&#34;:&#34;Point&#34;,&#34;coordinates&#34;:[-157.882000,21.404900]}" id="NCID0E4QBI" xlink:type="simple">21.4049, -157.8820</named-content></named-content>
            </td><td rowspan="1" colspan="1">
              <ext-link xmlns:xlink="http://www.w3.org/1999/xlink" ext-link-type="gen" xlink:href="KY293752" xlink:type="simple">KY293752</ext-link>/<ext-link xmlns:xlink="http://www.w3.org/1999/xlink" ext-link-type="gen" xlink:href="KY294231" xlink:type="simple">KY294231</ext-link></td></tr><tr><td rowspan="1" colspan="1">other</td><td rowspan="1" colspan="1">
              <named-content xmlns:xlink="http://www.w3.org/1999/xlink" content-type="specimen-count" id="NCID0EXRBI" xlink:type="simple">12m</named-content>, <named-content xmlns:xlink="http://www.w3.org/1999/xlink" content-type="specimen-count" id="NCID0E2RBI" xlink:type="simple">11f</named-content></td><td rowspan="1" colspan="1">Puu Kaeo, Honolua Valley, West Maui, USA, ex <tp:taxon-name><tp:taxon-name-part taxon-name-part-type="genus">Metrosideros</tp:taxon-name-part> <tp:taxon-name-part taxon-name-part-type="species">polymorpha</tp:taxon-name-part> <tp:taxon-name-part taxon-name-part-type="infraspecific-rank">var.</tp:taxon-name-part> <tp:taxon-name-part taxon-name-part-type="variety">glaberrima</tp:taxon-name-part></tp:taxon-name>, <named-content xmlns:xlink="http://www.w3.org/1999/xlink" content-type="date" id="NCID0ETSBI" xlink:type="simple">23 July 2002</named-content>, “428-02” D. Percy leg. (<abbrev xmlns:xlink="http://www.w3.org/1999/xlink" content-type="institution" xlink:title="Natural History Museum, London, UK" id="ABBRID0EXSBI" xlink:type="simple">BMNH</abbrev>)</td><td rowspan="1" colspan="1">
              <named-content xmlns:xlink="http://www.w3.org/1999/xlink" content-type="dwc:verbatimCoordinates" xlink:type="simple"><named-content content-type="geo-json" specific-use="{&#34;type&#34;:&#34;Point&#34;,&#34;coordinates&#34;:[-156.611000,20.958000]}" id="NCID0EDTBI" xlink:type="simple">20.9580, -156.6110</named-content></named-content>
            </td><td rowspan="1" colspan="1">
              <ext-link xmlns:xlink="http://www.w3.org/1999/xlink" ext-link-type="gen" xlink:href="KY293753" xlink:type="simple">KY293753</ext-link>/<ext-link xmlns:xlink="http://www.w3.org/1999/xlink" ext-link-type="gen" xlink:href="KY294232" xlink:type="simple">KY294232</ext-link></td></tr><tr><td rowspan="1" colspan="1">other</td><td rowspan="1" colspan="1">
              <named-content xmlns:xlink="http://www.w3.org/1999/xlink" content-type="specimen-count" id="NCID0E4TBI" xlink:type="simple">4m</named-content>, <named-content xmlns:xlink="http://www.w3.org/1999/xlink" content-type="specimen-count" id="NCID0EBUBI" xlink:type="simple">3f</named-content></td><td rowspan="1" colspan="1">Aiea Ridge Trail, Koolau Mnts, Oahu, USA, ex <tp:taxon-name><tp:taxon-name-part taxon-name-part-type="genus">Metrosideros</tp:taxon-name-part> <tp:taxon-name-part taxon-name-part-type="species">polymorpha</tp:taxon-name-part> <tp:taxon-name-part taxon-name-part-type="infraspecific-rank">var.</tp:taxon-name-part> <tp:taxon-name-part taxon-name-part-type="variety">glaberrima</tp:taxon-name-part></tp:taxon-name>, <named-content xmlns:xlink="http://www.w3.org/1999/xlink" content-type="date" id="NCID0EZUBI" xlink:type="simple">13 August 2003</named-content>, “Hi01-03” D. Percy leg. (<abbrev xmlns:xlink="http://www.w3.org/1999/xlink" content-type="institution" xlink:title="Natural History Museum, London, UK" id="ABBRID0E4UBI" xlink:type="simple">BMNH</abbrev>)</td><td rowspan="1" colspan="1">
              <named-content xmlns:xlink="http://www.w3.org/1999/xlink" content-type="dwc:verbatimCoordinates" xlink:type="simple"><named-content content-type="geo-json" specific-use="{&#34;type&#34;:&#34;Point&#34;,&#34;coordinates&#34;:[-157.881900,21.405000]}" id="NCID0EJVBI" xlink:type="simple">21.4050, -157.8819</named-content></named-content>
            </td><td rowspan="1" colspan="1">−</td></tr><tr><td rowspan="1" colspan="1">other</td><td rowspan="1" colspan="1">
              <named-content xmlns:xlink="http://www.w3.org/1999/xlink" content-type="specimen-count" id="NCID0EZVBI" xlink:type="simple">1m</named-content>, <named-content xmlns:xlink="http://www.w3.org/1999/xlink" content-type="specimen-count" id="NCID0E4VBI" xlink:type="simple">1f</named-content></td><td rowspan="1" colspan="1">same data as previous except: ex <tp:taxon-name><tp:taxon-name-part taxon-name-part-type="genus">Metrosideros</tp:taxon-name-part> <tp:taxon-name-part taxon-name-part-type="species">polymorpha</tp:taxon-name-part> <tp:taxon-name-part taxon-name-part-type="infraspecific-rank">var.</tp:taxon-name-part> <tp:taxon-name-part taxon-name-part-type="variety">polymorpha</tp:taxon-name-part></tp:taxon-name>, “Hi03-03” D. Percy leg. (<abbrev xmlns:xlink="http://www.w3.org/1999/xlink" content-type="institution" xlink:title="Natural History Museum, London, UK" id="ABBRID0EVWBI" xlink:type="simple">BMNH</abbrev>)</td><td rowspan="1" colspan="1">
              <named-content xmlns:xlink="http://www.w3.org/1999/xlink" content-type="dwc:verbatimCoordinates" xlink:type="simple"><named-content content-type="geo-json" specific-use="{&#34;type&#34;:&#34;Point&#34;,&#34;coordinates&#34;:[-157.881900,21.405000]}" id="NCID0EBXBI" xlink:type="simple">21.4050, -157.8819</named-content></named-content>
            </td><td rowspan="1" colspan="1">−</td></tr><tr><td rowspan="1" colspan="1">other</td><td rowspan="1" colspan="1">
              <named-content xmlns:xlink="http://www.w3.org/1999/xlink" content-type="specimen-count" id="NCID0ERXBI" xlink:type="simple">2m</named-content>, <named-content xmlns:xlink="http://www.w3.org/1999/xlink" content-type="specimen-count" id="NCID0EVXBI" xlink:type="simple">6f</named-content></td><td rowspan="1" colspan="1">Wiliwilinui Ridge Trail, Koolau Mnts, Oahu, USA, ex <tp:taxon-name><tp:taxon-name-part taxon-name-part-type="genus">Metrosideros</tp:taxon-name-part> <tp:taxon-name-part taxon-name-part-type="species">polymorpha</tp:taxon-name-part> <tp:taxon-name-part taxon-name-part-type="infraspecific-rank">var.</tp:taxon-name-part> <tp:taxon-name-part taxon-name-part-type="variety">polymorpha</tp:taxon-name-part></tp:taxon-name>, <named-content xmlns:xlink="http://www.w3.org/1999/xlink" content-type="date" id="NCID0ENYBI" xlink:type="simple">16 August 2003</named-content>, “Hi15-03” D. Percy leg. (<abbrev xmlns:xlink="http://www.w3.org/1999/xlink" content-type="institution" xlink:title="Natural History Museum, London, UK" id="ABBRID0ERYBI" xlink:type="simple">BMNH</abbrev>)</td><td rowspan="1" colspan="1">
              <named-content xmlns:xlink="http://www.w3.org/1999/xlink" content-type="dwc:verbatimCoordinates" xlink:type="simple"><named-content content-type="geo-json" specific-use="{&#34;type&#34;:&#34;Point&#34;,&#34;coordinates&#34;:[-157.759700,21.316700]}" id="NCID0E4YBI" xlink:type="simple">21.3167, -157.7597</named-content></named-content>
            </td><td rowspan="1" colspan="1">
              <ext-link xmlns:xlink="http://www.w3.org/1999/xlink" ext-link-type="gen" xlink:href="KY293754" xlink:type="simple">KY293754</ext-link>/<ext-link xmlns:xlink="http://www.w3.org/1999/xlink" ext-link-type="gen" xlink:href="KY294233" xlink:type="simple">KY294233</ext-link></td></tr><tr><td rowspan="1" colspan="1">other</td><td rowspan="1" colspan="1">
              <named-content xmlns:xlink="http://www.w3.org/1999/xlink" content-type="specimen-count" id="NCID0EXZBI" xlink:type="simple">2m</named-content>, <named-content xmlns:xlink="http://www.w3.org/1999/xlink" content-type="specimen-count" id="NCID0E2ZBI" xlink:type="simple">1f</named-content></td><td rowspan="1" colspan="1">same data as previous except: ex <tp:taxon-name><tp:taxon-name-part taxon-name-part-type="genus">Metrosideros</tp:taxon-name-part> <tp:taxon-name-part taxon-name-part-type="species">polymorpha</tp:taxon-name-part> <tp:taxon-name-part taxon-name-part-type="infraspecific-rank">var.</tp:taxon-name-part> <tp:taxon-name-part taxon-name-part-type="variety">glaberrima</tp:taxon-name-part></tp:taxon-name>, “Hi16/17-03” D. Percy leg. (<abbrev xmlns:xlink="http://www.w3.org/1999/xlink" content-type="institution" xlink:title="Natural History Museum, London, UK" id="ABBRID0ET1BI" xlink:type="simple">BMNH</abbrev>)</td><td rowspan="1" colspan="1">
              <named-content xmlns:xlink="http://www.w3.org/1999/xlink" content-type="dwc:verbatimCoordinates" xlink:type="simple"><named-content content-type="geo-json" specific-use="{&#34;type&#34;:&#34;Point&#34;,&#34;coordinates&#34;:[-157.759200,21.318300]}" id="NCID0E61BI" xlink:type="simple">21.3183, -157.7592</named-content></named-content>
            </td><td rowspan="1" colspan="1">−</td></tr><tr><td rowspan="1" colspan="1">other</td><td rowspan="1" colspan="1">
              <named-content xmlns:xlink="http://www.w3.org/1999/xlink" content-type="specimen-count" id="NCID0EP2BI" xlink:type="simple">1m</named-content>
            </td><td rowspan="1" colspan="1">Kamakou Preserve, Molokai, USA, ex <tp:taxon-name><tp:taxon-name-part taxon-name-part-type="genus">Metrosideros</tp:taxon-name-part> <tp:taxon-name-part taxon-name-part-type="species">polymorpha</tp:taxon-name-part> <tp:taxon-name-part taxon-name-part-type="infraspecific-rank">var.</tp:taxon-name-part> <tp:taxon-name-part taxon-name-part-type="variety">glaberrima</tp:taxon-name-part></tp:taxon-name>, <named-content xmlns:xlink="http://www.w3.org/1999/xlink" content-type="date" id="NCID0EI3BI" xlink:type="simple">17 August 2003</named-content>, “Hi21-03” D. Percy leg. (<abbrev xmlns:xlink="http://www.w3.org/1999/xlink" content-type="institution" xlink:title="Natural History Museum, London, UK" id="ABBRID0EM3BI" xlink:type="simple">BMNH</abbrev>)</td><td rowspan="1" colspan="1">
              <named-content xmlns:xlink="http://www.w3.org/1999/xlink" content-type="dwc:verbatimCoordinates" xlink:type="simple"><named-content content-type="geo-json" specific-use="{&#34;type&#34;:&#34;Point&#34;,&#34;coordinates&#34;:[-156.910800,21.123600]}" id="NCID0EY3BI" xlink:type="simple">21.1236, -156.9108</named-content></named-content>
            </td><td rowspan="1" colspan="1">−</td></tr><tr><td rowspan="1" colspan="1">other</td><td rowspan="1" colspan="1">
              <named-content xmlns:xlink="http://www.w3.org/1999/xlink" content-type="specimen-count" id="NCID0EI4BI" xlink:type="simple">2m</named-content>, <named-content xmlns:xlink="http://www.w3.org/1999/xlink" content-type="specimen-count" id="NCID0EM4BI" xlink:type="simple">4f</named-content></td><td rowspan="1" colspan="1">same data as previous except: “Hi26-03” D. Percy leg. (<abbrev xmlns:xlink="http://www.w3.org/1999/xlink" content-type="institution" xlink:title="Natural History Museum, London, UK" id="ABBRID0ET4BI" xlink:type="simple">BMNH</abbrev>)</td><td rowspan="1" colspan="1">
              <named-content xmlns:xlink="http://www.w3.org/1999/xlink" content-type="dwc:verbatimCoordinates" xlink:type="simple"><named-content content-type="geo-json" specific-use="{&#34;type&#34;:&#34;Point&#34;,&#34;coordinates&#34;:[-156.915000,21.116400]}" id="NCID0E64BI" xlink:type="simple">21.1164, -156.9150</named-content></named-content>
            </td><td rowspan="1" colspan="1">
              <ext-link xmlns:xlink="http://www.w3.org/1999/xlink" ext-link-type="gen" xlink:href="KY293755" xlink:type="simple">KY293755</ext-link>/<ext-link xmlns:xlink="http://www.w3.org/1999/xlink" ext-link-type="gen" xlink:href="KY294234" xlink:type="simple">KY294234</ext-link></td></tr><tr><td rowspan="1" colspan="1">other</td><td rowspan="1" colspan="1">
              <named-content xmlns:xlink="http://www.w3.org/1999/xlink" content-type="specimen-count" id="NCID0EZ5BI" xlink:type="simple">1m</named-content>, <named-content xmlns:xlink="http://www.w3.org/1999/xlink" content-type="specimen-count" id="NCID0E45BI" xlink:type="simple">2f</named-content></td><td rowspan="1" colspan="1">Mnt Kaala road (culvert 55), Waianae Mnts, Oahu, USA, ex <tp:taxon-name><tp:taxon-name-part taxon-name-part-type="genus">Metrosideros</tp:taxon-name-part> <tp:taxon-name-part taxon-name-part-type="species">polymorpha</tp:taxon-name-part> <tp:taxon-name-part taxon-name-part-type="infraspecific-rank">var.</tp:taxon-name-part> <tp:taxon-name-part taxon-name-part-type="variety">glaberrima</tp:taxon-name-part></tp:taxon-name>, <named-content xmlns:xlink="http://www.w3.org/1999/xlink" content-type="date" id="NCID0EV6BI" xlink:type="simple">26 August 2003</named-content>, “Hi48-03” D. Percy leg. (<abbrev xmlns:xlink="http://www.w3.org/1999/xlink" content-type="institution" xlink:title="Natural History Museum, London, UK" id="ABBRID0EZ6BI" xlink:type="simple">BMNH</abbrev>)</td><td rowspan="1" colspan="1">
              <named-content xmlns:xlink="http://www.w3.org/1999/xlink" content-type="dwc:verbatimCoordinates" xlink:type="simple"><named-content content-type="geo-json" specific-use="{&#34;type&#34;:&#34;Point&#34;,&#34;coordinates&#34;:[-158.150000,21.511000]}" id="NCID0EFACI" xlink:type="simple">21.5110, -158.1500</named-content></named-content>
            </td><td rowspan="1" colspan="1">−</td></tr><tr><td rowspan="1" colspan="1">other</td><td rowspan="1" colspan="1">
              <named-content xmlns:xlink="http://www.w3.org/1999/xlink" content-type="specimen-count" id="NCID0EVACI" xlink:type="simple">2m</named-content>, <named-content xmlns:xlink="http://www.w3.org/1999/xlink" content-type="specimen-count" id="NCID0EZACI" xlink:type="simple">2f</named-content></td><td rowspan="1" colspan="1">Mnt Kaala summit, Waianae Mnts, Oahu, USA, ex <tp:taxon-name><tp:taxon-name-part taxon-name-part-type="genus">Metrosideros</tp:taxon-name-part> <tp:taxon-name-part taxon-name-part-type="species">polymorpha</tp:taxon-name-part> <tp:taxon-name-part taxon-name-part-type="infraspecific-rank">var.</tp:taxon-name-part> <tp:taxon-name-part taxon-name-part-type="variety">polymorpha</tp:taxon-name-part></tp:taxon-name>, <named-content xmlns:xlink="http://www.w3.org/1999/xlink" content-type="date" id="NCID0ERBCI" xlink:type="simple">26 August 2003</named-content>, “Hi50-03” D. Percy leg. (<abbrev xmlns:xlink="http://www.w3.org/1999/xlink" content-type="institution" xlink:title="Natural History Museum, London, UK" id="ABBRID0EVBCI" xlink:type="simple">BMNH</abbrev>)</td><td rowspan="1" colspan="1">
              <named-content xmlns:xlink="http://www.w3.org/1999/xlink" content-type="dwc:verbatimCoordinates" xlink:type="simple"><named-content content-type="geo-json" specific-use="{&#34;type&#34;:&#34;Point&#34;,&#34;coordinates&#34;:[-158.143900,21.508300]}" id="NCID0EBCCI" xlink:type="simple">21.5083, -158.1439</named-content></named-content>
            </td><td rowspan="1" colspan="1">
              <ext-link xmlns:xlink="http://www.w3.org/1999/xlink" ext-link-type="gen" xlink:href="KY293756" xlink:type="simple">KY293756</ext-link>/<ext-link xmlns:xlink="http://www.w3.org/1999/xlink" ext-link-type="gen" xlink:href="KY294235" xlink:type="simple">KY294235</ext-link></td></tr><tr><td rowspan="1" colspan="1">other</td><td rowspan="1" colspan="1">
              <named-content xmlns:xlink="http://www.w3.org/1999/xlink" content-type="specimen-count" id="NCID0E2CCI" xlink:type="simple">2m</named-content>, <named-content xmlns:xlink="http://www.w3.org/1999/xlink" content-type="specimen-count" id="NCID0E6CCI" xlink:type="simple">4f</named-content></td><td rowspan="1" colspan="1">same data as previous except: ex <tp:taxon-name><tp:taxon-name-part taxon-name-part-type="genus">Metrosideros</tp:taxon-name-part> <tp:taxon-name-part taxon-name-part-type="species">polymorpha</tp:taxon-name-part> <tp:taxon-name-part taxon-name-part-type="infraspecific-rank">var.</tp:taxon-name-part> <tp:taxon-name-part taxon-name-part-type="variety">glaberrima</tp:taxon-name-part></tp:taxon-name>, “Hi51-03” D. Percy leg. (<abbrev xmlns:xlink="http://www.w3.org/1999/xlink" content-type="institution" xlink:title="Natural History Museum, London, UK" id="ABBRID0EXDCI" xlink:type="simple">BMNH</abbrev>)</td><td rowspan="1" colspan="1">
              <named-content xmlns:xlink="http://www.w3.org/1999/xlink" content-type="dwc:verbatimCoordinates" xlink:type="simple"><named-content content-type="geo-json" specific-use="{&#34;type&#34;:&#34;Point&#34;,&#34;coordinates&#34;:[-158.143900,21.508300]}" id="NCID0EDECI" xlink:type="simple">21.5083, -158.1439</named-content></named-content>
            </td><td rowspan="1" colspan="1">−</td></tr><tr><td rowspan="1" colspan="1">other</td><td rowspan="1" colspan="1">
              <named-content xmlns:xlink="http://www.w3.org/1999/xlink" content-type="specimen-count" id="NCID0ETECI" xlink:type="simple">14m</named-content>, <named-content xmlns:xlink="http://www.w3.org/1999/xlink" content-type="specimen-count" id="NCID0EXECI" xlink:type="simple">17f</named-content>, <named-content xmlns:xlink="http://www.w3.org/1999/xlink" content-type="specimen-count" id="NCID0E2ECI" xlink:type="simple">20i</named-content></td><td rowspan="1" colspan="1">Aiea Ridge Trail, Koolau Mnts, Oahu, USA, ex <tp:taxon-name><tp:taxon-name-part taxon-name-part-type="genus">Metrosideros</tp:taxon-name-part> <tp:taxon-name-part taxon-name-part-type="species">polymorpha</tp:taxon-name-part> <tp:taxon-name-part taxon-name-part-type="infraspecific-rank">var.</tp:taxon-name-part> <tp:taxon-name-part taxon-name-part-type="variety">polymorpha</tp:taxon-name-part></tp:taxon-name>, <named-content xmlns:xlink="http://www.w3.org/1999/xlink" content-type="date" id="NCID0ETFCI" xlink:type="simple">25 May 2011</named-content>, “Hi01-11” D. Percy leg. (<abbrev xmlns:xlink="http://www.w3.org/1999/xlink" content-type="institution" xlink:title="Natural History Museum, London, UK" id="ABBRID0EXFCI" xlink:type="simple">BMNH</abbrev>)</td><td rowspan="1" colspan="1">
              <named-content xmlns:xlink="http://www.w3.org/1999/xlink" content-type="dwc:verbatimCoordinates" xlink:type="simple"><named-content content-type="geo-json" specific-use="{&#34;type&#34;:&#34;Point&#34;,&#34;coordinates&#34;:[-157.882000,21.404900]}" id="NCID0EDGCI" xlink:type="simple">21.4049, -157.8820</named-content></named-content>
            </td><td rowspan="1" colspan="1">
              <ext-link xmlns:xlink="http://www.w3.org/1999/xlink" ext-link-type="gen" xlink:href="KY293750" xlink:type="simple">KY293750-51</ext-link>, <ext-link xmlns:xlink="http://www.w3.org/1999/xlink" ext-link-type="gen" xlink:href="KY293757" xlink:type="simple">KY293757</ext-link>/<ext-link xmlns:xlink="http://www.w3.org/1999/xlink" ext-link-type="gen" xlink:href="KY294229" xlink:type="simple">KY294229-30</ext-link>, <ext-link xmlns:xlink="http://www.w3.org/1999/xlink" ext-link-type="gen" xlink:href="KY294236" xlink:type="simple">KY294236</ext-link></td></tr><tr><td rowspan="1" colspan="1">other</td><td rowspan="1" colspan="1">
              <named-content xmlns:xlink="http://www.w3.org/1999/xlink" content-type="specimen-count" id="NCID0EHHCI" xlink:type="simple">11m</named-content>, <named-content xmlns:xlink="http://www.w3.org/1999/xlink" content-type="specimen-count" id="NCID0ELHCI" xlink:type="simple"><named-content content-type="specimen-count" id="NCID0EOHCI" xlink:type="simple">5f</named-content></named-content>, <named-content xmlns:xlink="http://www.w3.org/1999/xlink" content-type="specimen-count" id="NCID0ESHCI" xlink:type="simple">1i</named-content></td><td rowspan="1" colspan="1">Mnt Kaala, boardwalk through bog, Waianae Mnts, Oahu, USA, ex <tp:taxon-name><tp:taxon-name-part taxon-name-part-type="genus">Metrosideros</tp:taxon-name-part> <tp:taxon-name-part taxon-name-part-type="species">polymorpha</tp:taxon-name-part></tp:taxon-name>, <named-content xmlns:xlink="http://www.w3.org/1999/xlink" content-type="date" id="NCID0EDICI" xlink:type="simple">4 July 2014</named-content>, “Hi61-14” D. Percy leg. (<abbrev xmlns:xlink="http://www.w3.org/1999/xlink" content-type="institution" xlink:title="Natural History Museum, London, UK" id="ABBRID0EHICI" xlink:type="simple">BMNH</abbrev>)</td><td rowspan="1" colspan="1">
              <named-content xmlns:xlink="http://www.w3.org/1999/xlink" content-type="dwc:verbatimCoordinates" xlink:type="simple"><named-content content-type="geo-json" specific-use="{&#34;type&#34;:&#34;Point&#34;,&#34;coordinates&#34;:[-158.148300,21.502800]}" id="NCID0ETICI" xlink:type="simple">21.5028, -158.1483</named-content></named-content>
            </td><td rowspan="1" colspan="1">
              <ext-link xmlns:xlink="http://www.w3.org/1999/xlink" ext-link-type="gen" xlink:href="KY293758" xlink:type="simple">KY293758-59</ext-link>/<ext-link xmlns:xlink="http://www.w3.org/1999/xlink" ext-link-type="gen" xlink:href="KY294237" xlink:type="simple">KY294237-38</ext-link></td></tr><tr><td rowspan="1" colspan="1">other</td><td rowspan="1" colspan="1">
              <named-content xmlns:xlink="http://www.w3.org/1999/xlink" content-type="specimen-count" id="NCID0ENJCI" xlink:type="simple">4m</named-content>, <named-content xmlns:xlink="http://www.w3.org/1999/xlink" content-type="specimen-count" id="NCID0ERJCI" xlink:type="simple">1f</named-content></td><td rowspan="1" colspan="1">Mnt Kaala summit, Waianae Mnts, Oahu, USA, ex <tp:taxon-name><tp:taxon-name-part taxon-name-part-type="genus">Metrosideros</tp:taxon-name-part> <tp:taxon-name-part taxon-name-part-type="species">polymorpha</tp:taxon-name-part></tp:taxon-name>, <named-content xmlns:xlink="http://www.w3.org/1999/xlink" content-type="date" id="NCID0ECKCI" xlink:type="simple">4 July 2014</named-content>, “Hi62-14” D. Percy leg. (<abbrev xmlns:xlink="http://www.w3.org/1999/xlink" content-type="institution" xlink:title="Natural History Museum, London, UK" id="ABBRID0EGKCI" xlink:type="simple">BMNH</abbrev>)</td><td rowspan="1" colspan="1">
              <named-content xmlns:xlink="http://www.w3.org/1999/xlink" content-type="dwc:verbatimCoordinates" xlink:type="simple"><named-content content-type="geo-json" specific-use="{&#34;type&#34;:&#34;Point&#34;,&#34;coordinates&#34;:[-158.143900,21.507800]}" id="NCID0ESKCI" xlink:type="simple">21.5078, -158.1439</named-content></named-content>
            </td><td rowspan="1" colspan="1">
              <ext-link xmlns:xlink="http://www.w3.org/1999/xlink" ext-link-type="gen" xlink:href="KY293760" xlink:type="simple">KY293760-64</ext-link>/<ext-link xmlns:xlink="http://www.w3.org/1999/xlink" ext-link-type="gen" xlink:href="KY294239" xlink:type="simple">KY294239-43</ext-link></td></tr><tr><td rowspan="1" colspan="1">other</td><td rowspan="1" colspan="1">
              <named-content xmlns:xlink="http://www.w3.org/1999/xlink" content-type="specimen-count" id="NCID0EMLCI" xlink:type="simple">20m</named-content>, <named-content xmlns:xlink="http://www.w3.org/1999/xlink" content-type="specimen-count" id="NCID0EQLCI" xlink:type="simple">20f</named-content></td><td rowspan="1" colspan="1">Pupukea, N. Koolau Mnts, Oahu, USA, ex <tp:taxon-name><tp:taxon-name-part taxon-name-part-type="genus">Metrosideros</tp:taxon-name-part> <tp:taxon-name-part taxon-name-part-type="species">polymorpha</tp:taxon-name-part></tp:taxon-name>, <named-content xmlns:xlink="http://www.w3.org/1999/xlink" content-type="date" id="NCID0EBMCI" xlink:type="simple">8 July 2014</named-content>, “Hi78-14” D. Percy leg. (<abbrev xmlns:xlink="http://www.w3.org/1999/xlink" content-type="institution" xlink:title="Natural History Museum, London, UK" id="ABBRID0EFMCI" xlink:type="simple">BMNH</abbrev>)</td><td rowspan="1" colspan="1">
              <named-content xmlns:xlink="http://www.w3.org/1999/xlink" content-type="dwc:verbatimCoordinates" xlink:type="simple"><named-content content-type="geo-json" specific-use="{&#34;type&#34;:&#34;Point&#34;,&#34;coordinates&#34;:[-158.003100,21.641900]}" id="NCID0ERMCI" xlink:type="simple">21.6419, -158.0031</named-content></named-content>
            </td><td rowspan="1" colspan="1">
              <ext-link xmlns:xlink="http://www.w3.org/1999/xlink" ext-link-type="gen" xlink:href="KY293765" xlink:type="simple">KY293765-66</ext-link>/<ext-link xmlns:xlink="http://www.w3.org/1999/xlink" ext-link-type="gen" xlink:href="KY294244" xlink:type="simple">KY294244-45</ext-link></td></tr><tr><td rowspan="4" colspan="1">
              <tp:taxon-name><tp:taxon-name-part taxon-name-part-type="species">gracilis</tp:taxon-name-part></tp:taxon-name>
            </td><td rowspan="1" colspan="1">other</td><td rowspan="1" colspan="1">
              <named-content xmlns:xlink="http://www.w3.org/1999/xlink" content-type="specimen-count" id="NCID0EYNCI" xlink:type="simple">4m</named-content>, <named-content xmlns:xlink="http://www.w3.org/1999/xlink" content-type="specimen-count" id="NCID0E3NCI" xlink:type="simple"><named-content content-type="specimen-count" id="NCID0E6NCI" xlink:type="simple">9f</named-content></named-content></td><td rowspan="1" colspan="1">Manoa Cliff trail to Pauoa Flats trail, S. Koolau Mnts, Oahu, USA, ex <tp:taxon-name><tp:taxon-name-part taxon-name-part-type="genus">Metrosideros</tp:taxon-name-part> <tp:taxon-name-part taxon-name-part-type="species">polymorpha</tp:taxon-name-part></tp:taxon-name>, <named-content xmlns:xlink="http://www.w3.org/1999/xlink" content-type="date" id="NCID0EQOCI" xlink:type="simple">10 July 2014</named-content>, “Hi82-14” D. Percy leg. (<abbrev xmlns:xlink="http://www.w3.org/1999/xlink" content-type="institution" xlink:title="Natural History Museum, London, UK" id="ABBRID0EUOCI" xlink:type="simple">BMNH</abbrev>)</td><td rowspan="1" colspan="1">
              <named-content xmlns:xlink="http://www.w3.org/1999/xlink" content-type="dwc:verbatimCoordinates" xlink:type="simple"><named-content content-type="geo-json" specific-use="{&#34;type&#34;:&#34;Point&#34;,&#34;coordinates&#34;:[-157.806200,21.345500]}" id="NCID0EAPCI" xlink:type="simple">21.3455, -157.8062</named-content></named-content>
            </td><td rowspan="1" colspan="1">
              <ext-link xmlns:xlink="http://www.w3.org/1999/xlink" ext-link-type="gen" xlink:href="KY293767" xlink:type="simple">KY293767-69</ext-link>/<ext-link xmlns:xlink="http://www.w3.org/1999/xlink" ext-link-type="gen" xlink:href="KY294246" xlink:type="simple">KY294246-48</ext-link></td></tr><tr><td rowspan="1" colspan="1">other</td><td rowspan="1" colspan="1">
              <named-content xmlns:xlink="http://www.w3.org/1999/xlink" content-type="specimen-count" id="NCID0E1PCI" xlink:type="simple">3m</named-content>, <named-content xmlns:xlink="http://www.w3.org/1999/xlink" content-type="specimen-count" id="NCID0E5PCI" xlink:type="simple"><named-content content-type="specimen-count" id="NCID0EBQCI" xlink:type="simple">9f</named-content></named-content></td><td rowspan="1" colspan="1">same data as previous except: “Hi83-14” D. Percy leg. (<abbrev xmlns:xlink="http://www.w3.org/1999/xlink" content-type="institution" xlink:title="Natural History Museum, London, UK" id="ABBRID0EIQCI" xlink:type="simple">BMNH</abbrev>)</td><td rowspan="1" colspan="1">
              <named-content xmlns:xlink="http://www.w3.org/1999/xlink" content-type="dwc:verbatimCoordinates" xlink:type="simple"><named-content content-type="geo-json" specific-use="{&#34;type&#34;:&#34;Point&#34;,&#34;coordinates&#34;:[-157.805200,21.345300]}" id="NCID0EUQCI" xlink:type="simple">21.3453, -157.8052</named-content></named-content>
            </td><td rowspan="1" colspan="1">
              <ext-link xmlns:xlink="http://www.w3.org/1999/xlink" ext-link-type="gen" xlink:href="KY293770" xlink:type="simple">KY293770-71</ext-link>/<ext-link xmlns:xlink="http://www.w3.org/1999/xlink" ext-link-type="gen" xlink:href="KY294249" xlink:type="simple">KY294249-50</ext-link></td></tr><tr><td rowspan="1" colspan="1">other</td><td rowspan="1" colspan="1">
              <named-content xmlns:xlink="http://www.w3.org/1999/xlink" content-type="specimen-count" id="NCID0EORCI" xlink:type="simple">1f</named-content>
            </td><td rowspan="1" colspan="1">Mnt Kaala summit, Waianae Mnts, Oahu, USA, <named-content xmlns:xlink="http://www.w3.org/1999/xlink" content-type="date" id="NCID0EWRCI" xlink:type="simple">4 July 2014</named-content>, “KM02-14” K. Magnacca leg. (<abbrev xmlns:xlink="http://www.w3.org/1999/xlink" content-type="institution" xlink:title="Natural History Museum, London, UK" id="ABBRID0E1RCI" xlink:type="simple">BMNH</abbrev>)</td><td rowspan="1" colspan="1">
              <named-content xmlns:xlink="http://www.w3.org/1999/xlink" content-type="dwc:verbatimCoordinates" xlink:type="simple"><named-content content-type="geo-json" specific-use="{&#34;type&#34;:&#34;Point&#34;,&#34;coordinates&#34;:[-158.147600,21.503600]}" id="NCID0EGSCI" xlink:type="simple">21.5036, -158.1476</named-content></named-content>
            </td><td rowspan="1" colspan="1">−</td></tr><tr><td rowspan="1" colspan="1">other</td><td rowspan="1" colspan="1">
              <named-content xmlns:xlink="http://www.w3.org/1999/xlink" content-type="specimen-count" id="NCID0EWSCI" xlink:type="simple">1m</named-content>
            </td><td rowspan="1" colspan="1">same data as previous except: on <tp:taxon-name><tp:taxon-name-part taxon-name-part-type="genus">Cheirodendron</tp:taxon-name-part></tp:taxon-name>, “KM07-14” K. Magnacca leg. (<abbrev xmlns:xlink="http://www.w3.org/1999/xlink" content-type="institution" xlink:title="Natural History Museum, London, UK" id="ABBRID0EETCI" xlink:type="simple">BMNH</abbrev>)</td><td rowspan="1" colspan="1">
              <named-content xmlns:xlink="http://www.w3.org/1999/xlink" content-type="dwc:verbatimCoordinates" xlink:type="simple"><named-content content-type="geo-json" specific-use="{&#34;type&#34;:&#34;Point&#34;,&#34;coordinates&#34;:[-158.147600,21.503600]}" id="NCID0EQTCI" xlink:type="simple">21.5036, -158.1476</named-content></named-content>
            </td><td rowspan="1" colspan="1">−</td></tr><tr><td rowspan="12" colspan="1">
              <tp:taxon-name><tp:taxon-name-part taxon-name-part-type="species">dorsostriatus</tp:taxon-name-part></tp:taxon-name>
            </td><td rowspan="1" colspan="1">holotype</td><td rowspan="1" colspan="1">m</td><td rowspan="1" colspan="1">Puu O Umi NAR, Kohala, Hawaii, USA, ex <tp:taxon-name><tp:taxon-name-part taxon-name-part-type="genus">Metrosideros</tp:taxon-name-part> <tp:taxon-name-part taxon-name-part-type="species">polymorpha</tp:taxon-name-part> <tp:taxon-name-part taxon-name-part-type="infraspecific-rank">var.</tp:taxon-name-part> <tp:taxon-name-part taxon-name-part-type="variety">polymorpha</tp:taxon-name-part></tp:taxon-name>, <named-content xmlns:xlink="http://www.w3.org/1999/xlink" content-type="date" id="NCID0EBVCI" xlink:type="simple">2 June 2011</named-content>, “Hi07-11” D. Percy leg. (<abbrev xmlns:xlink="http://www.w3.org/1999/xlink" content-type="institution" xlink:title="Natural History Museum, London, UK" id="ABBRID0EFVCI" xlink:type="simple">BMNH</abbrev>)</td><td rowspan="1" colspan="1">
              <named-content xmlns:xlink="http://www.w3.org/1999/xlink" content-type="dwc:verbatimCoordinates" xlink:type="simple"><named-content content-type="geo-json" specific-use="{&#34;type&#34;:&#34;Point&#34;,&#34;coordinates&#34;:[-155.724000,20.070100]}" id="NCID0ERVCI" xlink:type="simple">20.0701, -155.7240</named-content></named-content>
            </td><td rowspan="1" colspan="1">−</td></tr><tr><td rowspan="1" colspan="1">paratype</td><td rowspan="1" colspan="1">
              <named-content xmlns:xlink="http://www.w3.org/1999/xlink" content-type="specimen-count" id="NCID0EBWCI" xlink:type="simple">1m</named-content>
            </td><td rowspan="1" colspan="1">same data as holotype</td><td rowspan="1" colspan="1"/><td rowspan="1" colspan="1">
              <ext-link xmlns:xlink="http://www.w3.org/1999/xlink" ext-link-type="gen" xlink:href="KY293725" xlink:type="simple">KY293725</ext-link>/<ext-link xmlns:xlink="http://www.w3.org/1999/xlink" ext-link-type="gen" xlink:href="KY294204" xlink:type="simple">KY294204</ext-link></td></tr><tr><td rowspan="1" colspan="1">paratypes</td><td rowspan="1" colspan="1">
              <named-content xmlns:xlink="http://www.w3.org/1999/xlink" content-type="specimen-count" id="NCID0EAXCI" xlink:type="simple">3m</named-content>, <named-content xmlns:xlink="http://www.w3.org/1999/xlink" content-type="specimen-count" id="NCID0EEXCI" xlink:type="simple"><named-content content-type="specimen-count" id="NCID0EHXCI" xlink:type="simple">5f</named-content></named-content>, <named-content xmlns:xlink="http://www.w3.org/1999/xlink" content-type="specimen-count" id="NCID0ELXCI" xlink:type="simple">20i</named-content></td><td rowspan="1" colspan="1">same data as holotype except: ex <tp:taxon-name><tp:taxon-name-part taxon-name-part-type="genus">Metrosideros</tp:taxon-name-part> <tp:taxon-name-part taxon-name-part-type="species">polymorpha</tp:taxon-name-part> <tp:taxon-name-part taxon-name-part-type="infraspecific-rank">var.</tp:taxon-name-part> <tp:taxon-name-part taxon-name-part-type="variety">glaberrima</tp:taxon-name-part></tp:taxon-name>, “Hi06-11” D. Percy leg. (<abbrev xmlns:xlink="http://www.w3.org/1999/xlink" content-type="institution" xlink:title="Natural History Museum, London, UK" id="ABBRID0EDYCI" xlink:type="simple">BMNH</abbrev>)</td><td rowspan="1" colspan="1">
              <named-content xmlns:xlink="http://www.w3.org/1999/xlink" content-type="dwc:verbatimCoordinates" xlink:type="simple"><named-content content-type="geo-json" specific-use="{&#34;type&#34;:&#34;Point&#34;,&#34;coordinates&#34;:[-155.724000,20.070100]}" id="NCID0EPYCI" xlink:type="simple">20.0701, -155.7240</named-content></named-content>
            </td><td rowspan="1" colspan="1">
              <ext-link xmlns:xlink="http://www.w3.org/1999/xlink" ext-link-type="gen" xlink:href="KY293723" xlink:type="simple">KY293723-24</ext-link>/<ext-link xmlns:xlink="http://www.w3.org/1999/xlink" ext-link-type="gen" xlink:href="KY294202" xlink:type="simple">KY294202-03</ext-link></td></tr><tr><td rowspan="1" colspan="1">other</td><td rowspan="1" colspan="1">
              <named-content xmlns:xlink="http://www.w3.org/1999/xlink" content-type="specimen-count" id="NCID0EJZCI" xlink:type="simple">
                <named-content content-type="specimen-count" id="NCID0ENZCI" xlink:type="simple">14i</named-content>
              </named-content>
            </td><td rowspan="1" colspan="1">Donkey Mill Rd., Kona, Hawaii, USA, ex <tp:taxon-name><tp:taxon-name-part taxon-name-part-type="genus">Metrosideros</tp:taxon-name-part></tp:taxon-name>, <named-content xmlns:xlink="http://www.w3.org/1999/xlink" content-type="date" id="NCID0E3ZCI" xlink:type="simple">29 August <named-content content-type="specimen-count" id="NCID0EA1CI" xlink:type="simple">1973</named-content>, J</named-content>. Beardsley leg. (<named-content xmlns:xlink="http://www.w3.org/1999/xlink" content-type="dwc:institutional_code" xlink:type="simple">BPBM</named-content>)</td><td rowspan="1" colspan="1">
              <named-content xmlns:xlink="http://www.w3.org/1999/xlink" content-type="dwc:verbatimCoordinates" xlink:type="simple"><named-content content-type="geo-json" specific-use="{&#34;type&#34;:&#34;Point&#34;,&#34;coordinates&#34;:[-155.912300,19.581400]}" id="NCID0ER1CI" xlink:type="simple">19.5814, -155.9123</named-content></named-content>
            </td><td rowspan="1" colspan="1">−</td></tr><tr><td rowspan="1" colspan="1"/><td rowspan="1" colspan="1">
              <named-content xmlns:xlink="http://www.w3.org/1999/xlink" content-type="specimen-count" id="NCID0EB2CI" xlink:type="simple">1f</named-content>
            </td><td rowspan="1" colspan="1">Olaa Forest, Hawaii, USA, ex <tp:taxon-name><tp:taxon-name-part taxon-name-part-type="genus">Metrosideros</tp:taxon-name-part> <tp:taxon-name-part taxon-name-part-type="species">polymorpha</tp:taxon-name-part> <tp:taxon-name-part taxon-name-part-type="infraspecific-rank">var.</tp:taxon-name-part> <tp:taxon-name-part taxon-name-part-type="variety">glaberrima</tp:taxon-name-part></tp:taxon-name>, <named-content xmlns:xlink="http://www.w3.org/1999/xlink" content-type="date" id="NCID0E12CI" xlink:type="simple">24 August 2003</named-content>, “Hi43-03” D. Percy leg. (<abbrev xmlns:xlink="http://www.w3.org/1999/xlink" content-type="institution" xlink:title="Natural History Museum, London, UK" id="ABBRID0E52CI" xlink:type="simple">BMNH</abbrev>)</td><td rowspan="1" colspan="1">
              <named-content xmlns:xlink="http://www.w3.org/1999/xlink" content-type="dwc:verbatimCoordinates" xlink:type="simple"><named-content content-type="geo-json" specific-use="{&#34;type&#34;:&#34;Point&#34;,&#34;coordinates&#34;:[-155.246700,19.460300]}" id="NCID0EK3CI" xlink:type="simple">19.4603, -155.2467</named-content></named-content>
            </td><td rowspan="1" colspan="1">−</td></tr><tr><td rowspan="1" colspan="1">other</td><td rowspan="1" colspan="1">
              <named-content xmlns:xlink="http://www.w3.org/1999/xlink" content-type="specimen-count" id="NCID0E13CI" xlink:type="simple">1f</named-content>
            </td><td rowspan="1" colspan="1">Puu Pili, 3900ft, Kohala, Hawaii, USA, on <tp:taxon-name><tp:taxon-name-part taxon-name-part-type="genus">Metrosideros</tp:taxon-name-part></tp:taxon-name>, <named-content xmlns:xlink="http://www.w3.org/1999/xlink" content-type="date" id="NCID0EI4CI" xlink:type="simple">12 August 2010</named-content>, “JG7” J. Giffin leg. (<abbrev xmlns:xlink="http://www.w3.org/1999/xlink" content-type="institution" xlink:title="Natural History Museum, London, UK" id="ABBRID0EM4CI" xlink:type="simple">BMNH</abbrev>)</td><td rowspan="1" colspan="1">−</td><td rowspan="1" colspan="1">−</td></tr><tr><td rowspan="1" colspan="1">other</td><td rowspan="1" colspan="1">
              <named-content xmlns:xlink="http://www.w3.org/1999/xlink" content-type="specimen-count" id="NCID0E64CI" xlink:type="simple">3m</named-content>
            </td><td rowspan="1" colspan="1">Kau, Hawaii, USA, ex <tp:taxon-name><tp:taxon-name-part taxon-name-part-type="genus">Metrosideros</tp:taxon-name-part> <tp:taxon-name-part taxon-name-part-type="species">polymorpha</tp:taxon-name-part></tp:taxon-name>, <named-content xmlns:xlink="http://www.w3.org/1999/xlink" content-type="date" id="NCID0ER5CI" xlink:type="simple">12 July 2013</named-content>, “Hi04-13” D. Percy leg. (<abbrev xmlns:xlink="http://www.w3.org/1999/xlink" content-type="institution" xlink:title="Natural History Museum, London, UK" id="ABBRID0EV5CI" xlink:type="simple">BMNH</abbrev>)</td><td rowspan="1" colspan="1">
              <named-content xmlns:xlink="http://www.w3.org/1999/xlink" content-type="dwc:verbatimCoordinates" xlink:type="simple"><named-content content-type="geo-json" specific-use="{&#34;type&#34;:&#34;Point&#34;,&#34;coordinates&#34;:[-155.588400,19.174700]}" id="NCID0EB6CI" xlink:type="simple">19.1747, -155.5884</named-content></named-content>
            </td><td rowspan="1" colspan="1">
              <ext-link xmlns:xlink="http://www.w3.org/1999/xlink" ext-link-type="gen" xlink:href="KY293727" xlink:type="simple">KY293727</ext-link>/<ext-link xmlns:xlink="http://www.w3.org/1999/xlink" ext-link-type="gen" xlink:href="KY294206" xlink:type="simple">KY294206</ext-link></td></tr><tr><td rowspan="1" colspan="1">other</td><td rowspan="1" colspan="1">
              <named-content xmlns:xlink="http://www.w3.org/1999/xlink" content-type="specimen-count" id="NCID0E26CI" xlink:type="simple">1m</named-content>, <named-content xmlns:xlink="http://www.w3.org/1999/xlink" content-type="specimen-count" id="NCID0E66CI" xlink:type="simple">1f</named-content></td><td rowspan="1" colspan="1">Alili Spring trail, Kau, Hawaii, USA, ex <tp:taxon-name><tp:taxon-name-part taxon-name-part-type="genus">Metrosideros</tp:taxon-name-part> <tp:taxon-name-part taxon-name-part-type="species">polymorpha</tp:taxon-name-part></tp:taxon-name>, <named-content xmlns:xlink="http://www.w3.org/1999/xlink" content-type="date" id="NCID0EQADI" xlink:type="simple">19 July 2013</named-content>, “Hi47-13” D. Percy leg. (<abbrev xmlns:xlink="http://www.w3.org/1999/xlink" content-type="institution" xlink:title="Natural History Museum, London, UK" id="ABBRID0EUADI" xlink:type="simple">BMNH</abbrev>)</td><td rowspan="1" colspan="1">
              <named-content xmlns:xlink="http://www.w3.org/1999/xlink" content-type="dwc:verbatimCoordinates" xlink:type="simple"><named-content content-type="geo-json" specific-use="{&#34;type&#34;:&#34;Point&#34;,&#34;coordinates&#34;:[-155.520800,19.233300]}" id="NCID0EABDI" xlink:type="simple">19.2333, -155.5208</named-content></named-content>
            </td><td rowspan="1" colspan="1">
              <ext-link xmlns:xlink="http://www.w3.org/1999/xlink" ext-link-type="gen" xlink:href="KY293726" xlink:type="simple">KY293726</ext-link>/<ext-link xmlns:xlink="http://www.w3.org/1999/xlink" ext-link-type="gen" xlink:href="KY294205" xlink:type="simple">KY294205</ext-link></td></tr><tr><td rowspan="1" colspan="1">other</td><td rowspan="1" colspan="1">
              <named-content xmlns:xlink="http://www.w3.org/1999/xlink" content-type="specimen-count" id="NCID0E1BDI" xlink:type="simple">1m</named-content>, <named-content xmlns:xlink="http://www.w3.org/1999/xlink" content-type="specimen-count" id="NCID0E5BDI" xlink:type="simple">2f</named-content></td><td rowspan="1" colspan="1">Humuula trail, Hawaii, USA, ex <tp:taxon-name><tp:taxon-name-part taxon-name-part-type="genus">Metrosideros</tp:taxon-name-part> <tp:taxon-name-part taxon-name-part-type="species">polymorpha</tp:taxon-name-part> <tp:taxon-name-part taxon-name-part-type="infraspecific-rank">var.</tp:taxon-name-part> <tp:taxon-name-part taxon-name-part-type="variety">glaberrima</tp:taxon-name-part></tp:taxon-name>, <named-content xmlns:xlink="http://www.w3.org/1999/xlink" content-type="date" id="NCID0EWCDI" xlink:type="simple">20 July 2013</named-content>, “Hi59-13” D. Percy leg. (<abbrev xmlns:xlink="http://www.w3.org/1999/xlink" content-type="institution" xlink:title="Natural History Museum, London, UK" id="ABBRID0E1CDI" xlink:type="simple">BMNH</abbrev>)</td><td rowspan="1" colspan="1">
              <named-content xmlns:xlink="http://www.w3.org/1999/xlink" content-type="dwc:verbatimCoordinates" xlink:type="simple"><named-content content-type="geo-json" specific-use="{&#34;type&#34;:&#34;Point&#34;,&#34;coordinates&#34;:[-155.302800,19.965200]}" id="NCID0EGDDI" xlink:type="simple">19.9652, -155.3028</named-content></named-content>
            </td><td rowspan="1" colspan="1">
              <ext-link xmlns:xlink="http://www.w3.org/1999/xlink" ext-link-type="gen" xlink:href="KY293728" xlink:type="simple">KY293728-30</ext-link>/<ext-link xmlns:xlink="http://www.w3.org/1999/xlink" ext-link-type="gen" xlink:href="KY294207" xlink:type="simple">KY294207-09</ext-link></td></tr><tr><td rowspan="1" colspan="1">other</td><td rowspan="1" colspan="1">
              <named-content xmlns:xlink="http://www.w3.org/1999/xlink" content-type="specimen-count" id="NCID0EAEDI" xlink:type="simple">1f</named-content>, <named-content xmlns:xlink="http://www.w3.org/1999/xlink" content-type="specimen-count" id="NCID0EEEDI" xlink:type="simple">3i</named-content></td><td rowspan="1" colspan="1">Upper Hamakua Ditch, Kohala, Hawaii, USA, ex <tp:taxon-name><tp:taxon-name-part taxon-name-part-type="genus">Metrosideros</tp:taxon-name-part> <tp:taxon-name-part taxon-name-part-type="species">polymorpha</tp:taxon-name-part> <tp:taxon-name-part taxon-name-part-type="infraspecific-rank">var.</tp:taxon-name-part> <tp:taxon-name-part taxon-name-part-type="variety">glaberrima</tp:taxon-name-part></tp:taxon-name>, <named-content xmlns:xlink="http://www.w3.org/1999/xlink" content-type="date" id="NCID0E3EDI" xlink:type="simple">5 March 2014</named-content>, “Hi09-14” D. Percy leg. (<abbrev xmlns:xlink="http://www.w3.org/1999/xlink" content-type="institution" xlink:title="Natural History Museum, London, UK" id="ABBRID0EAFDI" xlink:type="simple">BMNH</abbrev>)</td><td rowspan="1" colspan="1">
              <named-content xmlns:xlink="http://www.w3.org/1999/xlink" content-type="dwc:verbatimCoordinates" xlink:type="simple"><named-content content-type="geo-json" specific-use="{&#34;type&#34;:&#34;Point&#34;,&#34;coordinates&#34;:[-155.671100,20.071400]}" id="NCID0EMFDI" xlink:type="simple">20.0714, -155.6711</named-content></named-content>
            </td><td rowspan="1" colspan="1">
              <ext-link xmlns:xlink="http://www.w3.org/1999/xlink" ext-link-type="gen" xlink:href="KY293731" xlink:type="simple">KY293731-32</ext-link>/<ext-link xmlns:xlink="http://www.w3.org/1999/xlink" ext-link-type="gen" xlink:href="KY294210" xlink:type="simple">KY294210-11</ext-link></td></tr><tr><td rowspan="1" colspan="1">other</td><td rowspan="1" colspan="1">
              <named-content xmlns:xlink="http://www.w3.org/1999/xlink" content-type="specimen-count" id="NCID0EGGDI" xlink:type="simple">2f</named-content>
            </td><td rowspan="1" colspan="1">same data as previous except: ex <tp:taxon-name><tp:taxon-name-part taxon-name-part-type="genus">Metrosideros</tp:taxon-name-part> <tp:taxon-name-part taxon-name-part-type="species">polymorpha</tp:taxon-name-part></tp:taxon-name>, “Hi11-14” D. Percy leg. (<abbrev xmlns:xlink="http://www.w3.org/1999/xlink" content-type="institution" xlink:title="Natural History Museum, London, UK" id="ABBRID0EYGDI" xlink:type="simple">BMNH</abbrev>)</td><td rowspan="1" colspan="1">
              <named-content xmlns:xlink="http://www.w3.org/1999/xlink" content-type="dwc:verbatimCoordinates" xlink:type="simple"><named-content content-type="geo-json" specific-use="{&#34;type&#34;:&#34;Point&#34;,&#34;coordinates&#34;:[-155.679100,20.085200]}" id="NCID0EEHDI" xlink:type="simple">20.0852, -155.6791</named-content></named-content>
            </td><td rowspan="1" colspan="1">
              <ext-link xmlns:xlink="http://www.w3.org/1999/xlink" ext-link-type="gen" xlink:href="KY293733" xlink:type="simple">KY293733-34</ext-link>/<ext-link xmlns:xlink="http://www.w3.org/1999/xlink" ext-link-type="gen" xlink:href="KY294212" xlink:type="simple">KY294212-13</ext-link></td></tr><tr><td rowspan="1" colspan="1">other</td><td rowspan="1" colspan="1">
              <named-content xmlns:xlink="http://www.w3.org/1999/xlink" content-type="specimen-count" id="NCID0E5HDI" xlink:type="simple">1f</named-content>
            </td><td rowspan="1" colspan="1">same data as previous except: “Hi12-14” D. Percy leg. (<abbrev xmlns:xlink="http://www.w3.org/1999/xlink" content-type="institution" xlink:title="Natural History Museum, London, UK" id="ABBRID0EGIDI" xlink:type="simple">BMNH</abbrev>)</td><td rowspan="1" colspan="1">
              <named-content xmlns:xlink="http://www.w3.org/1999/xlink" content-type="dwc:verbatimCoordinates" xlink:type="simple"><named-content content-type="geo-json" specific-use="{&#34;type&#34;:&#34;Point&#34;,&#34;coordinates&#34;:[-155.675200,20.084100]}" id="NCID0ESIDI" xlink:type="simple">20.0841, -155.6752</named-content></named-content>
            </td><td rowspan="1" colspan="1">
              <ext-link xmlns:xlink="http://www.w3.org/1999/xlink" ext-link-type="gen" xlink:href="KY293734" xlink:type="simple">KY293734</ext-link>/<ext-link xmlns:xlink="http://www.w3.org/1999/xlink" ext-link-type="gen" xlink:href="KY294214" xlink:type="simple">KY294214</ext-link></td></tr><tr><td rowspan="3" colspan="1">
              <tp:taxon-name><tp:taxon-name-part taxon-name-part-type="species">dorsostriatus</tp:taxon-name-part></tp:taxon-name>
            </td><td rowspan="1" colspan="1">other</td><td rowspan="1" colspan="1">
              <named-content xmlns:xlink="http://www.w3.org/1999/xlink" content-type="specimen-count" id="NCID0EZJDI" xlink:type="simple">1m</named-content>, <named-content xmlns:xlink="http://www.w3.org/1999/xlink" content-type="specimen-count" id="NCID0E4JDI" xlink:type="simple">1f</named-content></td><td rowspan="1" colspan="1">Puu Makaala, Hawaii, USA, ex <tp:taxon-name><tp:taxon-name-part taxon-name-part-type="genus">Metrosideros</tp:taxon-name-part> <tp:taxon-name-part taxon-name-part-type="species">polymorpha</tp:taxon-name-part> <tp:taxon-name-part taxon-name-part-type="infraspecific-rank">var.</tp:taxon-name-part> <tp:taxon-name-part taxon-name-part-type="variety">glaberrima</tp:taxon-name-part></tp:taxon-name>, <named-content xmlns:xlink="http://www.w3.org/1999/xlink" content-type="date" id="NCID0EVKDI" xlink:type="simple">6 March 2014</named-content>, “Hi15-14” D. Percy leg. (<abbrev xmlns:xlink="http://www.w3.org/1999/xlink" content-type="institution" xlink:title="Natural History Museum, London, UK" id="ABBRID0EZKDI" xlink:type="simple">BMNH</abbrev>)</td><td rowspan="1" colspan="1">
              <named-content xmlns:xlink="http://www.w3.org/1999/xlink" content-type="dwc:verbatimCoordinates" xlink:type="simple"><named-content content-type="geo-json" specific-use="{&#34;type&#34;:&#34;Point&#34;,&#34;coordinates&#34;:[-155.231200,19.549500]}" id="NCID0EFLDI" xlink:type="simple">19.5495, -155.2312</named-content></named-content>
            </td><td rowspan="1" colspan="1">
              <ext-link xmlns:xlink="http://www.w3.org/1999/xlink" ext-link-type="gen" xlink:href="KY293736" xlink:type="simple">KY293736-37</ext-link>/<ext-link xmlns:xlink="http://www.w3.org/1999/xlink" ext-link-type="gen" xlink:href="KY294215" xlink:type="simple">KY294215-16</ext-link></td></tr><tr><td rowspan="1" colspan="1">other</td><td rowspan="1" colspan="1">
              <named-content xmlns:xlink="http://www.w3.org/1999/xlink" content-type="specimen-count" id="NCID0E6LDI" xlink:type="simple">3m</named-content>, <named-content xmlns:xlink="http://www.w3.org/1999/xlink" content-type="specimen-count" id="NCID0EDMDI" xlink:type="simple">3i</named-content></td><td rowspan="1" colspan="1">same data as previous except: “Hi16-14” D. Percy leg. (<abbrev xmlns:xlink="http://www.w3.org/1999/xlink" content-type="institution" xlink:title="Natural History Museum, London, UK" id="ABBRID0EKMDI" xlink:type="simple">BMNH</abbrev>)</td><td rowspan="1" colspan="1">
              <named-content xmlns:xlink="http://www.w3.org/1999/xlink" content-type="dwc:verbatimCoordinates" xlink:type="simple"><named-content content-type="geo-json" specific-use="{&#34;type&#34;:&#34;Point&#34;,&#34;coordinates&#34;:[-155.230800,19.551600]}" id="NCID0EWMDI" xlink:type="simple">19.5516, -155.2308</named-content></named-content>
            </td><td rowspan="1" colspan="1">
              <ext-link xmlns:xlink="http://www.w3.org/1999/xlink" ext-link-type="gen" xlink:href="KY293738" xlink:type="simple">KY293738-41</ext-link>/<ext-link xmlns:xlink="http://www.w3.org/1999/xlink" ext-link-type="gen" xlink:href="KY294217" xlink:type="simple">KY294217-20</ext-link></td></tr><tr><td rowspan="1" colspan="1">other</td><td rowspan="1" colspan="1">
              <named-content xmlns:xlink="http://www.w3.org/1999/xlink" content-type="specimen-count" id="NCID0EQNDI" xlink:type="simple">1m</named-content>
            </td><td rowspan="1" colspan="1">same data as previous except: “Hi17-14” D. Percy leg. (<abbrev xmlns:xlink="http://www.w3.org/1999/xlink" content-type="institution" xlink:title="Natural History Museum, London, UK" id="ABBRID0EYNDI" xlink:type="simple">BMNH</abbrev>)</td><td rowspan="1" colspan="1">
              <named-content xmlns:xlink="http://www.w3.org/1999/xlink" content-type="dwc:verbatimCoordinates" xlink:type="simple"><named-content content-type="geo-json" specific-use="{&#34;type&#34;:&#34;Point&#34;,&#34;coordinates&#34;:[-155.231000,19.552200]}" id="NCID0EEODI" xlink:type="simple">19.5522, -155.2310</named-content></named-content>
            </td><td rowspan="1" colspan="1">
              <ext-link xmlns:xlink="http://www.w3.org/1999/xlink" ext-link-type="gen" xlink:href="KY293742" xlink:type="simple">KY293742</ext-link>/<ext-link xmlns:xlink="http://www.w3.org/1999/xlink" ext-link-type="gen" xlink:href="KY294221" xlink:type="simple">KY294221</ext-link></td></tr><tr><td rowspan="2" colspan="1">
              <tp:taxon-name><tp:taxon-name-part taxon-name-part-type="species">namaka</tp:taxon-name-part></tp:taxon-name>
            </td><td rowspan="1" colspan="1">holotype</td><td rowspan="1" colspan="1">m</td><td rowspan="1" colspan="1">Mnt Kaala, boardwalk through bog, Waianae Mnts, Oahu, USA, ex <tp:taxon-name><tp:taxon-name-part taxon-name-part-type="genus">Metrosideros</tp:taxon-name-part> <tp:taxon-name-part taxon-name-part-type="species">polymorpha</tp:taxon-name-part></tp:taxon-name>, <named-content xmlns:xlink="http://www.w3.org/1999/xlink" content-type="date" id="NCID0EYPDI" xlink:type="simple">4 July 2014</named-content>, “Hi57-14” D. Percy leg. (<abbrev xmlns:xlink="http://www.w3.org/1999/xlink" content-type="institution" xlink:title="Natural History Museum, London, UK" id="ABBRID0E3PDI" xlink:type="simple">BMNH</abbrev>)</td><td rowspan="1" colspan="1">
              <named-content xmlns:xlink="http://www.w3.org/1999/xlink" content-type="dwc:verbatimCoordinates" xlink:type="simple"><named-content content-type="geo-json" specific-use="{&#34;type&#34;:&#34;Point&#34;,&#34;coordinates&#34;:[-158.144000,21.507100]}" id="NCID0EIQDI" xlink:type="simple">21.5071, -158.1440</named-content></named-content>
            </td><td rowspan="1" colspan="1">
              <ext-link xmlns:xlink="http://www.w3.org/1999/xlink" ext-link-type="gen" xlink:href="KY293899" xlink:type="simple">KY293899</ext-link>/<ext-link xmlns:xlink="http://www.w3.org/1999/xlink" ext-link-type="gen" xlink:href="KY294373" xlink:type="simple">KY294373</ext-link></td></tr><tr><td rowspan="1" colspan="1">paratypes</td><td rowspan="1" colspan="1">
              <named-content xmlns:xlink="http://www.w3.org/1999/xlink" content-type="specimen-count" id="NCID0ECRDI" xlink:type="simple">1f</named-content>, <named-content xmlns:xlink="http://www.w3.org/1999/xlink" content-type="specimen-count" id="NCID0EGRDI" xlink:type="simple">8i</named-content></td><td rowspan="1" colspan="1">same data as holotype</td><td rowspan="1" colspan="1">−</td><td rowspan="1" colspan="1">
              <ext-link xmlns:xlink="http://www.w3.org/1999/xlink" ext-link-type="gen" xlink:href="KY293898-900" xlink:type="simple">KY293898-900</ext-link>/<ext-link xmlns:xlink="http://www.w3.org/1999/xlink" ext-link-type="gen" xlink:href="KY294372" xlink:type="simple">KY294372</ext-link>, <ext-link xmlns:xlink="http://www.w3.org/1999/xlink" ext-link-type="gen" xlink:href="KY294374" xlink:type="simple">KY294374-76</ext-link></td></tr><tr><td rowspan="1" colspan="1">
              <bold><tp:taxon-name><tp:taxon-name-part taxon-name-part-type="species">minutus</tp:taxon-name-part></tp:taxon-name></bold>
            </td><td rowspan="1" colspan="1"/><td rowspan="1" colspan="1"/><td rowspan="1" colspan="1"/><td rowspan="1" colspan="1">−</td><td rowspan="1" colspan="1">−</td></tr><tr><td rowspan="10" colspan="1">
              <tp:taxon-name><tp:taxon-name-part taxon-name-part-type="species">minutus</tp:taxon-name-part></tp:taxon-name>
            </td><td rowspan="1" colspan="1">holotype</td><td rowspan="1" colspan="1">m</td><td rowspan="1" colspan="1">Kilauea, Hawaii, USA, ex Ohia Lehua, <named-content xmlns:xlink="http://www.w3.org/1999/xlink" content-type="date" id="NCID0EZTDI" xlink:type="simple">27 June 1917</named-content>, O. Swezey leg. (<named-content xmlns:xlink="http://www.w3.org/1999/xlink" content-type="dwc:institutional_code" xlink:type="simple">BPBM</named-content>)</td><td rowspan="1" colspan="1">−</td><td rowspan="1" colspan="1">−</td></tr><tr><td rowspan="1" colspan="1">other</td><td rowspan="1" colspan="1">
              <named-content xmlns:xlink="http://www.w3.org/1999/xlink" content-type="specimen-count" id="NCID0EQUDI" xlink:type="simple">2m</named-content>, <named-content xmlns:xlink="http://www.w3.org/1999/xlink" content-type="specimen-count" id="NCID0EUUDI" xlink:type="simple">1f</named-content></td><td rowspan="1" colspan="1">Southern Belt road (93 mile marker to Hilo), Hawaii, USA, <tp:taxon-name><tp:taxon-name-part taxon-name-part-type="genus">Metrosideros</tp:taxon-name-part> <tp:taxon-name-part taxon-name-part-type="species">polymorpha</tp:taxon-name-part> <tp:taxon-name-part taxon-name-part-type="infraspecific-rank">var.</tp:taxon-name-part> <tp:taxon-name-part taxon-name-part-type="variety">polymorpha</tp:taxon-name-part></tp:taxon-name>, <named-content xmlns:xlink="http://www.w3.org/1999/xlink" content-type="date" id="NCID0EMVDI" xlink:type="simple">29 May 2002</named-content>, “387-02” D. Percy leg. (<abbrev xmlns:xlink="http://www.w3.org/1999/xlink" content-type="institution" xlink:title="Natural History Museum, London, UK" id="ABBRID0EQVDI" xlink:type="simple">BMNH</abbrev>)</td><td rowspan="1" colspan="1">
              <named-content xmlns:xlink="http://www.w3.org/1999/xlink" content-type="dwc:verbatimCoordinates" xlink:type="simple"><named-content content-type="geo-json" specific-use="{&#34;type&#34;:&#34;Point&#34;,&#34;coordinates&#34;:[-155.875000,19.268000]}" id="NCID0E3VDI" xlink:type="simple">19.2680, -155.8750</named-content></named-content>
            </td><td rowspan="1" colspan="1">−</td></tr><tr><td rowspan="1" colspan="1">other</td><td rowspan="1" colspan="1">
              <named-content xmlns:xlink="http://www.w3.org/1999/xlink" content-type="specimen-count" id="NCID0EMWDI" xlink:type="simple">1m</named-content>
            </td><td rowspan="1" colspan="1">Saddle Road (near 22 mile marker), Hawaii, USA, ex <tp:taxon-name><tp:taxon-name-part taxon-name-part-type="genus">Metrosideros</tp:taxon-name-part> <tp:taxon-name-part taxon-name-part-type="species">polymorpha</tp:taxon-name-part> <tp:taxon-name-part taxon-name-part-type="infraspecific-rank">var.</tp:taxon-name-part> <tp:taxon-name-part taxon-name-part-type="variety">polymorpha</tp:taxon-name-part></tp:taxon-name>, <named-content xmlns:xlink="http://www.w3.org/1999/xlink" content-type="date" id="NCID0EFXDI" xlink:type="simple">30 May 2002</named-content>, “391-02” D. Percy leg. (<abbrev xmlns:xlink="http://www.w3.org/1999/xlink" content-type="institution" xlink:title="Natural History Museum, London, UK" id="ABBRID0EJXDI" xlink:type="simple">BMNH</abbrev>)</td><td rowspan="1" colspan="1">
              <named-content xmlns:xlink="http://www.w3.org/1999/xlink" content-type="dwc:verbatimCoordinates" xlink:type="simple"><named-content content-type="geo-json" specific-use="{&#34;type&#34;:&#34;Point&#34;,&#34;coordinates&#34;:[-155.380200,19.676500]}" id="NCID0EVXDI" xlink:type="simple">19.6765, -155.3802</named-content></named-content>
            </td><td rowspan="1" colspan="1">−</td></tr><tr><td rowspan="1" colspan="1">other</td><td rowspan="1" colspan="1">
              <named-content xmlns:xlink="http://www.w3.org/1999/xlink" content-type="specimen-count" id="NCID0EFYDI" xlink:type="simple">20m</named-content>, <named-content xmlns:xlink="http://www.w3.org/1999/xlink" content-type="specimen-count" id="NCID0EJYDI" xlink:type="simple">20f</named-content></td><td rowspan="1" colspan="1">Tree Planting Road, off Saddle Road, Hawaii, USA, ex <tp:taxon-name><tp:taxon-name-part taxon-name-part-type="genus">Metrosideros</tp:taxon-name-part> <tp:taxon-name-part taxon-name-part-type="species">polymorpha</tp:taxon-name-part> <tp:taxon-name-part taxon-name-part-type="infraspecific-rank">var.</tp:taxon-name-part> <tp:taxon-name-part taxon-name-part-type="variety">polymorpha</tp:taxon-name-part></tp:taxon-name>, <named-content xmlns:xlink="http://www.w3.org/1999/xlink" content-type="date" id="NCID0EBZDI" xlink:type="simple">18 July 2002</named-content>, “418-02” D. Percy leg. (<abbrev xmlns:xlink="http://www.w3.org/1999/xlink" content-type="institution" xlink:title="Natural History Museum, London, UK" id="ABBRID0EFZDI" xlink:type="simple">BMNH</abbrev>)</td><td rowspan="1" colspan="1">
              <named-content xmlns:xlink="http://www.w3.org/1999/xlink" content-type="dwc:verbatimCoordinates" xlink:type="simple"><named-content content-type="geo-json" specific-use="{&#34;type&#34;:&#34;Point&#34;,&#34;coordinates&#34;:[-155.295100,19.683400]}" id="NCID0ERZDI" xlink:type="simple">19.6834, -155.2951</named-content></named-content>
            </td><td rowspan="1" colspan="1">
              <ext-link xmlns:xlink="http://www.w3.org/1999/xlink" ext-link-type="gen" xlink:href="KY293871" xlink:type="simple">KY293871</ext-link>/<ext-link xmlns:xlink="http://www.w3.org/1999/xlink" ext-link-type="gen" xlink:href="KY294346" xlink:type="simple">KY294346</ext-link></td></tr><tr><td rowspan="1" colspan="1">other</td><td rowspan="1" colspan="1">
              <named-content xmlns:xlink="http://www.w3.org/1999/xlink" content-type="specimen-count" id="NCID0EL1DI" xlink:type="simple">1m</named-content>, <named-content xmlns:xlink="http://www.w3.org/1999/xlink" content-type="specimen-count" id="NCID0EP1DI" xlink:type="simple">1f</named-content></td><td rowspan="1" colspan="1">Olaa Forest near Solid Waste Dump, Hawaii, USA, ex <tp:taxon-name><tp:taxon-name-part taxon-name-part-type="genus">Metrosideros</tp:taxon-name-part> <tp:taxon-name-part taxon-name-part-type="species">polymorpha</tp:taxon-name-part> <tp:taxon-name-part taxon-name-part-type="infraspecific-rank">var.</tp:taxon-name-part> <tp:taxon-name-part taxon-name-part-type="variety">glaberrima</tp:taxon-name-part></tp:taxon-name>, <named-content xmlns:xlink="http://www.w3.org/1999/xlink" content-type="date" id="NCID0EH2DI" xlink:type="simple">21 August 2003</named-content>, “Hi36-03” D. Percy leg. (<abbrev xmlns:xlink="http://www.w3.org/1999/xlink" content-type="institution" xlink:title="Natural History Museum, London, UK" id="ABBRID0EL2DI" xlink:type="simple">BMNH</abbrev>)</td><td rowspan="1" colspan="1">
              <named-content xmlns:xlink="http://www.w3.org/1999/xlink" content-type="dwc:verbatimCoordinates" xlink:type="simple"><named-content content-type="geo-json" specific-use="{&#34;type&#34;:&#34;Point&#34;,&#34;coordinates&#34;:[-155.204200,19.450000]}" id="NCID0EX2DI" xlink:type="simple">19.4500, -155.2042</named-content></named-content>
            </td><td rowspan="1" colspan="1">−</td></tr><tr><td rowspan="1" colspan="1">other</td><td rowspan="1" colspan="1">
              <named-content xmlns:xlink="http://www.w3.org/1999/xlink" content-type="specimen-count" id="NCID0EH3DI" xlink:type="simple">1m</named-content>
            </td><td rowspan="1" colspan="1">same data as previous except: <named-content xmlns:xlink="http://www.w3.org/1999/xlink" content-type="date" id="NCID0EP3DI" xlink:type="simple">22 August 2003</named-content>, “Hi37-03” D. Percy leg. (<abbrev xmlns:xlink="http://www.w3.org/1999/xlink" content-type="institution" xlink:title="Natural History Museum, London, UK" id="ABBRID0ET3DI" xlink:type="simple">BMNH</abbrev>)</td><td rowspan="1" colspan="1">
              <named-content xmlns:xlink="http://www.w3.org/1999/xlink" content-type="dwc:verbatimCoordinates" xlink:type="simple"><named-content content-type="geo-json" specific-use="{&#34;type&#34;:&#34;Point&#34;,&#34;coordinates&#34;:[-155.204200,19.450000]}" id="NCID0E63DI" xlink:type="simple">19.4500, -155.2042</named-content></named-content>
            </td><td rowspan="1" colspan="1">/<ext-link xmlns:xlink="http://www.w3.org/1999/xlink" ext-link-type="gen" xlink:href="KY294339" xlink:type="simple">KY294339</ext-link></td></tr><tr><td rowspan="1" colspan="1">other</td><td rowspan="1" colspan="1">
              <named-content xmlns:xlink="http://www.w3.org/1999/xlink" content-type="specimen-count" id="NCID0EU4DI" xlink:type="simple">7m</named-content>, <named-content xmlns:xlink="http://www.w3.org/1999/xlink" content-type="specimen-count" id="NCID0EY4DI" xlink:type="simple"><named-content content-type="specimen-count" id="NCID0E24DI" xlink:type="simple">5f</named-content></named-content>, <named-content xmlns:xlink="http://www.w3.org/1999/xlink" content-type="specimen-count" id="NCID0E64DI" xlink:type="simple">3i</named-content></td><td rowspan="1" colspan="1">Tree Planting Road, off Saddle Road, Hawaii, USA, ex <tp:taxon-name><tp:taxon-name-part taxon-name-part-type="genus">Metrosideros</tp:taxon-name-part> <tp:taxon-name-part taxon-name-part-type="species">polymorpha</tp:taxon-name-part> <tp:taxon-name-part taxon-name-part-type="infraspecific-rank">var.</tp:taxon-name-part> <tp:taxon-name-part taxon-name-part-type="variety">polymorpha</tp:taxon-name-part></tp:taxon-name>, <named-content xmlns:xlink="http://www.w3.org/1999/xlink" content-type="date" id="NCID0EX5DI" xlink:type="simple">25 August 2003</named-content>, “Hi46-03” D. Percy leg. (<abbrev xmlns:xlink="http://www.w3.org/1999/xlink" content-type="institution" xlink:title="Natural History Museum, London, UK" id="ABBRID0E25DI" xlink:type="simple">BMNH</abbrev>)</td><td rowspan="1" colspan="1">
              <named-content xmlns:xlink="http://www.w3.org/1999/xlink" content-type="dwc:verbatimCoordinates" xlink:type="simple"><named-content content-type="geo-json" specific-use="{&#34;type&#34;:&#34;Point&#34;,&#34;coordinates&#34;:[-155.295000,19.683300]}" id="NCID0EH6DI" xlink:type="simple">19.6833, -155.2950</named-content></named-content>
            </td><td rowspan="1" colspan="1">
              <ext-link xmlns:xlink="http://www.w3.org/1999/xlink" ext-link-type="gen" xlink:href="KY293872" xlink:type="simple">KY293872</ext-link>/<ext-link xmlns:xlink="http://www.w3.org/1999/xlink" ext-link-type="gen" xlink:href="KY294347" xlink:type="simple">KY294347</ext-link></td></tr><tr><td rowspan="1" colspan="1">other</td><td rowspan="1" colspan="1">
              <named-content xmlns:xlink="http://www.w3.org/1999/xlink" content-type="specimen-count" id="NCID0ECAAK" xlink:type="simple">1m</named-content>, <named-content xmlns:xlink="http://www.w3.org/1999/xlink" content-type="specimen-count" id="NCID0EGAAK" xlink:type="simple">20i</named-content></td><td rowspan="1" colspan="1">Kilauea Iki Crater, Hawaii, USA, ex <tp:taxon-name><tp:taxon-name-part taxon-name-part-type="genus">Metrosideros</tp:taxon-name-part> <tp:taxon-name-part taxon-name-part-type="species">polymorpha</tp:taxon-name-part></tp:taxon-name>, <named-content xmlns:xlink="http://www.w3.org/1999/xlink" content-type="date" id="NCID0EXAAK" xlink:type="simple">30 May 2011</named-content>, “Hi02-11” D. Percy leg. (<abbrev xmlns:xlink="http://www.w3.org/1999/xlink" content-type="institution" xlink:title="Natural History Museum, London, UK" id="ABBRID0E2AAK" xlink:type="simple">BMNH</abbrev>)</td><td rowspan="1" colspan="1">
              <named-content xmlns:xlink="http://www.w3.org/1999/xlink" content-type="dwc:verbatimCoordinates" xlink:type="simple"><named-content content-type="geo-json" specific-use="{&#34;type&#34;:&#34;Point&#34;,&#34;coordinates&#34;:[-155.246000,19.413000]}" id="NCID0EHBAK" xlink:type="simple">19.4130, -155.2460</named-content></named-content>
            </td><td rowspan="1" colspan="1">
              <ext-link xmlns:xlink="http://www.w3.org/1999/xlink" ext-link-type="gen" xlink:href="KY293865" xlink:type="simple">KY293865</ext-link>/<ext-link xmlns:xlink="http://www.w3.org/1999/xlink" ext-link-type="gen" xlink:href="KY294340" xlink:type="simple">KY294340</ext-link></td></tr><tr><td rowspan="1" colspan="1">other</td><td rowspan="1" colspan="1">
              <named-content xmlns:xlink="http://www.w3.org/1999/xlink" content-type="specimen-count" id="NCID0EBCAK" xlink:type="simple">2m</named-content>, <named-content xmlns:xlink="http://www.w3.org/1999/xlink" content-type="specimen-count" id="NCID0EFCAK" xlink:type="simple">1f</named-content></td><td rowspan="1" colspan="1">Puu Oo Trail, off Saddle Road, Hawaii, USA, ex <tp:taxon-name><tp:taxon-name-part taxon-name-part-type="genus">Metrosideros</tp:taxon-name-part> <tp:taxon-name-part taxon-name-part-type="species">polymorpha</tp:taxon-name-part></tp:taxon-name>, <named-content xmlns:xlink="http://www.w3.org/1999/xlink" content-type="date" id="NCID0EWCAK" xlink:type="simple">31 May 2011</named-content>, “Hi03-11” D. Percy leg. (<abbrev xmlns:xlink="http://www.w3.org/1999/xlink" content-type="institution" xlink:title="Natural History Museum, London, UK" id="ABBRID0E1CAK" xlink:type="simple">BMNH</abbrev>)</td><td rowspan="1" colspan="1">
              <named-content xmlns:xlink="http://www.w3.org/1999/xlink" content-type="dwc:verbatimCoordinates" xlink:type="simple"><named-content content-type="geo-json" specific-use="{&#34;type&#34;:&#34;Point&#34;,&#34;coordinates&#34;:[-155.388900,19.673200]}" id="NCID0EGDAK" xlink:type="simple">19.6732, -155.3889</named-content></named-content>
            </td><td rowspan="1" colspan="1">−</td></tr><tr><td rowspan="1" colspan="1">other</td><td rowspan="1" colspan="1">
              <named-content xmlns:xlink="http://www.w3.org/1999/xlink" content-type="specimen-count" id="NCID0EWDAK" xlink:type="simple">10m</named-content>, <named-content xmlns:xlink="http://www.w3.org/1999/xlink" content-type="specimen-count" id="NCID0E1DAK" xlink:type="simple">6f</named-content>, <named-content xmlns:xlink="http://www.w3.org/1999/xlink" content-type="specimen-count" id="NCID0E5DAK" xlink:type="simple">2i</named-content></td><td rowspan="1" colspan="1">Tree Planting Road, off Saddle Road, Hawaii, USA, ex <tp:taxon-name><tp:taxon-name-part taxon-name-part-type="genus">Metrosideros</tp:taxon-name-part> <tp:taxon-name-part taxon-name-part-type="species">polymorpha</tp:taxon-name-part></tp:taxon-name>, <named-content xmlns:xlink="http://www.w3.org/1999/xlink" content-type="date" id="NCID0EPEAK" xlink:type="simple">3 June 2011</named-content>, “Hi09-11” D. Percy leg. (<abbrev xmlns:xlink="http://www.w3.org/1999/xlink" content-type="institution" xlink:title="Natural History Museum, London, UK" id="ABBRID0ETEAK" xlink:type="simple">BMNH</abbrev>)</td><td rowspan="1" colspan="1">
              <named-content xmlns:xlink="http://www.w3.org/1999/xlink" content-type="dwc:verbatimCoordinates" xlink:type="simple"><named-content content-type="geo-json" specific-use="{&#34;type&#34;:&#34;Point&#34;,&#34;coordinates&#34;:[-155.292700,19.684000]}" id="NCID0E6EAK" xlink:type="simple">19.6840, -155.2927</named-content></named-content>
            </td><td rowspan="1" colspan="1">
              <ext-link xmlns:xlink="http://www.w3.org/1999/xlink" ext-link-type="gen" xlink:href="KY293866" xlink:type="simple">KY293866-68</ext-link>/<ext-link xmlns:xlink="http://www.w3.org/1999/xlink" ext-link-type="gen" xlink:href="KY294341" xlink:type="simple">KY294341-43</ext-link></td></tr><tr><td rowspan="10" colspan="1">
              <tp:taxon-name><tp:taxon-name-part taxon-name-part-type="species">minutus</tp:taxon-name-part></tp:taxon-name>
            </td><td rowspan="1" colspan="1">other</td><td rowspan="1" colspan="1">
              <named-content xmlns:xlink="http://www.w3.org/1999/xlink" content-type="specimen-count" id="NCID0EGGAK" xlink:type="simple">2m</named-content>, <named-content xmlns:xlink="http://www.w3.org/1999/xlink" content-type="specimen-count" id="NCID0EKGAK" xlink:type="simple">2f</named-content></td><td rowspan="1" colspan="1">Kau, Hawaii, USA, ex <tp:taxon-name><tp:taxon-name-part taxon-name-part-type="genus">Metrosideros</tp:taxon-name-part> <tp:taxon-name-part taxon-name-part-type="species">polymorpha</tp:taxon-name-part></tp:taxon-name>, <named-content xmlns:xlink="http://www.w3.org/1999/xlink" content-type="date" id="NCID0E2GAK" xlink:type="simple">12 July 2013</named-content>, “Hi05-13” D. Percy leg. (<abbrev xmlns:xlink="http://www.w3.org/1999/xlink" content-type="institution" xlink:title="Natural History Museum, London, UK" id="ABBRID0E6GAK" xlink:type="simple">BMNH</abbrev>)</td><td rowspan="1" colspan="1">
              <named-content xmlns:xlink="http://www.w3.org/1999/xlink" content-type="dwc:verbatimCoordinates" xlink:type="simple"><named-content content-type="geo-json" specific-use="{&#34;type&#34;:&#34;Point&#34;,&#34;coordinates&#34;:[-155.585000,19.188300]}" id="NCID0ELHAK" xlink:type="simple">19.1883, -155.5850</named-content></named-content>
            </td><td rowspan="1" colspan="1">
              <ext-link xmlns:xlink="http://www.w3.org/1999/xlink" ext-link-type="gen" xlink:href="KY293869" xlink:type="simple">KY293869-70</ext-link>/<ext-link xmlns:xlink="http://www.w3.org/1999/xlink" ext-link-type="gen" xlink:href="KY294344" xlink:type="simple">KY294344-45</ext-link></td></tr><tr><td rowspan="1" colspan="1">other</td><td rowspan="1" colspan="1">
              <named-content xmlns:xlink="http://www.w3.org/1999/xlink" content-type="specimen-count" id="NCID0EFIAK" xlink:type="simple">3i</named-content>
            </td><td rowspan="1" colspan="1">Tree Planting Road (1850-1880 flows), off Saddle Road, Hawaii, USA, ex <tp:taxon-name><tp:taxon-name-part taxon-name-part-type="genus">Metrosideros</tp:taxon-name-part> <tp:taxon-name-part taxon-name-part-type="species">polymorpha</tp:taxon-name-part> <tp:taxon-name-part taxon-name-part-type="infraspecific-rank">var.</tp:taxon-name-part> <tp:taxon-name-part taxon-name-part-type="variety">incana</tp:taxon-name-part></tp:taxon-name> and var. <tp:taxon-name><tp:taxon-name-part taxon-name-part-type="variety">glaberrima</tp:taxon-name-part></tp:taxon-name>, <named-content xmlns:xlink="http://www.w3.org/1999/xlink" content-type="date" id="NCID0EKJAK" xlink:type="simple">14 July 2013</named-content>, “Hi17-13” D. Percy leg. (<abbrev xmlns:xlink="http://www.w3.org/1999/xlink" content-type="institution" xlink:title="Natural History Museum, London, UK" id="ABBRID0EOJAK" xlink:type="simple">BMNH</abbrev>)</td><td rowspan="1" colspan="1">
              <named-content xmlns:xlink="http://www.w3.org/1999/xlink" content-type="dwc:verbatimCoordinates" xlink:type="simple"><named-content content-type="geo-json" specific-use="{&#34;type&#34;:&#34;Point&#34;,&#34;coordinates&#34;:[-155.278300,19.664200]}" id="NCID0E1JAK" xlink:type="simple">19.6642, -155.2783</named-content></named-content>
            </td><td rowspan="1" colspan="1">−</td></tr><tr><td rowspan="1" colspan="1">other</td><td rowspan="1" colspan="1">
              <named-content xmlns:xlink="http://www.w3.org/1999/xlink" content-type="specimen-count" id="NCID0EKKAK" xlink:type="simple">1m</named-content>, <named-content xmlns:xlink="http://www.w3.org/1999/xlink" content-type="specimen-count" id="NCID0EOKAK" xlink:type="simple">1f</named-content></td><td rowspan="1" colspan="1">Kipuka off Saddle Road, Hawaii, USA, ex <tp:taxon-name><tp:taxon-name-part taxon-name-part-type="genus">Metrosideros</tp:taxon-name-part> <tp:taxon-name-part taxon-name-part-type="species">polymorpha</tp:taxon-name-part> <tp:taxon-name-part taxon-name-part-type="infraspecific-rank">var.</tp:taxon-name-part> <tp:taxon-name-part taxon-name-part-type="variety">polymorpha</tp:taxon-name-part></tp:taxon-name>, <named-content xmlns:xlink="http://www.w3.org/1999/xlink" content-type="date" id="NCID0EGLAK" xlink:type="simple">4 March 2014</named-content>, “Hi02-14” D. Percy leg. (<abbrev xmlns:xlink="http://www.w3.org/1999/xlink" content-type="institution" xlink:title="Natural History Museum, London, UK" id="ABBRID0EKLAK" xlink:type="simple">BMNH</abbrev>)</td><td rowspan="1" colspan="1">
              <named-content xmlns:xlink="http://www.w3.org/1999/xlink" content-type="dwc:verbatimCoordinates" xlink:type="simple"><named-content content-type="geo-json" specific-use="{&#34;type&#34;:&#34;Point&#34;,&#34;coordinates&#34;:[-155.339400,19.672900]}" id="NCID0EWLAK" xlink:type="simple">19.6729, -155.3394</named-content></named-content>
            </td><td rowspan="1" colspan="1">
              <ext-link xmlns:xlink="http://www.w3.org/1999/xlink" ext-link-type="gen" xlink:href="KY293849" xlink:type="simple">KY293849-50</ext-link>/<ext-link xmlns:xlink="http://www.w3.org/1999/xlink" ext-link-type="gen" xlink:href="KY294323" xlink:type="simple">KY294323-24</ext-link></td></tr><tr><td rowspan="1" colspan="1">other</td><td rowspan="1" colspan="1">
              <named-content xmlns:xlink="http://www.w3.org/1999/xlink" content-type="specimen-count" id="NCID0EQMAK" xlink:type="simple">10m</named-content>, <named-content xmlns:xlink="http://www.w3.org/1999/xlink" content-type="specimen-count" id="NCID0EUMAK" xlink:type="simple">1f</named-content></td><td rowspan="1" colspan="1">Upper Hamakua Ditch, Kohala, Hawaii, USA, ex <tp:taxon-name><tp:taxon-name-part taxon-name-part-type="genus">Metrosideros</tp:taxon-name-part> <tp:taxon-name-part taxon-name-part-type="species">polymorpha</tp:taxon-name-part> <tp:taxon-name-part taxon-name-part-type="infraspecific-rank">var.</tp:taxon-name-part> <tp:taxon-name-part taxon-name-part-type="variety">glaberrima</tp:taxon-name-part></tp:taxon-name>, <named-content xmlns:xlink="http://www.w3.org/1999/xlink" content-type="date" id="NCID0EMNAK" xlink:type="simple">5 March 2014</named-content>, “Hi08-14” D. Percy leg. (<abbrev xmlns:xlink="http://www.w3.org/1999/xlink" content-type="institution" xlink:title="Natural History Museum, London, UK" id="ABBRID0EQNAK" xlink:type="simple">BMNH</abbrev>)</td><td rowspan="1" colspan="1">
              <named-content xmlns:xlink="http://www.w3.org/1999/xlink" content-type="dwc:verbatimCoordinates" xlink:type="simple"><named-content content-type="geo-json" specific-use="{&#34;type&#34;:&#34;Point&#34;,&#34;coordinates&#34;:[-155.669700,20.069300]}" id="NCID0E3NAK" xlink:type="simple">20.0693, -155.6697</named-content></named-content>
            </td><td rowspan="1" colspan="1">
              <ext-link xmlns:xlink="http://www.w3.org/1999/xlink" ext-link-type="gen" xlink:href="KY293851" xlink:type="simple">KY293851-54</ext-link>/<ext-link xmlns:xlink="http://www.w3.org/1999/xlink" ext-link-type="gen" xlink:href="KY294325" xlink:type="simple">KY294325-28</ext-link></td></tr><tr><td rowspan="1" colspan="1">other</td><td rowspan="1" colspan="1">
              <named-content xmlns:xlink="http://www.w3.org/1999/xlink" content-type="specimen-count" id="NCID0EWOAK" xlink:type="simple">4m</named-content>, <named-content xmlns:xlink="http://www.w3.org/1999/xlink" content-type="specimen-count" id="NCID0E1OAK" xlink:type="simple">3f</named-content></td><td rowspan="1" colspan="1">same data as previous except: ex <tp:taxon-name><tp:taxon-name-part taxon-name-part-type="genus">Metrosideros</tp:taxon-name-part> <tp:taxon-name-part taxon-name-part-type="species">polymorpha</tp:taxon-name-part> <tp:taxon-name-part taxon-name-part-type="infraspecific-rank">var.</tp:taxon-name-part> <tp:taxon-name-part taxon-name-part-type="variety">polymorpha</tp:taxon-name-part></tp:taxon-name>, “Hi10-14” D. Percy leg. (<abbrev xmlns:xlink="http://www.w3.org/1999/xlink" content-type="institution" xlink:title="Natural History Museum, London, UK" id="ABBRID0ESPAK" xlink:type="simple">BMNH</abbrev>)</td><td rowspan="1" colspan="1">
              <named-content xmlns:xlink="http://www.w3.org/1999/xlink" content-type="dwc:verbatimCoordinates" xlink:type="simple"><named-content content-type="geo-json" specific-use="{&#34;type&#34;:&#34;Point&#34;,&#34;coordinates&#34;:[-155.677800,20.085300]}" id="NCID0E5PAK" xlink:type="simple">20.0853, -155.6778</named-content></named-content>
            </td><td rowspan="1" colspan="1">
              <ext-link xmlns:xlink="http://www.w3.org/1999/xlink" ext-link-type="gen" xlink:href="KY293855" xlink:type="simple">KY293855-58</ext-link>/<ext-link xmlns:xlink="http://www.w3.org/1999/xlink" ext-link-type="gen" xlink:href="KY294329" xlink:type="simple">KY294329-32</ext-link></td></tr><tr><td rowspan="1" colspan="1">other</td><td rowspan="1" colspan="1">
              <named-content xmlns:xlink="http://www.w3.org/1999/xlink" content-type="specimen-count" id="NCID0EYQAK" xlink:type="simple">2m</named-content>, <named-content xmlns:xlink="http://www.w3.org/1999/xlink" content-type="specimen-count" id="NCID0E3QAK" xlink:type="simple">3f</named-content></td><td rowspan="1" colspan="1">same data as previous except: ex <tp:taxon-name><tp:taxon-name-part taxon-name-part-type="genus">Metrosideros</tp:taxon-name-part> <tp:taxon-name-part taxon-name-part-type="species">polymorpha</tp:taxon-name-part></tp:taxon-name>, “Hi11-14” D. Percy leg. (<abbrev xmlns:xlink="http://www.w3.org/1999/xlink" content-type="institution" xlink:title="Natural History Museum, London, UK" id="ABBRID0ENRAK" xlink:type="simple">BMNH</abbrev>)</td><td rowspan="1" colspan="1">
              <named-content xmlns:xlink="http://www.w3.org/1999/xlink" content-type="dwc:verbatimCoordinates" xlink:type="simple"><named-content content-type="geo-json" specific-use="{&#34;type&#34;:&#34;Point&#34;,&#34;coordinates&#34;:[-155.679100,20.085200]}" id="NCID0EZRAK" xlink:type="simple">20.0852, -155.6791</named-content></named-content>
            </td><td rowspan="1" colspan="1">
              <ext-link xmlns:xlink="http://www.w3.org/1999/xlink" ext-link-type="gen" xlink:href="KY293859" xlink:type="simple">KY293859-60</ext-link>/<ext-link xmlns:xlink="http://www.w3.org/1999/xlink" ext-link-type="gen" xlink:href="KY294333" xlink:type="simple">KY294333-34</ext-link></td></tr><tr><td rowspan="1" colspan="1">other</td><td rowspan="1" colspan="1">
              <named-content xmlns:xlink="http://www.w3.org/1999/xlink" content-type="specimen-count" id="NCID0ETSAK" xlink:type="simple">1m</named-content>, <named-content xmlns:xlink="http://www.w3.org/1999/xlink" content-type="specimen-count" id="NCID0EXSAK" xlink:type="simple">1f</named-content></td><td rowspan="1" colspan="1">same data as previous except: “Hi12-14” D. Percy leg. (<abbrev xmlns:xlink="http://www.w3.org/1999/xlink" content-type="institution" xlink:title="Natural History Museum, London, UK" id="ABBRID0E5SAK" xlink:type="simple">BMNH</abbrev>)</td><td rowspan="1" colspan="1">
              <named-content xmlns:xlink="http://www.w3.org/1999/xlink" content-type="dwc:verbatimCoordinates" xlink:type="simple"><named-content content-type="geo-json" specific-use="{&#34;type&#34;:&#34;Point&#34;,&#34;coordinates&#34;:[-155.675200,20.084100]}" id="NCID0EKTAK" xlink:type="simple">20.0841, -155.6752</named-content></named-content>
            </td><td rowspan="1" colspan="1">
              <ext-link xmlns:xlink="http://www.w3.org/1999/xlink" ext-link-type="gen" xlink:href="KY293861" xlink:type="simple">KY293861</ext-link>/<ext-link xmlns:xlink="http://www.w3.org/1999/xlink" ext-link-type="gen" xlink:href="KY294335" xlink:type="simple">KY294335</ext-link></td></tr><tr><td rowspan="1" colspan="1">other</td><td rowspan="1" colspan="1">
              <named-content xmlns:xlink="http://www.w3.org/1999/xlink" content-type="specimen-count" id="NCID0EEUAK" xlink:type="simple">3m</named-content>, <named-content xmlns:xlink="http://www.w3.org/1999/xlink" content-type="specimen-count" id="NCID0EIUAK" xlink:type="simple">3i</named-content></td><td rowspan="1" colspan="1">Puu Makaala, Hawaii, USA, ex <tp:taxon-name><tp:taxon-name-part taxon-name-part-type="genus">Metrosideros</tp:taxon-name-part> <tp:taxon-name-part taxon-name-part-type="species">polymorpha</tp:taxon-name-part> <tp:taxon-name-part taxon-name-part-type="infraspecific-rank">var.</tp:taxon-name-part> <tp:taxon-name-part taxon-name-part-type="variety">glaberrima</tp:taxon-name-part></tp:taxon-name>, <named-content xmlns:xlink="http://www.w3.org/1999/xlink" content-type="date" id="NCID0EAVAK" xlink:type="simple">6 March 2014</named-content>, “Hi16-14” D. Percy leg. (<abbrev xmlns:xlink="http://www.w3.org/1999/xlink" content-type="institution" xlink:title="Natural History Museum, London, UK" id="ABBRID0EEVAK" xlink:type="simple">BMNH</abbrev>)</td><td rowspan="1" colspan="1">
              <named-content xmlns:xlink="http://www.w3.org/1999/xlink" content-type="dwc:verbatimCoordinates" xlink:type="simple"><named-content content-type="geo-json" specific-use="{&#34;type&#34;:&#34;Point&#34;,&#34;coordinates&#34;:[-155.230800,19.551600]}" id="NCID0EQVAK" xlink:type="simple">19.5516, -155.2308</named-content></named-content>
            </td><td rowspan="1" colspan="1">−</td></tr><tr><td rowspan="1" colspan="1">other</td><td rowspan="1" colspan="1">
              <named-content xmlns:xlink="http://www.w3.org/1999/xlink" content-type="specimen-count" id="NCID0EAWAK" xlink:type="simple">3f</named-content>
            </td><td rowspan="1" colspan="1">Kona Hema TNC, Hawaii, USA, ex <tp:taxon-name><tp:taxon-name-part taxon-name-part-type="genus">Metrosideros</tp:taxon-name-part> <tp:taxon-name-part taxon-name-part-type="species">polymorpha</tp:taxon-name-part></tp:taxon-name>, <named-content xmlns:xlink="http://www.w3.org/1999/xlink" content-type="date" id="NCID0ESWAK" xlink:type="simple">7 March 2014</named-content>, “Hi26-14” D. Percy leg. (<abbrev xmlns:xlink="http://www.w3.org/1999/xlink" content-type="institution" xlink:title="Natural History Museum, London, UK" id="ABBRID0EWWAK" xlink:type="simple">BMNH</abbrev>)</td><td rowspan="1" colspan="1">
              <named-content xmlns:xlink="http://www.w3.org/1999/xlink" content-type="dwc:verbatimCoordinates" xlink:type="simple"><named-content content-type="geo-json" specific-use="{&#34;type&#34;:&#34;Point&#34;,&#34;coordinates&#34;:[-155.830800,19.222600]}" id="NCID0ECXAK" xlink:type="simple">19.2226, -155.8308</named-content></named-content>
            </td><td rowspan="1" colspan="1">
              <ext-link xmlns:xlink="http://www.w3.org/1999/xlink" ext-link-type="gen" xlink:href="KY293862" xlink:type="simple">KY293862-64</ext-link>/<ext-link xmlns:xlink="http://www.w3.org/1999/xlink" ext-link-type="gen" xlink:href="KY294336" xlink:type="simple">KY294336-38</ext-link></td></tr><tr><td rowspan="1" colspan="1">other</td><td rowspan="1" colspan="1">
              <named-content xmlns:xlink="http://www.w3.org/1999/xlink" content-type="specimen-count" id="NCID0E3XAK" xlink:type="simple">
                <named-content content-type="specimen-count" id="NCID0EAYAK" xlink:type="simple">4i</named-content>
              </named-content>
            </td><td rowspan="1" colspan="1">Donkey Mill Rd., Kona, Hawaii, USA, ex <tp:taxon-name><tp:taxon-name-part taxon-name-part-type="genus">Metrosideros</tp:taxon-name-part></tp:taxon-name>, <named-content xmlns:xlink="http://www.w3.org/1999/xlink" content-type="date" id="NCID0EPYAK" xlink:type="simple">29 August <named-content content-type="specimen-count" id="NCID0ETYAK" xlink:type="simple">1973</named-content>, J</named-content>. Beardsley leg. (<named-content xmlns:xlink="http://www.w3.org/1999/xlink" content-type="dwc:institutional_code" xlink:type="simple">BPBM</named-content>)</td><td rowspan="1" colspan="1">
              <named-content xmlns:xlink="http://www.w3.org/1999/xlink" content-type="dwc:verbatimCoordinates" xlink:type="simple"><named-content content-type="geo-json" specific-use="{&#34;type&#34;:&#34;Point&#34;,&#34;coordinates&#34;:[-155.912300,19.581400]}" id="NCID0EEZAK" xlink:type="simple">19.5814, -155.9123</named-content></named-content>
            </td><td rowspan="1" colspan="1">−</td></tr><tr><td rowspan="4" colspan="1">
              <tp:taxon-name><tp:taxon-name-part taxon-name-part-type="species">gibbosus</tp:taxon-name-part></tp:taxon-name>
            </td><td rowspan="1" colspan="1">holotype</td><td rowspan="1" colspan="1">m</td><td rowspan="1" colspan="1">Olinda Flume Road, Makawao, East Maui, USA, ex <tp:taxon-name><tp:taxon-name-part taxon-name-part-type="genus">Metrosideros</tp:taxon-name-part> <tp:taxon-name-part taxon-name-part-type="species">polymorpha</tp:taxon-name-part></tp:taxon-name>, <named-content xmlns:xlink="http://www.w3.org/1999/xlink" content-type="date" id="NCID0EO1AK" xlink:type="simple">3 July 2014</named-content>, “Hi53-14” D. Percy leg. (<abbrev xmlns:xlink="http://www.w3.org/1999/xlink" content-type="institution" xlink:title="Natural History Museum, London, UK" id="ABBRID0ES1AK" xlink:type="simple">BMNH</abbrev>)</td><td rowspan="1" colspan="1">
              <named-content xmlns:xlink="http://www.w3.org/1999/xlink" content-type="dwc:verbatimCoordinates" xlink:type="simple"><named-content content-type="geo-json" specific-use="{&#34;type&#34;:&#34;Point&#34;,&#34;coordinates&#34;:[-156.239800,20.810600]}" id="NCID0E51AK" xlink:type="simple">20.8106, -156.2398</named-content></named-content>
            </td><td rowspan="1" colspan="1">
              <ext-link xmlns:xlink="http://www.w3.org/1999/xlink" ext-link-type="gen" xlink:href="KY293749" xlink:type="simple">KY293749</ext-link>/<ext-link xmlns:xlink="http://www.w3.org/1999/xlink" ext-link-type="gen" xlink:href="KY294228" xlink:type="simple">KY294228</ext-link></td></tr><tr><td rowspan="1" colspan="1">paratypes</td><td rowspan="1" colspan="1">
              <named-content xmlns:xlink="http://www.w3.org/1999/xlink" content-type="specimen-count" id="NCID0EY2AK" xlink:type="simple">1m</named-content>, <named-content xmlns:xlink="http://www.w3.org/1999/xlink" content-type="specimen-count" id="NCID0E32AK" xlink:type="simple">2f</named-content></td><td rowspan="1" colspan="1">same data as holotype</td><td rowspan="1" colspan="1"/><td rowspan="1" colspan="1">
              <ext-link xmlns:xlink="http://www.w3.org/1999/xlink" ext-link-type="gen" xlink:href="KY293746" xlink:type="simple">KY293746-48</ext-link>/<ext-link xmlns:xlink="http://www.w3.org/1999/xlink" ext-link-type="gen" xlink:href="KY294225" xlink:type="simple">KY294225-27</ext-link></td></tr><tr><td rowspan="1" colspan="1">paratypes</td><td rowspan="1" colspan="1">
              <named-content xmlns:xlink="http://www.w3.org/1999/xlink" content-type="specimen-count" id="NCID0E13AK" xlink:type="simple">2f</named-content>
            </td><td rowspan="1" colspan="1">same data as previous except: “Hi52-14” D. Percy leg. (<abbrev xmlns:xlink="http://www.w3.org/1999/xlink" content-type="institution" xlink:title="Natural History Museum, London, UK" id="ABBRID0EC4AK" xlink:type="simple">BMNH</abbrev>)</td><td rowspan="1" colspan="1">
              <named-content xmlns:xlink="http://www.w3.org/1999/xlink" content-type="dwc:verbatimCoordinates" xlink:type="simple"><named-content content-type="geo-json" specific-use="{&#34;type&#34;:&#34;Point&#34;,&#34;coordinates&#34;:[-156.250100,20.809900]}" id="NCID0EO4AK" xlink:type="simple">20.8099, -156.2501</named-content></named-content>
            </td><td rowspan="1" colspan="1">
              <ext-link xmlns:xlink="http://www.w3.org/1999/xlink" ext-link-type="gen" xlink:href="KY293744" xlink:type="simple">KY293744-45</ext-link>/<ext-link xmlns:xlink="http://www.w3.org/1999/xlink" ext-link-type="gen" xlink:href="KY294223" xlink:type="simple">KY294223-24</ext-link></td></tr><tr><td rowspan="1" colspan="1">paratype</td><td rowspan="1" colspan="1">
              <named-content xmlns:xlink="http://www.w3.org/1999/xlink" content-type="specimen-count" id="NCID0EI5AK" xlink:type="simple">1f</named-content>
            </td><td rowspan="1" colspan="1">same data as previous except: “Hi41-14” D. Percy leg. (<abbrev xmlns:xlink="http://www.w3.org/1999/xlink" content-type="institution" xlink:title="Natural History Museum, London, UK" id="ABBRID0EQ5AK" xlink:type="simple">BMNH</abbrev>)</td><td rowspan="1" colspan="1">
              <named-content xmlns:xlink="http://www.w3.org/1999/xlink" content-type="dwc:verbatimCoordinates" xlink:type="simple"><named-content content-type="geo-json" specific-use="{&#34;type&#34;:&#34;Point&#34;,&#34;coordinates&#34;:[-156.238100,20.811500]}" id="NCID0E35AK" xlink:type="simple">20.8115, -156.2381</named-content></named-content>
            </td><td rowspan="1" colspan="1">
              <ext-link xmlns:xlink="http://www.w3.org/1999/xlink" ext-link-type="gen" xlink:href="KY293743" xlink:type="simple">KY293743</ext-link>/<ext-link xmlns:xlink="http://www.w3.org/1999/xlink" ext-link-type="gen" xlink:href="KY294222" xlink:type="simple">KY294222</ext-link></td></tr><tr><td rowspan="1" colspan="1">
              <bold><tp:taxon-name><tp:taxon-name-part taxon-name-part-type="species">kamua</tp:taxon-name-part></tp:taxon-name></bold>
            </td><td rowspan="1" colspan="1"/><td rowspan="1" colspan="1"/><td rowspan="1" colspan="1"/><td rowspan="1" colspan="1"/><td rowspan="1" colspan="1"/></tr><tr><td rowspan="2" colspan="1">
              <tp:taxon-name><tp:taxon-name-part taxon-name-part-type="species">iolani</tp:taxon-name-part></tp:taxon-name>
            </td><td rowspan="1" colspan="1">holotype</td><td rowspan="1" colspan="1">f</td><td rowspan="1" colspan="1">Halemanu, Kauai, Sandwich Is., USA, 1933-323, 4000 ft, R. Perkins leg. (<abbrev xmlns:xlink="http://www.w3.org/1999/xlink" content-type="institution" xlink:title="Natural History Museum, London, UK" id="ABBRID0EGBBK" xlink:type="simple">BMNH</abbrev>)</td><td rowspan="1" colspan="1">−</td><td rowspan="1" colspan="1">−</td></tr><tr><td rowspan="1" colspan="1">syntype</td><td rowspan="1" colspan="1">f</td><td rowspan="1" colspan="1">Kokee, Kauai, USA, on <tp:taxon-name><tp:taxon-name-part taxon-name-part-type="genus">Dodonaea</tp:taxon-name-part></tp:taxon-name>, <named-content xmlns:xlink="http://www.w3.org/1999/xlink" content-type="date" id="NCID0ECCBK" xlink:type="simple">12 August 1921</named-content>, #5518, O. Swezey leg. (<named-content xmlns:xlink="http://www.w3.org/1999/xlink" content-type="dwc:institutional_code" xlink:type="simple">BPBM</named-content>)</td><td rowspan="1" colspan="1">−</td><td rowspan="1" colspan="1">−</td></tr><tr><td rowspan="5" colspan="1">
              <tp:taxon-name><tp:taxon-name-part taxon-name-part-type="species">iolani</tp:taxon-name-part></tp:taxon-name>
            </td><td rowspan="1" colspan="1">other</td><td rowspan="1" colspan="1">
              <named-content xmlns:xlink="http://www.w3.org/1999/xlink" content-type="specimen-count" id="NCID0EGDBK" xlink:type="simple">3m</named-content>, <named-content xmlns:xlink="http://www.w3.org/1999/xlink" content-type="specimen-count" id="NCID0EKDBK" xlink:type="simple">1f</named-content></td><td rowspan="1" colspan="1">Discovery Center, Kokee State Park, Kauai, USA, ex <tp:taxon-name><tp:taxon-name-part taxon-name-part-type="genus">Metrosideros</tp:taxon-name-part> <tp:taxon-name-part taxon-name-part-type="species">polymorpha</tp:taxon-name-part> <tp:taxon-name-part taxon-name-part-type="infraspecific-rank">var.</tp:taxon-name-part> <tp:taxon-name-part taxon-name-part-type="variety">glaberrima</tp:taxon-name-part></tp:taxon-name>, <named-content xmlns:xlink="http://www.w3.org/1999/xlink" content-type="date" id="NCID0ECEBK" xlink:type="simple">24 May 2002</named-content>, “365-02” D. Percy leg. (<abbrev xmlns:xlink="http://www.w3.org/1999/xlink" content-type="institution" xlink:title="Natural History Museum, London, UK" id="ABBRID0EGEBK" xlink:type="simple">BMNH</abbrev>)</td><td rowspan="1" colspan="1">
              <named-content xmlns:xlink="http://www.w3.org/1999/xlink" content-type="dwc:verbatimCoordinates" xlink:type="simple"><named-content content-type="geo-json" specific-use="{&#34;type&#34;:&#34;Point&#34;,&#34;coordinates&#34;:[-159.650100,22.133700]}" id="NCID0ESEBK" xlink:type="simple">22.1337, -159.6501</named-content></named-content>
            </td><td rowspan="1" colspan="1">−</td></tr><tr><td rowspan="1" colspan="1">other</td><td rowspan="1" colspan="1">
              <named-content xmlns:xlink="http://www.w3.org/1999/xlink" content-type="specimen-count" id="NCID0ECFBK" xlink:type="simple">1m</named-content>, <named-content xmlns:xlink="http://www.w3.org/1999/xlink" content-type="specimen-count" id="NCID0EGFBK" xlink:type="simple">2f</named-content></td><td rowspan="1" colspan="1">Kalalau Valley (close to 2nd lookout), Kokee State Park, Kauai, USA, ex <tp:taxon-name><tp:taxon-name-part taxon-name-part-type="genus">Metrosideros</tp:taxon-name-part> <tp:taxon-name-part taxon-name-part-type="species">polymorpha</tp:taxon-name-part> <tp:taxon-name-part taxon-name-part-type="infraspecific-rank">var.</tp:taxon-name-part> <tp:taxon-name-part taxon-name-part-type="variety">glaberrima</tp:taxon-name-part></tp:taxon-name>, <named-content xmlns:xlink="http://www.w3.org/1999/xlink" content-type="date" id="NCID0E5FBK" xlink:type="simple">26 May 2002</named-content>, “375-02” D. Percy leg. (<abbrev xmlns:xlink="http://www.w3.org/1999/xlink" content-type="institution" xlink:title="Natural History Museum, London, UK" id="ABBRID0ECGBK" xlink:type="simple">BMNH</abbrev>)</td><td rowspan="1" colspan="1">
              <named-content xmlns:xlink="http://www.w3.org/1999/xlink" content-type="dwc:verbatimCoordinates" xlink:type="simple"><named-content content-type="geo-json" specific-use="{&#34;type&#34;:&#34;Point&#34;,&#34;coordinates&#34;:[-159.632000,22.149000]}" id="NCID0EOGBK" xlink:type="simple">22.1490, -159.6320</named-content></named-content>
            </td><td rowspan="1" colspan="1">−</td></tr><tr><td rowspan="1" colspan="1">other</td><td rowspan="1" colspan="1">
              <named-content xmlns:xlink="http://www.w3.org/1999/xlink" content-type="specimen-count" id="NCID0E5GBK" xlink:type="simple">2m</named-content>, <named-content xmlns:xlink="http://www.w3.org/1999/xlink" content-type="specimen-count" id="NCID0ECHBK" xlink:type="simple">3f</named-content></td><td rowspan="1" colspan="1">Kokee State Park (near NASA Geophysical Observatory, ~14 mile marker), Kauai, USA, ex <tp:taxon-name><tp:taxon-name-part taxon-name-part-type="genus">Metrosideros</tp:taxon-name-part> <tp:taxon-name-part taxon-name-part-type="species">polymorpha</tp:taxon-name-part> <tp:taxon-name-part taxon-name-part-type="infraspecific-rank">var.</tp:taxon-name-part> <tp:taxon-name-part taxon-name-part-type="variety">glaberrima</tp:taxon-name-part></tp:taxon-name>, <named-content xmlns:xlink="http://www.w3.org/1999/xlink" content-type="date" id="NCID0E1HBK" xlink:type="simple">28 May 2002</named-content>, “385-02” D. Percy leg. (<abbrev xmlns:xlink="http://www.w3.org/1999/xlink" content-type="institution" xlink:title="Natural History Museum, London, UK" id="ABBRID0E5HBK" xlink:type="simple">BMNH</abbrev>)</td><td rowspan="1" colspan="1">
              <named-content xmlns:xlink="http://www.w3.org/1999/xlink" content-type="dwc:verbatimCoordinates" xlink:type="simple"><named-content content-type="geo-json" specific-use="{&#34;type&#34;:&#34;Point&#34;,&#34;coordinates&#34;:[-159.667600,22.118400]}" id="NCID0EKIBK" xlink:type="simple">22.1184, -159.6676</named-content></named-content>
            </td><td rowspan="1" colspan="1">
              <ext-link xmlns:xlink="http://www.w3.org/1999/xlink" ext-link-type="gen" xlink:href="KY293819" xlink:type="simple">KY293819</ext-link>/<ext-link xmlns:xlink="http://www.w3.org/1999/xlink" ext-link-type="gen" xlink:href="KY294296" xlink:type="simple">KY294296</ext-link></td></tr><tr><td rowspan="1" colspan="1">other</td><td rowspan="1" colspan="1">
              <named-content xmlns:xlink="http://www.w3.org/1999/xlink" content-type="specimen-count" id="NCID0EEJBK" xlink:type="simple">1m</named-content>
            </td><td rowspan="1" colspan="1">Kokee State Park, Kauai, USA, ex <tp:taxon-name><tp:taxon-name-part taxon-name-part-type="genus">Metrosideros</tp:taxon-name-part> <tp:taxon-name-part taxon-name-part-type="species">polymorpha</tp:taxon-name-part></tp:taxon-name>, <named-content xmlns:xlink="http://www.w3.org/1999/xlink" content-type="date" id="NCID0EWJBK" xlink:type="simple">29 October 2005</named-content>, “Hi01-05” D. Percy leg. (<abbrev xmlns:xlink="http://www.w3.org/1999/xlink" content-type="institution" xlink:title="Natural History Museum, London, UK" id="ABBRID0E1JBK" xlink:type="simple">BMNH</abbrev>)</td><td rowspan="1" colspan="1">
              <named-content xmlns:xlink="http://www.w3.org/1999/xlink" content-type="dwc:verbatimCoordinates" xlink:type="simple"><named-content content-type="geo-json" specific-use="{&#34;type&#34;:&#34;Point&#34;,&#34;coordinates&#34;:[-159.647700,22.144400]}" id="NCID0EGKBK" xlink:type="simple">22.1444, -159.6477</named-content></named-content>
            </td><td rowspan="1" colspan="1">−</td></tr><tr><td rowspan="1" colspan="1">other</td><td rowspan="1" colspan="1">
              <named-content xmlns:xlink="http://www.w3.org/1999/xlink" content-type="specimen-count" id="NCID0EWKBK" xlink:type="simple">1f</named-content>
            </td><td rowspan="1" colspan="1">Alakai Swamp trail, Kokee State Park, Kauai, USA, on <tp:taxon-name><tp:taxon-name-part taxon-name-part-type="genus">Melicope</tp:taxon-name-part></tp:taxon-name>, <named-content xmlns:xlink="http://www.w3.org/1999/xlink" content-type="date" id="NCID0EELBK" xlink:type="simple">31 October 2005</named-content>, “Hi07-05” D. Percy leg. (<abbrev xmlns:xlink="http://www.w3.org/1999/xlink" content-type="institution" xlink:title="Natural History Museum, London, UK" id="ABBRID0EILBK" xlink:type="simple">BMNH</abbrev>)</td><td rowspan="1" colspan="1">
              <named-content xmlns:xlink="http://www.w3.org/1999/xlink" content-type="dwc:verbatimCoordinates" xlink:type="simple"><named-content content-type="geo-json" specific-use="{&#34;type&#34;:&#34;Point&#34;,&#34;coordinates&#34;:[-159.623900,22.139700]}" id="NCID0EULBK" xlink:type="simple">22.1397, -159.6239</named-content></named-content>
            </td><td rowspan="1" colspan="1">
              <ext-link xmlns:xlink="http://www.w3.org/1999/xlink" ext-link-type="gen" xlink:href="KY293820" xlink:type="simple">KY293820</ext-link>/<ext-link xmlns:xlink="http://www.w3.org/1999/xlink" ext-link-type="gen" xlink:href="KY294297" xlink:type="simple">KY294297</ext-link></td></tr><tr><td rowspan="8" colspan="1">
              <tp:taxon-name><tp:taxon-name-part taxon-name-part-type="species">hiiaka</tp:taxon-name-part></tp:taxon-name>
            </td><td rowspan="1" colspan="1">holotype</td><td rowspan="1" colspan="1">m</td><td rowspan="1" colspan="1">Kalalau Valley (near 2nd lookout), Kokee State Park, Kauai, USA, ex <tp:taxon-name><tp:taxon-name-part taxon-name-part-type="genus">Metrosideros</tp:taxon-name-part> <tp:taxon-name-part taxon-name-part-type="species">polymorpha</tp:taxon-name-part> <tp:taxon-name-part taxon-name-part-type="infraspecific-rank">var.</tp:taxon-name-part> <tp:taxon-name-part taxon-name-part-type="variety">glaberrima</tp:taxon-name-part></tp:taxon-name>, <named-content xmlns:xlink="http://www.w3.org/1999/xlink" content-type="date" id="NCID0EPNBK" xlink:type="simple">26 May 2002</named-content>, “377-02” D. Percy leg. (<abbrev xmlns:xlink="http://www.w3.org/1999/xlink" content-type="institution" xlink:title="Natural History Museum, London, UK" id="ABBRID0ETNBK" xlink:type="simple">BMNH</abbrev>)</td><td rowspan="1" colspan="1">
              <named-content xmlns:xlink="http://www.w3.org/1999/xlink" content-type="dwc:verbatimCoordinates" xlink:type="simple"><named-content content-type="geo-json" specific-use="{&#34;type&#34;:&#34;Point&#34;,&#34;coordinates&#34;:[-159.632000,22.149000]}" id="NCID0E6NBK" xlink:type="simple">22.1490, -159.6320</named-content></named-content>
            </td><td rowspan="1" colspan="1">−</td></tr><tr><td rowspan="1" colspan="1">paratypes</td><td rowspan="1" colspan="1">
              <named-content xmlns:xlink="http://www.w3.org/1999/xlink" content-type="specimen-count" id="NCID0EPOBK" xlink:type="simple">10m</named-content>, <named-content xmlns:xlink="http://www.w3.org/1999/xlink" content-type="specimen-count" id="NCID0ETOBK" xlink:type="simple">6f</named-content></td><td rowspan="1" colspan="1">same data as holotype</td><td rowspan="1" colspan="1"/><td rowspan="1" colspan="1">−</td></tr><tr><td rowspan="1" colspan="1">other</td><td rowspan="1" colspan="1">
              <named-content xmlns:xlink="http://www.w3.org/1999/xlink" content-type="specimen-count" id="NCID0EHPBK" xlink:type="simple">
                <named-content content-type="specimen-count" id="NCID0ELPBK" xlink:type="simple">4i</named-content>
              </named-content>
            </td><td rowspan="1" colspan="1">Kokee State Park (Puu o Kilo, at Kahuamma Flat), Kauai, USA, ex <tp:taxon-name><tp:taxon-name-part taxon-name-part-type="genus">Metrosideros</tp:taxon-name-part> <tp:taxon-name-part taxon-name-part-type="species">polymorpha</tp:taxon-name-part> <tp:taxon-name-part taxon-name-part-type="infraspecific-rank">var.</tp:taxon-name-part> <tp:taxon-name-part taxon-name-part-type="variety">glaberrima</tp:taxon-name-part></tp:taxon-name> and var. <tp:taxon-name><tp:taxon-name-part taxon-name-part-type="variety">polymorpha</tp:taxon-name-part></tp:taxon-name>, <named-content xmlns:xlink="http://www.w3.org/1999/xlink" content-type="date" id="NCID0ERQBK" xlink:type="simple">29 October 2005</named-content>, “Hi03-05” D. Percy leg. (<abbrev xmlns:xlink="http://www.w3.org/1999/xlink" content-type="institution" xlink:title="Natural History Museum, London, UK" id="ABBRID0EVQBK" xlink:type="simple">BMNH</abbrev>)</td><td rowspan="1" colspan="1">
              <named-content xmlns:xlink="http://www.w3.org/1999/xlink" content-type="dwc:verbatimCoordinates" xlink:type="simple"><named-content content-type="geo-json" specific-use="{&#34;type&#34;:&#34;Point&#34;,&#34;coordinates&#34;:[-159.637500,22.149100]}" id="NCID0EBRBK" xlink:type="simple">22.1491, -159.6375</named-content></named-content>
            </td><td rowspan="1" colspan="1">
              <ext-link xmlns:xlink="http://www.w3.org/1999/xlink" ext-link-type="gen" xlink:href="KY293794" xlink:type="simple">KY293794</ext-link>/<ext-link xmlns:xlink="http://www.w3.org/1999/xlink" ext-link-type="gen" xlink:href="KY294273" xlink:type="simple">KY294273</ext-link></td></tr><tr><td rowspan="1" colspan="1">other</td><td rowspan="1" colspan="1">
              <named-content xmlns:xlink="http://www.w3.org/1999/xlink" content-type="specimen-count" id="NCID0E2RBK" xlink:type="simple">10i</named-content>
            </td><td rowspan="1" colspan="1">Alakai Swamp trail, Kokee State Park, Kauai, USA, ex <tp:taxon-name><tp:taxon-name-part taxon-name-part-type="genus">Metrosideros</tp:taxon-name-part> <tp:taxon-name-part taxon-name-part-type="species">polymorpha</tp:taxon-name-part> <tp:taxon-name-part taxon-name-part-type="infraspecific-rank">var.</tp:taxon-name-part> <tp:taxon-name-part taxon-name-part-type="variety">glaberrima</tp:taxon-name-part></tp:taxon-name>, <named-content xmlns:xlink="http://www.w3.org/1999/xlink" content-type="date" id="NCID0EUSBK" xlink:type="simple">31 October 2005</named-content>, “Hi06-05” D. Percy leg. (<abbrev xmlns:xlink="http://www.w3.org/1999/xlink" content-type="institution" xlink:title="Natural History Museum, London, UK" id="ABBRID0EYSBK" xlink:type="simple">BMNH</abbrev>)</td><td rowspan="1" colspan="1">
              <named-content xmlns:xlink="http://www.w3.org/1999/xlink" content-type="dwc:verbatimCoordinates" xlink:type="simple"><named-content content-type="geo-json" specific-use="{&#34;type&#34;:&#34;Point&#34;,&#34;coordinates&#34;:[-159.625700,22.135900]}" id="NCID0EETBK" xlink:type="simple">22.1359, -159.6257</named-content></named-content>
            </td><td rowspan="1" colspan="1">
              <ext-link xmlns:xlink="http://www.w3.org/1999/xlink" ext-link-type="gen" xlink:href="KY293795" xlink:type="simple">KY293795-96</ext-link>/<ext-link xmlns:xlink="http://www.w3.org/1999/xlink" ext-link-type="gen" xlink:href="KY294274" xlink:type="simple">KY294274</ext-link></td></tr><tr><td rowspan="1" colspan="1">other</td><td rowspan="1" colspan="1">
              <named-content xmlns:xlink="http://www.w3.org/1999/xlink" content-type="specimen-count" id="NCID0E5TBK" xlink:type="simple">
                <named-content content-type="specimen-count" id="NCID0ECUBK" xlink:type="simple">4i</named-content>
              </named-content>
            </td><td rowspan="1" colspan="1">Alakai Swamp trail (margin of 1st bog, Lehua Maka Noe), Kokee State Park, Kauai, USA, ex <tp:taxon-name><tp:taxon-name-part taxon-name-part-type="genus">Metrosideros</tp:taxon-name-part> <tp:taxon-name-part taxon-name-part-type="species">polymorpha</tp:taxon-name-part> <tp:taxon-name-part taxon-name-part-type="infraspecific-rank">var.</tp:taxon-name-part> <tp:taxon-name-part taxon-name-part-type="variety">glaberrima</tp:taxon-name-part></tp:taxon-name>, <named-content xmlns:xlink="http://www.w3.org/1999/xlink" content-type="date" id="NCID0E3UBK" xlink:type="simple">31 October 2005</named-content>, “Hi08-05” D. Percy leg. (<abbrev xmlns:xlink="http://www.w3.org/1999/xlink" content-type="institution" xlink:title="Natural History Museum, London, UK" id="ABBRID0EAVBK" xlink:type="simple">BMNH</abbrev>)</td><td rowspan="1" colspan="1">
              <named-content xmlns:xlink="http://www.w3.org/1999/xlink" content-type="dwc:verbatimCoordinates" xlink:type="simple"><named-content content-type="geo-json" specific-use="{&#34;type&#34;:&#34;Point&#34;,&#34;coordinates&#34;:[-159.620200,22.145100]}" id="NCID0EMVBK" xlink:type="simple">22.1451, -159.6202</named-content></named-content>
            </td><td rowspan="1" colspan="1">
              <ext-link xmlns:xlink="http://www.w3.org/1999/xlink" ext-link-type="gen" xlink:href="KY293797" xlink:type="simple">KY293797-99</ext-link>/<ext-link xmlns:xlink="http://www.w3.org/1999/xlink" ext-link-type="gen" xlink:href="KY294275" xlink:type="simple">KY294275-76</ext-link></td></tr><tr><td rowspan="1" colspan="1">other</td><td rowspan="1" colspan="1">
              <named-content xmlns:xlink="http://www.w3.org/1999/xlink" content-type="specimen-count" id="NCID0EGWBK" xlink:type="simple">12i</named-content>
            </td><td rowspan="1" colspan="1">same data as previous except: “Hi09-05” D. Percy leg. (<abbrev xmlns:xlink="http://www.w3.org/1999/xlink" content-type="institution" xlink:title="Natural History Museum, London, UK" id="ABBRID0EOWBK" xlink:type="simple">BMNH</abbrev>)</td><td rowspan="1" colspan="1">
              <named-content xmlns:xlink="http://www.w3.org/1999/xlink" content-type="dwc:verbatimCoordinates" xlink:type="simple"><named-content content-type="geo-json" specific-use="{&#34;type&#34;:&#34;Point&#34;,&#34;coordinates&#34;:[-159.615200,22.146900]}" id="NCID0E1WBK" xlink:type="simple">22.1469, -159.6152</named-content></named-content>
            </td><td rowspan="1" colspan="1">
              <ext-link xmlns:xlink="http://www.w3.org/1999/xlink" ext-link-type="gen" xlink:href="KY293800" xlink:type="simple">KY293800-02</ext-link>/<ext-link xmlns:xlink="http://www.w3.org/1999/xlink" ext-link-type="gen" xlink:href="KY294277" xlink:type="simple">KY294277-78</ext-link></td></tr><tr><td rowspan="1" colspan="1">other</td><td rowspan="1" colspan="1">
              <named-content xmlns:xlink="http://www.w3.org/1999/xlink" content-type="specimen-count" id="NCID0EUXBK" xlink:type="simple">28i</named-content>
            </td><td rowspan="1" colspan="1">Puu Ka Pele Forest Reserve, Hikimoe valley, Kauai, USA, ex <tp:taxon-name><tp:taxon-name-part taxon-name-part-type="genus">Metrosideros</tp:taxon-name-part> <tp:taxon-name-part taxon-name-part-type="species">polymorpha</tp:taxon-name-part> <tp:taxon-name-part taxon-name-part-type="infraspecific-rank">var.</tp:taxon-name-part> <tp:taxon-name-part taxon-name-part-type="variety">glaberrima</tp:taxon-name-part></tp:taxon-name>, <named-content xmlns:xlink="http://www.w3.org/1999/xlink" content-type="date" id="NCID0ENYBK" xlink:type="simple">1 November 2005</named-content>, “Hi10-05” D. Percy leg. (<abbrev xmlns:xlink="http://www.w3.org/1999/xlink" content-type="institution" xlink:title="Natural History Museum, London, UK" id="ABBRID0ERYBK" xlink:type="simple">BMNH</abbrev>)</td><td rowspan="1" colspan="1">
              <named-content xmlns:xlink="http://www.w3.org/1999/xlink" content-type="dwc:verbatimCoordinates" xlink:type="simple"><named-content content-type="geo-json" specific-use="{&#34;type&#34;:&#34;Point&#34;,&#34;coordinates&#34;:[-159.695300,22.094800]}" id="NCID0E4YBK" xlink:type="simple">22.0948, -159.6953</named-content></named-content>
            </td><td rowspan="1" colspan="1">
              <ext-link xmlns:xlink="http://www.w3.org/1999/xlink" ext-link-type="gen" xlink:href="KY293803" xlink:type="simple">KY293803</ext-link>/</td></tr><tr><td rowspan="1" colspan="1">other</td><td rowspan="1" colspan="1">
              <named-content xmlns:xlink="http://www.w3.org/1999/xlink" content-type="specimen-count" id="NCID0ETZBK" xlink:type="simple">1m</named-content>
            </td><td rowspan="1" colspan="1">Awaawapuhi trail, Kokee State Park, Kauai, USA, ex <tp:taxon-name><tp:taxon-name-part taxon-name-part-type="genus">Metrosideros</tp:taxon-name-part> <tp:taxon-name-part taxon-name-part-type="species">polymorpha</tp:taxon-name-part> <tp:taxon-name-part taxon-name-part-type="infraspecific-rank">var.</tp:taxon-name-part> <tp:taxon-name-part taxon-name-part-type="variety">glaberrima</tp:taxon-name-part></tp:taxon-name>, <named-content xmlns:xlink="http://www.w3.org/1999/xlink" content-type="date" id="NCID0EM1BK" xlink:type="simple">02 November 2005</named-content>, “Hi14-05” D. Percy leg. (<abbrev xmlns:xlink="http://www.w3.org/1999/xlink" content-type="institution" xlink:title="Natural History Museum, London, UK" id="ABBRID0EQ1BK" xlink:type="simple">BMNH</abbrev>)</td><td rowspan="1" colspan="1">
              <named-content xmlns:xlink="http://www.w3.org/1999/xlink" content-type="dwc:verbatimCoordinates" xlink:type="simple"><named-content content-type="geo-json" specific-use="{&#34;type&#34;:&#34;Point&#34;,&#34;coordinates&#34;:[-159.653600,22.142600]}" id="NCID0E31BK" xlink:type="simple">22.1426, -159.6536</named-content></named-content>
            </td><td rowspan="1" colspan="1">−</td></tr><tr><td rowspan="2" colspan="1">
              <tp:taxon-name><tp:taxon-name-part taxon-name-part-type="species">melanoneurus</tp:taxon-name-part></tp:taxon-name>
            </td><td rowspan="1" colspan="1">holotype</td><td rowspan="1" colspan="1">m</td><td rowspan="1" colspan="1">Kalalau Valley (between 1st and 2nd lookout), Kokee State Park, Kauai, USA, ex <tp:taxon-name><tp:taxon-name-part taxon-name-part-type="genus">Metrosideros</tp:taxon-name-part> <tp:taxon-name-part taxon-name-part-type="species">polymorpha</tp:taxon-name-part></tp:taxon-name>, <named-content xmlns:xlink="http://www.w3.org/1999/xlink" content-type="date" id="NCID0EG3BK" xlink:type="simple">28 May 2002</named-content>, “384-02” D. Percy leg. (<abbrev xmlns:xlink="http://www.w3.org/1999/xlink" content-type="institution" xlink:title="Natural History Museum, London, UK" id="ABBRID0EK3BK" xlink:type="simple">BMNH</abbrev>)</td><td rowspan="1" colspan="1">
              <named-content xmlns:xlink="http://www.w3.org/1999/xlink" content-type="dwc:verbatimCoordinates" xlink:type="simple"><named-content content-type="geo-json" specific-use="{&#34;type&#34;:&#34;Point&#34;,&#34;coordinates&#34;:[-159.638000,22.151000]}" id="NCID0EW3BK" xlink:type="simple">22.1510, -159.6380</named-content></named-content>
            </td><td rowspan="1" colspan="1">−</td></tr><tr><td rowspan="1" colspan="1">paratypes</td><td rowspan="1" colspan="1">
              <named-content xmlns:xlink="http://www.w3.org/1999/xlink" content-type="specimen-count" id="NCID0EG4BK" xlink:type="simple">3m</named-content>, <named-content xmlns:xlink="http://www.w3.org/1999/xlink" content-type="specimen-count" id="NCID0EK4BK" xlink:type="simple">3f</named-content></td><td rowspan="1" colspan="1">same data as holotype</td><td rowspan="1" colspan="1"/><td rowspan="1" colspan="1">
              <ext-link xmlns:xlink="http://www.w3.org/1999/xlink" ext-link-type="gen" xlink:href="KY293848" xlink:type="simple">KY293848</ext-link>/<ext-link xmlns:xlink="http://www.w3.org/1999/xlink" ext-link-type="gen" xlink:href="KY294322" xlink:type="simple">KY294322</ext-link></td></tr><tr><td rowspan="1" colspan="1">
              <tp:taxon-name><tp:taxon-name-part taxon-name-part-type="species">grandis</tp:taxon-name-part></tp:taxon-name>
            </td><td rowspan="1" colspan="1">holotype</td><td rowspan="1" colspan="1">m</td><td rowspan="1" colspan="1">Kalalau Valley (between 1st and 2nd lookout), Kokee State Park, Kauai, USA, ex <tp:taxon-name><tp:taxon-name-part taxon-name-part-type="genus">Metrosideros</tp:taxon-name-part> <tp:taxon-name-part taxon-name-part-type="species">polymorpha</tp:taxon-name-part></tp:taxon-name>, <named-content xmlns:xlink="http://www.w3.org/1999/xlink" content-type="date" id="NCID0EC6BK" xlink:type="simple">28 May 2002</named-content>, “384-02” D. Percy leg. (<abbrev xmlns:xlink="http://www.w3.org/1999/xlink" content-type="institution" xlink:title="Natural History Museum, London, UK" id="ABBRID0EG6BK" xlink:type="simple">BMNH</abbrev>)</td><td rowspan="1" colspan="1">
              <named-content xmlns:xlink="http://www.w3.org/1999/xlink" content-type="dwc:verbatimCoordinates" xlink:type="simple"><named-content content-type="geo-json" specific-use="{&#34;type&#34;:&#34;Point&#34;,&#34;coordinates&#34;:[-159.638000,22.151000]}" id="NCID0ES6BK" xlink:type="simple">22.1510, -159.6380</named-content></named-content>
            </td><td rowspan="1" colspan="1">−</td></tr><tr><td rowspan="1" colspan="1">
              <tp:taxon-name><tp:taxon-name-part taxon-name-part-type="species">grandis</tp:taxon-name-part></tp:taxon-name>
            </td><td rowspan="1" colspan="1">paratype</td><td rowspan="1" colspan="1">
              <named-content xmlns:xlink="http://www.w3.org/1999/xlink" content-type="specimen-count" id="NCID0EPACK" xlink:type="simple">1f</named-content>
            </td><td rowspan="1" colspan="1">same data as holotype</td><td rowspan="1" colspan="1"/><td rowspan="1" colspan="1">−</td></tr><tr><td rowspan="9" colspan="1">
              <tp:taxon-name><tp:taxon-name-part taxon-name-part-type="species">caulicalix</tp:taxon-name-part></tp:taxon-name>
            </td><td rowspan="1" colspan="1">holotype</td><td rowspan="1" colspan="1">m</td><td rowspan="1" colspan="1">Kalalau Valley (between 1st and 2nd lookout), Kokee State Park, Kauai, USA, ex <tp:taxon-name><tp:taxon-name-part taxon-name-part-type="genus">Metrosideros</tp:taxon-name-part> <tp:taxon-name-part taxon-name-part-type="species">polymorpha</tp:taxon-name-part></tp:taxon-name>, <named-content xmlns:xlink="http://www.w3.org/1999/xlink" content-type="date" id="NCID0E5BCK" xlink:type="simple">28 May 2002</named-content>, “384-02” D. Percy leg. (<abbrev xmlns:xlink="http://www.w3.org/1999/xlink" content-type="institution" xlink:title="Natural History Museum, London, UK" id="ABBRID0ECCCK" xlink:type="simple">BMNH</abbrev>)</td><td rowspan="1" colspan="1">
              <named-content xmlns:xlink="http://www.w3.org/1999/xlink" content-type="dwc:verbatimCoordinates" xlink:type="simple"><named-content content-type="geo-json" specific-use="{&#34;type&#34;:&#34;Point&#34;,&#34;coordinates&#34;:[-159.638000,22.151000]}" id="NCID0EOCCK" xlink:type="simple">22.1510, -159.6380</named-content></named-content>
            </td><td rowspan="1" colspan="1">−</td></tr><tr><td rowspan="1" colspan="1">paratypes</td><td rowspan="1" colspan="1">
              <named-content xmlns:xlink="http://www.w3.org/1999/xlink" content-type="specimen-count" id="NCID0E5CCK" xlink:type="simple">6m</named-content>, <named-content xmlns:xlink="http://www.w3.org/1999/xlink" content-type="specimen-count" id="NCID0ECDCK" xlink:type="simple">13f</named-content></td><td rowspan="1" colspan="1">same data as holotype</td><td rowspan="1" colspan="1"/><td rowspan="1" colspan="1">
              <ext-link xmlns:xlink="http://www.w3.org/1999/xlink" ext-link-type="gen" xlink:href="KY293715" xlink:type="simple">KY293715</ext-link>/<ext-link xmlns:xlink="http://www.w3.org/1999/xlink" ext-link-type="gen" xlink:href="KY294194" xlink:type="simple">KY294194</ext-link></td></tr><tr><td rowspan="1" colspan="1">other</td><td rowspan="1" colspan="1">
              <named-content xmlns:xlink="http://www.w3.org/1999/xlink" content-type="specimen-count" id="NCID0EAECK" xlink:type="simple">5m</named-content>, <named-content xmlns:xlink="http://www.w3.org/1999/xlink" content-type="specimen-count" id="NCID0EEECK" xlink:type="simple">4f</named-content></td><td rowspan="1" colspan="1">Discovery Center, Kokee State Park, Kauai, USA, ex <tp:taxon-name><tp:taxon-name-part taxon-name-part-type="genus">Metrosideros</tp:taxon-name-part> <tp:taxon-name-part taxon-name-part-type="species">polymorpha</tp:taxon-name-part> <tp:taxon-name-part taxon-name-part-type="infraspecific-rank">var.</tp:taxon-name-part> <tp:taxon-name-part taxon-name-part-type="variety">glaberrima</tp:taxon-name-part></tp:taxon-name>, <named-content xmlns:xlink="http://www.w3.org/1999/xlink" content-type="date" id="NCID0E3ECK" xlink:type="simple">24 May 2002</named-content>, “365-02” D. Percy leg. (<abbrev xmlns:xlink="http://www.w3.org/1999/xlink" content-type="institution" xlink:title="Natural History Museum, London, UK" id="ABBRID0EAFCK" xlink:type="simple">BMNH</abbrev>)</td><td rowspan="1" colspan="1">
              <named-content xmlns:xlink="http://www.w3.org/1999/xlink" content-type="dwc:verbatimCoordinates" xlink:type="simple"><named-content content-type="geo-json" specific-use="{&#34;type&#34;:&#34;Point&#34;,&#34;coordinates&#34;:[-159.650100,22.133700]}" id="NCID0EMFCK" xlink:type="simple">22.1337, -159.6501</named-content></named-content>
            </td><td rowspan="1" colspan="1">−</td></tr><tr><td rowspan="1" colspan="1">other</td><td rowspan="1" colspan="1">
              <named-content xmlns:xlink="http://www.w3.org/1999/xlink" content-type="specimen-count" id="NCID0E3FCK" xlink:type="simple">2f</named-content>
            </td><td rowspan="1" colspan="1">Kalalau Valley (close to 2nd lookout), Kokee State Park, Kauai, USA, ex <tp:taxon-name><tp:taxon-name-part taxon-name-part-type="genus">Metrosideros</tp:taxon-name-part> <tp:taxon-name-part taxon-name-part-type="species">polymorpha</tp:taxon-name-part> <tp:taxon-name-part taxon-name-part-type="infraspecific-rank">var.</tp:taxon-name-part> <tp:taxon-name-part taxon-name-part-type="variety">glaberrima</tp:taxon-name-part></tp:taxon-name>, <named-content xmlns:xlink="http://www.w3.org/1999/xlink" content-type="date" id="NCID0EVGCK" xlink:type="simple">26 May 2002</named-content>, “375-02” D. Percy leg. (<abbrev xmlns:xlink="http://www.w3.org/1999/xlink" content-type="institution" xlink:title="Natural History Museum, London, UK" id="ABBRID0EZGCK" xlink:type="simple">BMNH</abbrev>)</td><td rowspan="1" colspan="1">
              <named-content xmlns:xlink="http://www.w3.org/1999/xlink" content-type="dwc:verbatimCoordinates" xlink:type="simple"><named-content content-type="geo-json" specific-use="{&#34;type&#34;:&#34;Point&#34;,&#34;coordinates&#34;:[-159.632000,22.149000]}" id="NCID0EFHCK" xlink:type="simple">22.1490, -159.6320</named-content></named-content>
            </td><td rowspan="1" colspan="1">−</td></tr><tr><td rowspan="1" colspan="1">other</td><td rowspan="1" colspan="1">
              <named-content xmlns:xlink="http://www.w3.org/1999/xlink" content-type="specimen-count" id="NCID0EVHCK" xlink:type="simple">6m</named-content>, <named-content xmlns:xlink="http://www.w3.org/1999/xlink" content-type="specimen-count" id="NCID0EZHCK" xlink:type="simple"><named-content content-type="specimen-count" id="NCID0E3HCK" xlink:type="simple">9f</named-content></named-content></td><td rowspan="1" colspan="1">Kalalau Valley (near 2nd lookout), Kokee State Park, Kauai, USA, ex <tp:taxon-name><tp:taxon-name-part taxon-name-part-type="genus">Metrosideros</tp:taxon-name-part> <tp:taxon-name-part taxon-name-part-type="species">polymorpha</tp:taxon-name-part> <tp:taxon-name-part taxon-name-part-type="infraspecific-rank">var.</tp:taxon-name-part> <tp:taxon-name-part taxon-name-part-type="variety">glaberrima</tp:taxon-name-part></tp:taxon-name>, <named-content xmlns:xlink="http://www.w3.org/1999/xlink" content-type="date" id="NCID0EUICK" xlink:type="simple">26 May 2002</named-content>, “377-02” D. Percy leg. (<abbrev xmlns:xlink="http://www.w3.org/1999/xlink" content-type="institution" xlink:title="Natural History Museum, London, UK" id="ABBRID0EYICK" xlink:type="simple">BMNH</abbrev>)</td><td rowspan="1" colspan="1">
              <named-content xmlns:xlink="http://www.w3.org/1999/xlink" content-type="dwc:verbatimCoordinates" xlink:type="simple"><named-content content-type="geo-json" specific-use="{&#34;type&#34;:&#34;Point&#34;,&#34;coordinates&#34;:[-159.632000,22.149000]}" id="NCID0EEJCK" xlink:type="simple">22.1490, -159.6320</named-content></named-content>
            </td><td rowspan="1" colspan="1">−</td></tr><tr><td rowspan="1" colspan="1">other</td><td rowspan="1" colspan="1">
              <named-content xmlns:xlink="http://www.w3.org/1999/xlink" content-type="specimen-count" id="NCID0EUJCK" xlink:type="simple">9m</named-content>, <named-content xmlns:xlink="http://www.w3.org/1999/xlink" content-type="specimen-count" id="NCID0EYJCK" xlink:type="simple"><named-content content-type="specimen-count" id="NCID0E2JCK" xlink:type="simple">7f</named-content></named-content></td><td rowspan="1" colspan="1">Kokee State Park (near NASA Geophysical Observatory, ~14 mile marker), Kauai, USA, ex <tp:taxon-name><tp:taxon-name-part taxon-name-part-type="genus">Metrosideros</tp:taxon-name-part> <tp:taxon-name-part taxon-name-part-type="species">polymorpha</tp:taxon-name-part> <tp:taxon-name-part taxon-name-part-type="infraspecific-rank">var.</tp:taxon-name-part> <tp:taxon-name-part taxon-name-part-type="variety">glaberrima</tp:taxon-name-part></tp:taxon-name>, <named-content xmlns:xlink="http://www.w3.org/1999/xlink" content-type="date" id="NCID0ETKCK" xlink:type="simple">28 May 2002</named-content>, “385-02” D. Percy leg. (<abbrev xmlns:xlink="http://www.w3.org/1999/xlink" content-type="institution" xlink:title="Natural History Museum, London, UK" id="ABBRID0EXKCK" xlink:type="simple">BMNH</abbrev>)</td><td rowspan="1" colspan="1">
              <named-content xmlns:xlink="http://www.w3.org/1999/xlink" content-type="dwc:verbatimCoordinates" xlink:type="simple"><named-content content-type="geo-json" specific-use="{&#34;type&#34;:&#34;Point&#34;,&#34;coordinates&#34;:[-159.667600,22.118400]}" id="NCID0EDLCK" xlink:type="simple">22.1184, -159.6676</named-content></named-content>
            </td><td rowspan="1" colspan="1">
              <ext-link xmlns:xlink="http://www.w3.org/1999/xlink" ext-link-type="gen" xlink:href="KY293716" xlink:type="simple">KY293716</ext-link>/<ext-link xmlns:xlink="http://www.w3.org/1999/xlink" ext-link-type="gen" xlink:href="KY294195" xlink:type="simple">KY294195</ext-link></td></tr><tr><td rowspan="1" colspan="1">other</td><td rowspan="1" colspan="1">
              <named-content xmlns:xlink="http://www.w3.org/1999/xlink" content-type="specimen-count" id="NCID0E4LCK" xlink:type="simple">17i</named-content>
            </td><td rowspan="1" colspan="1">Kokee State Park (Puu o Kilo, at Kahuamma Flat), Kauai, USA, ex <tp:taxon-name><tp:taxon-name-part taxon-name-part-type="genus">Metrosideros</tp:taxon-name-part> <tp:taxon-name-part taxon-name-part-type="species">polymorpha</tp:taxon-name-part> <tp:taxon-name-part taxon-name-part-type="infraspecific-rank">var.</tp:taxon-name-part> <tp:taxon-name-part taxon-name-part-type="variety">glaberrima</tp:taxon-name-part></tp:taxon-name>, <named-content xmlns:xlink="http://www.w3.org/1999/xlink" content-type="date" id="NCID0EWMCK" xlink:type="simple">29 October 2005</named-content>, “Hi03-05” D. Percy leg. (<abbrev xmlns:xlink="http://www.w3.org/1999/xlink" content-type="institution" xlink:title="Natural History Museum, London, UK" id="ABBRID0E1MCK" xlink:type="simple">BMNH</abbrev>)</td><td rowspan="1" colspan="1">
              <named-content xmlns:xlink="http://www.w3.org/1999/xlink" content-type="dwc:verbatimCoordinates" xlink:type="simple"><named-content content-type="geo-json" specific-use="{&#34;type&#34;:&#34;Point&#34;,&#34;coordinates&#34;:[-159.637500,22.149100]}" id="NCID0EGNCK" xlink:type="simple">22.1491, -159.6375</named-content></named-content>
            </td><td rowspan="1" colspan="1">
              <ext-link xmlns:xlink="http://www.w3.org/1999/xlink" ext-link-type="gen" xlink:href="KY293718" xlink:type="simple">KY293718-19</ext-link>/<ext-link xmlns:xlink="http://www.w3.org/1999/xlink" ext-link-type="gen" xlink:href="KY294197" xlink:type="simple">KY294197-98</ext-link></td></tr><tr><td rowspan="1" colspan="1">other</td><td rowspan="1" colspan="1">
              <named-content xmlns:xlink="http://www.w3.org/1999/xlink" content-type="specimen-count" id="NCID0EAOCK" xlink:type="simple">25i</named-content>
            </td><td rowspan="1" colspan="1">Alakai Swamp trail (margin of 1st bog, Lehua Maka Noe), Kokee State Park, Kauai, USA, ex <tp:taxon-name><tp:taxon-name-part taxon-name-part-type="genus">Metrosideros</tp:taxon-name-part> <tp:taxon-name-part taxon-name-part-type="species">polymorpha</tp:taxon-name-part> <tp:taxon-name-part taxon-name-part-type="infraspecific-rank">var.</tp:taxon-name-part> <tp:taxon-name-part taxon-name-part-type="variety">glaberrima</tp:taxon-name-part></tp:taxon-name>, <named-content xmlns:xlink="http://www.w3.org/1999/xlink" content-type="date" id="NCID0EZOCK" xlink:type="simple">31 October 2005</named-content>, “Hi09-05” D. Percy leg. (<abbrev xmlns:xlink="http://www.w3.org/1999/xlink" content-type="institution" xlink:title="Natural History Museum, London, UK" id="ABBRID0E4OCK" xlink:type="simple">BMNH</abbrev>)</td><td rowspan="1" colspan="1">
              <named-content xmlns:xlink="http://www.w3.org/1999/xlink" content-type="dwc:verbatimCoordinates" xlink:type="simple"><named-content content-type="geo-json" specific-use="{&#34;type&#34;:&#34;Point&#34;,&#34;coordinates&#34;:[-159.615200,22.146900]}" id="NCID0EJPCK" xlink:type="simple">22.1469, -159.6152</named-content></named-content>
            </td><td rowspan="1" colspan="1">
              <ext-link xmlns:xlink="http://www.w3.org/1999/xlink" ext-link-type="gen" xlink:href="KY293717" xlink:type="simple">KY293717</ext-link>/<ext-link xmlns:xlink="http://www.w3.org/1999/xlink" ext-link-type="gen" xlink:href="KY294196" xlink:type="simple">KY294196</ext-link></td></tr><tr><td rowspan="1" colspan="1">other</td><td rowspan="1" colspan="1">
              <named-content xmlns:xlink="http://www.w3.org/1999/xlink" content-type="specimen-count" id="NCID0EDQCK" xlink:type="simple">1f</named-content>
            </td><td rowspan="1" colspan="1">Puu Ka Pele Forest Reserve, Hikimoe valley, Kauai, USA, ex <tp:taxon-name><tp:taxon-name-part taxon-name-part-type="genus">Metrosideros</tp:taxon-name-part> <tp:taxon-name-part taxon-name-part-type="species">polymorpha</tp:taxon-name-part> <tp:taxon-name-part taxon-name-part-type="infraspecific-rank">var.</tp:taxon-name-part> <tp:taxon-name-part taxon-name-part-type="variety">glaberrima</tp:taxon-name-part></tp:taxon-name>, <named-content xmlns:xlink="http://www.w3.org/1999/xlink" content-type="date" id="NCID0E3QCK" xlink:type="simple">1 November 2005</named-content>, “Hi10-05” D. Percy leg. (<abbrev xmlns:xlink="http://www.w3.org/1999/xlink" content-type="institution" xlink:title="Natural History Museum, London, UK" id="ABBRID0EARCK" xlink:type="simple">BMNH</abbrev>)</td><td rowspan="1" colspan="1">
              <named-content xmlns:xlink="http://www.w3.org/1999/xlink" content-type="dwc:verbatimCoordinates" xlink:type="simple"><named-content content-type="geo-json" specific-use="{&#34;type&#34;:&#34;Point&#34;,&#34;coordinates&#34;:[-159.695300,22.094800]}" id="NCID0EMRCK" xlink:type="simple">22.0948, -159.6953</named-content></named-content>
            </td><td rowspan="1" colspan="1">−</td></tr><tr><td rowspan="2" colspan="1">
              <tp:taxon-name><tp:taxon-name-part taxon-name-part-type="species">crassiorcalix</tp:taxon-name-part></tp:taxon-name>
            </td><td rowspan="1" colspan="1">holotype</td><td rowspan="1" colspan="1">m</td><td rowspan="1" colspan="1">Alakai Swamp trail, 1st bog (Lehua Maka Noe), Kauai, USA, ex <tp:taxon-name><tp:taxon-name-part taxon-name-part-type="genus">Metrosideros</tp:taxon-name-part> <tp:taxon-name-part taxon-name-part-type="species">polymorpha</tp:taxon-name-part> <tp:taxon-name-part taxon-name-part-type="infraspecific-rank">var.</tp:taxon-name-part> <tp:taxon-name-part taxon-name-part-type="variety">pumila</tp:taxon-name-part></tp:taxon-name>, <named-content xmlns:xlink="http://www.w3.org/1999/xlink" content-type="date" id="NCID0E4SCK" xlink:type="simple">31 October 2005</named-content>, “Hi08-05” D. Percy leg. (<abbrev xmlns:xlink="http://www.w3.org/1999/xlink" content-type="institution" xlink:title="Natural History Museum, London, UK" id="ABBRID0EBTCK" xlink:type="simple">BMNH</abbrev>)</td><td rowspan="1" colspan="1">
              <named-content xmlns:xlink="http://www.w3.org/1999/xlink" content-type="dwc:verbatimCoordinates" xlink:type="simple"><named-content content-type="geo-json" specific-use="{&#34;type&#34;:&#34;Point&#34;,&#34;coordinates&#34;:[-159.620200,22.145100]}" id="NCID0ENTCK" xlink:type="simple">22.1451, -159.6202</named-content></named-content>
            </td><td rowspan="1" colspan="1">−</td></tr><tr><td rowspan="1" colspan="1">paratypes</td><td rowspan="1" colspan="1">
              <named-content xmlns:xlink="http://www.w3.org/1999/xlink" content-type="specimen-count" id="NCID0E4TCK" xlink:type="simple">8m</named-content>, <named-content xmlns:xlink="http://www.w3.org/1999/xlink" content-type="specimen-count" id="NCID0EBUCK" xlink:type="simple"><named-content content-type="specimen-count" id="NCID0EEUCK" xlink:type="simple">7f</named-content></named-content>, <named-content xmlns:xlink="http://www.w3.org/1999/xlink" content-type="specimen-count" id="NCID0EIUCK" xlink:type="simple">20i</named-content></td><td rowspan="1" colspan="1">same data as holotype</td><td rowspan="1" colspan="1"/><td rowspan="1" colspan="1">
              <ext-link xmlns:xlink="http://www.w3.org/1999/xlink" ext-link-type="gen" xlink:href="KY293720" xlink:type="simple">KY293720-22</ext-link>/<ext-link xmlns:xlink="http://www.w3.org/1999/xlink" ext-link-type="gen" xlink:href="KY294199-201" xlink:type="simple">KY294199-201</ext-link></td></tr><tr><td rowspan="3" colspan="1">
              <tp:taxon-name><tp:taxon-name-part taxon-name-part-type="species">lehua</tp:taxon-name-part></tp:taxon-name>
            </td><td rowspan="1" colspan="1">holotype</td><td rowspan="1" colspan="1">m?</td><td rowspan="1" colspan="1">Nualolo, Kauai, USA, ex Ohia Lehua, <named-content xmlns:xlink="http://www.w3.org/1999/xlink" content-type="date" id="NCID0EWVCK" xlink:type="simple">1 September 1921</named-content>, #5520 O. Swezey leg. (<named-content xmlns:xlink="http://www.w3.org/1999/xlink" content-type="dwc:institutional_code" xlink:type="simple">BPBM</named-content>)</td><td rowspan="1" colspan="1">−</td><td rowspan="1" colspan="1">−</td></tr><tr><td rowspan="1" colspan="1">other</td><td rowspan="1" colspan="1">
              <named-content xmlns:xlink="http://www.w3.org/1999/xlink" content-type="specimen-count" id="NCID0ENWCK" xlink:type="simple">1f</named-content>
            </td><td rowspan="1" colspan="1">same data as holotype</td><td rowspan="1" colspan="1"/><td rowspan="1" colspan="1">−</td></tr><tr><td rowspan="1" colspan="1">other</td><td rowspan="1" colspan="1">
              <named-content xmlns:xlink="http://www.w3.org/1999/xlink" content-type="specimen-count" id="NCID0ECXCK" xlink:type="simple">2m</named-content>, <named-content xmlns:xlink="http://www.w3.org/1999/xlink" content-type="specimen-count" id="NCID0EGXCK" xlink:type="simple">1f</named-content></td><td rowspan="1" colspan="1">Alakai Swamp trail, 1st bog (Lehua Maka Noe), Kauai, USA, ex <tp:taxon-name><tp:taxon-name-part taxon-name-part-type="genus">Metrosideros</tp:taxon-name-part> <tp:taxon-name-part taxon-name-part-type="species">polymorpha</tp:taxon-name-part> <tp:taxon-name-part taxon-name-part-type="infraspecific-rank">var.</tp:taxon-name-part> <tp:taxon-name-part taxon-name-part-type="variety">pumila</tp:taxon-name-part></tp:taxon-name>, <named-content xmlns:xlink="http://www.w3.org/1999/xlink" content-type="date" id="NCID0E5XCK" xlink:type="simple">31 October 2005</named-content>, “Hi08-05” D. Percy leg. (<abbrev xmlns:xlink="http://www.w3.org/1999/xlink" content-type="institution" xlink:title="Natural History Museum, London, UK" id="ABBRID0ECYCK" xlink:type="simple">BMNH</abbrev>)</td><td rowspan="1" colspan="1">
              <named-content xmlns:xlink="http://www.w3.org/1999/xlink" content-type="dwc:verbatimCoordinates" xlink:type="simple"><named-content content-type="geo-json" specific-use="{&#34;type&#34;:&#34;Point&#34;,&#34;coordinates&#34;:[-159.620200,22.145100]}" id="NCID0EOYCK" xlink:type="simple">22.1451, -159.6202</named-content></named-content>
            </td><td rowspan="1" colspan="1">−</td></tr><tr><td rowspan="1" colspan="1">
              <tp:taxon-name><tp:taxon-name-part taxon-name-part-type="species">elegans</tp:taxon-name-part></tp:taxon-name>
            </td><td rowspan="1" colspan="1">holotype</td><td rowspan="1" colspan="1">f</td><td rowspan="1" colspan="1">Kalalau Valley (near 2nd lookout), Kokee State Park, Kauai, USA, ex <tp:taxon-name><tp:taxon-name-part taxon-name-part-type="genus">Metrosideros</tp:taxon-name-part> <tp:taxon-name-part taxon-name-part-type="species">polymorpha</tp:taxon-name-part> <tp:taxon-name-part taxon-name-part-type="infraspecific-rank">var.</tp:taxon-name-part> <tp:taxon-name-part taxon-name-part-type="variety">glaberrima</tp:taxon-name-part></tp:taxon-name>, <named-content xmlns:xlink="http://www.w3.org/1999/xlink" content-type="date" id="NCID0E6ZCK" xlink:type="simple">26 May 2002</named-content>, “377-02” D. Percy leg. (<abbrev xmlns:xlink="http://www.w3.org/1999/xlink" content-type="institution" xlink:title="Natural History Museum, London, UK" id="ABBRID0ED1CK" xlink:type="simple">BMNH</abbrev>)</td><td rowspan="1" colspan="1">
              <named-content xmlns:xlink="http://www.w3.org/1999/xlink" content-type="dwc:verbatimCoordinates" xlink:type="simple"><named-content content-type="geo-json" specific-use="{&#34;type&#34;:&#34;Point&#34;,&#34;coordinates&#34;:[-159.632000,22.149000]}" id="NCID0EP1CK" xlink:type="simple">22.1490, -159.6320</named-content></named-content>
            </td><td rowspan="1" colspan="1">−</td></tr><tr><td rowspan="1" colspan="1">
              <tp:taxon-name><tp:taxon-name-part taxon-name-part-type="species">gagneae</tp:taxon-name-part></tp:taxon-name>
            </td><td rowspan="1" colspan="1">holotype</td><td rowspan="1" colspan="1">f</td><td rowspan="1" colspan="1">Kalalau Valley (between 1st and 2nd lookout), Kokee State Park, Kauai, USA, ex <tp:taxon-name><tp:taxon-name-part taxon-name-part-type="genus">Metrosideros</tp:taxon-name-part> <tp:taxon-name-part taxon-name-part-type="species">polymorpha</tp:taxon-name-part></tp:taxon-name>, <named-content xmlns:xlink="http://www.w3.org/1999/xlink" content-type="date" id="NCID0EZ2CK" xlink:type="simple">28 May 2002</named-content>, “384-02” D. Percy leg. (<abbrev xmlns:xlink="http://www.w3.org/1999/xlink" content-type="institution" xlink:title="Natural History Museum, London, UK" id="ABBRID0E42CK" xlink:type="simple">BMNH</abbrev>)</td><td rowspan="1" colspan="1">
              <named-content xmlns:xlink="http://www.w3.org/1999/xlink" content-type="dwc:verbatimCoordinates" xlink:type="simple"><named-content content-type="geo-json" specific-use="{&#34;type&#34;:&#34;Point&#34;,&#34;coordinates&#34;:[-159.638000,22.151000]}" id="NCID0EJ3CK" xlink:type="simple">22.1510, -159.6380</named-content></named-content>
            </td><td rowspan="1" colspan="1">−</td></tr><tr><td rowspan="1" colspan="1">
              <tp:taxon-name><tp:taxon-name-part taxon-name-part-type="species">haumea</tp:taxon-name-part></tp:taxon-name>
            </td><td rowspan="1" colspan="1">holotype</td><td rowspan="1" colspan="1">m</td><td rowspan="1" colspan="1">Alakai Swamp trail (margin of 1st bog, Lehua Maka Noe), Kokee State Park, Kauai, USA, ex <tp:taxon-name><tp:taxon-name-part taxon-name-part-type="genus">Metrosideros</tp:taxon-name-part> <tp:taxon-name-part taxon-name-part-type="species">polymorpha</tp:taxon-name-part> <tp:taxon-name-part taxon-name-part-type="infraspecific-rank">var.</tp:taxon-name-part> <tp:taxon-name-part taxon-name-part-type="variety">glaberrima</tp:taxon-name-part></tp:taxon-name>, <named-content xmlns:xlink="http://www.w3.org/1999/xlink" content-type="date" id="NCID0E14CK" xlink:type="simple">31 October 2005</named-content>, “Hi09-05” D. Percy leg. (<abbrev xmlns:xlink="http://www.w3.org/1999/xlink" content-type="institution" xlink:title="Natural History Museum, London, UK" id="ABBRID0E54CK" xlink:type="simple">BMNH</abbrev>)</td><td rowspan="1" colspan="1">
              <named-content xmlns:xlink="http://www.w3.org/1999/xlink" content-type="dwc:verbatimCoordinates" xlink:type="simple"><named-content content-type="geo-json" specific-use="{&#34;type&#34;:&#34;Point&#34;,&#34;coordinates&#34;:[-159.615200,22.146900]}" id="NCID0EK5CK" xlink:type="simple">22.1469, -159.6152</named-content></named-content>
            </td><td rowspan="1" colspan="1">−</td></tr><tr><td rowspan="1" colspan="1">
              <bold><tp:taxon-name><tp:taxon-name-part taxon-name-part-type="species">ohialoha</tp:taxon-name-part></tp:taxon-name></bold>
            </td><td rowspan="1" colspan="1"/><td rowspan="1" colspan="1"/><td rowspan="1" colspan="1"/><td rowspan="1" colspan="1"/><td rowspan="1" colspan="1"/></tr><tr><td rowspan="14" colspan="1">
              <tp:taxon-name><tp:taxon-name-part taxon-name-part-type="species">oahuensis</tp:taxon-name-part></tp:taxon-name>
            </td><td rowspan="1" colspan="1">holotype</td><td rowspan="1" colspan="1">m</td><td rowspan="1" colspan="1">Aiea Ridge Trail, Koolau Mnts, Oahu, USA, ex <tp:taxon-name><tp:taxon-name-part taxon-name-part-type="genus">Metrosideros</tp:taxon-name-part> <tp:taxon-name-part taxon-name-part-type="species">polymorpha</tp:taxon-name-part> <tp:taxon-name-part taxon-name-part-type="infraspecific-rank">var.</tp:taxon-name-part> <tp:taxon-name-part taxon-name-part-type="variety">glaberrima</tp:taxon-name-part></tp:taxon-name>, <named-content xmlns:xlink="http://www.w3.org/1999/xlink" content-type="date" id="NCID0E2ADK" xlink:type="simple">15 May 2002</named-content>, “353/354-02” D. Percy leg. (<abbrev xmlns:xlink="http://www.w3.org/1999/xlink" content-type="institution" xlink:title="Natural History Museum, London, UK" id="ABBRID0E6ADK" xlink:type="simple">BMNH</abbrev>)</td><td rowspan="1" colspan="1">
              <named-content xmlns:xlink="http://www.w3.org/1999/xlink" content-type="dwc:verbatimCoordinates" xlink:type="simple"><named-content content-type="geo-json" specific-use="{&#34;type&#34;:&#34;Point&#34;,&#34;coordinates&#34;:[-157.882000,21.404900]}" id="NCID0ELBDK" xlink:type="simple">21.4049, -157.8820</named-content></named-content>
            </td><td rowspan="1" colspan="1">−</td></tr><tr><td rowspan="1" colspan="1">paratypes</td><td rowspan="1" colspan="1">
              <named-content xmlns:xlink="http://www.w3.org/1999/xlink" content-type="specimen-count" id="NCID0E2BDK" xlink:type="simple">8m</named-content>, <named-content xmlns:xlink="http://www.w3.org/1999/xlink" content-type="specimen-count" id="NCID0E6BDK" xlink:type="simple"><named-content content-type="specimen-count" id="NCID0ECCDK" xlink:type="simple">10f</named-content></named-content>, <named-content xmlns:xlink="http://www.w3.org/1999/xlink" content-type="specimen-count" id="NCID0EGCDK" xlink:type="simple">1i</named-content></td><td rowspan="1" colspan="1">same data as holotype</td><td rowspan="1" colspan="1"/><td rowspan="1" colspan="1">
              <ext-link xmlns:xlink="http://www.w3.org/1999/xlink" ext-link-type="gen" xlink:href="KY293942" xlink:type="simple">KY293942-43</ext-link>/<ext-link xmlns:xlink="http://www.w3.org/1999/xlink" ext-link-type="gen" xlink:href="KY294417" xlink:type="simple">KY294417-18</ext-link></td></tr><tr><td rowspan="1" colspan="1">other</td><td rowspan="1" colspan="1">
              <named-content xmlns:xlink="http://www.w3.org/1999/xlink" content-type="specimen-count" id="NCID0EEDDK" xlink:type="simple">3m</named-content>
            </td><td rowspan="1" colspan="1">Kuliouou Ridge Trail, Koolau Mnts, Oahu, USA, ex <tp:taxon-name><tp:taxon-name-part taxon-name-part-type="genus">Metrosideros</tp:taxon-name-part> <tp:taxon-name-part taxon-name-part-type="species">polymorpha</tp:taxon-name-part></tp:taxon-name> var. <tp:taxon-name><tp:taxon-name-part taxon-name-part-type="species">polymorpha</tp:taxon-name-part></tp:taxon-name>, <named-content xmlns:xlink="http://www.w3.org/1999/xlink" content-type="date" id="NCID0E6DDK" xlink:type="simple">12 May 2002</named-content>, “348-02” D. Percy leg. (<abbrev xmlns:xlink="http://www.w3.org/1999/xlink" content-type="institution" xlink:title="Natural History Museum, London, UK" id="ABBRID0EDEDK" xlink:type="simple">BMNH</abbrev>)</td><td rowspan="1" colspan="1">
              <named-content xmlns:xlink="http://www.w3.org/1999/xlink" content-type="dwc:verbatimCoordinates" xlink:type="simple"><named-content content-type="geo-json" specific-use="{&#34;type&#34;:&#34;Point&#34;,&#34;coordinates&#34;:[-157.723100,21.319400]}" id="NCID0EPEDK" xlink:type="simple">21.3194, -157.7231</named-content></named-content>
            </td><td rowspan="1" colspan="1">−</td></tr><tr><td rowspan="1" colspan="1">other</td><td rowspan="1" colspan="1">
              <named-content xmlns:xlink="http://www.w3.org/1999/xlink" content-type="specimen-count" id="NCID0E6EDK" xlink:type="simple">4m</named-content>, <named-content xmlns:xlink="http://www.w3.org/1999/xlink" content-type="specimen-count" id="NCID0EDFDK" xlink:type="simple"><named-content content-type="specimen-count" id="NCID0EGFDK" xlink:type="simple">10f</named-content></named-content>, <named-content xmlns:xlink="http://www.w3.org/1999/xlink" content-type="specimen-count" id="NCID0EKFDK" xlink:type="simple">6i</named-content></td><td rowspan="1" colspan="1">Palolo Ridge Trail, Koolau Mnts, Oahu, USA, ex <tp:taxon-name><tp:taxon-name-part taxon-name-part-type="genus">Metrosideros</tp:taxon-name-part> <tp:taxon-name-part taxon-name-part-type="species">polymorpha</tp:taxon-name-part> <tp:taxon-name-part taxon-name-part-type="infraspecific-rank">var.</tp:taxon-name-part> <tp:taxon-name-part taxon-name-part-type="variety">polymorpha</tp:taxon-name-part></tp:taxon-name>, <named-content xmlns:xlink="http://www.w3.org/1999/xlink" content-type="date" id="NCID0ECGDK" xlink:type="simple">14 May 2002</named-content>, “351-02” D. Percy leg. (<abbrev xmlns:xlink="http://www.w3.org/1999/xlink" content-type="institution" xlink:title="Natural History Museum, London, UK" id="ABBRID0EGGDK" xlink:type="simple">BMNH</abbrev>)</td><td rowspan="1" colspan="1">
              <named-content xmlns:xlink="http://www.w3.org/1999/xlink" content-type="dwc:verbatimCoordinates" xlink:type="simple"><named-content content-type="geo-json" specific-use="{&#34;type&#34;:&#34;Point&#34;,&#34;coordinates&#34;:[-157.779000,21.326000]}" id="NCID0ESGDK" xlink:type="simple">21.3260, -157.7790</named-content></named-content>
            </td><td rowspan="1" colspan="1">
              <ext-link xmlns:xlink="http://www.w3.org/1999/xlink" ext-link-type="gen" xlink:href="KY293948" xlink:type="simple">KY293948</ext-link>/<ext-link xmlns:xlink="http://www.w3.org/1999/xlink" ext-link-type="gen" xlink:href="KY294423" xlink:type="simple">KY294423</ext-link></td></tr><tr><td rowspan="1" colspan="1">other</td><td rowspan="1" colspan="1">
              <named-content xmlns:xlink="http://www.w3.org/1999/xlink" content-type="specimen-count" id="NCID0EMHDK" xlink:type="simple">1m</named-content>, <named-content xmlns:xlink="http://www.w3.org/1999/xlink" content-type="specimen-count" id="NCID0EQHDK" xlink:type="simple">1f</named-content>, <named-content xmlns:xlink="http://www.w3.org/1999/xlink" content-type="specimen-count" id="NCID0EUHDK" xlink:type="simple">13i</named-content></td><td rowspan="1" colspan="1">Aiea Ridge Trail, Koolau Mnts, Oahu, USA, ex <tp:taxon-name><tp:taxon-name-part taxon-name-part-type="genus">Metrosideros</tp:taxon-name-part> <tp:taxon-name-part taxon-name-part-type="species">polymorpha</tp:taxon-name-part> <tp:taxon-name-part taxon-name-part-type="infraspecific-rank">var.</tp:taxon-name-part> <tp:taxon-name-part taxon-name-part-type="variety">polymorpha</tp:taxon-name-part></tp:taxon-name>, <named-content xmlns:xlink="http://www.w3.org/1999/xlink" content-type="date" id="NCID0EMIDK" xlink:type="simple">15 May 2002</named-content>, “355-02” D. Percy leg. (<abbrev xmlns:xlink="http://www.w3.org/1999/xlink" content-type="institution" xlink:title="Natural History Museum, London, UK" id="ABBRID0EQIDK" xlink:type="simple">BMNH</abbrev>)</td><td rowspan="1" colspan="1">
              <named-content xmlns:xlink="http://www.w3.org/1999/xlink" content-type="dwc:verbatimCoordinates" xlink:type="simple"><named-content content-type="geo-json" specific-use="{&#34;type&#34;:&#34;Point&#34;,&#34;coordinates&#34;:[-157.882000,21.404900]}" id="NCID0E3IDK" xlink:type="simple">21.4049, -157.8820</named-content></named-content>
            </td><td rowspan="1" colspan="1">
              <ext-link xmlns:xlink="http://www.w3.org/1999/xlink" ext-link-type="gen" xlink:href="KY293946" xlink:type="simple">KY293946</ext-link>, <ext-link xmlns:xlink="http://www.w3.org/1999/xlink" ext-link-type="gen" xlink:href="KY293949" xlink:type="simple">KY293949-50</ext-link>/<ext-link xmlns:xlink="http://www.w3.org/1999/xlink" ext-link-type="gen" xlink:href="KY294421" xlink:type="simple">KY294421</ext-link>, <ext-link xmlns:xlink="http://www.w3.org/1999/xlink" ext-link-type="gen" xlink:href="KY294424" xlink:type="simple">KY294424-25</ext-link></td></tr><tr><td rowspan="1" colspan="1">other</td><td rowspan="1" colspan="1">
              <named-content xmlns:xlink="http://www.w3.org/1999/xlink" content-type="specimen-count" id="NCID0EAKDK" xlink:type="simple">7m</named-content>, <named-content xmlns:xlink="http://www.w3.org/1999/xlink" content-type="specimen-count" id="NCID0EEKDK" xlink:type="simple">4f</named-content></td><td rowspan="1" colspan="1">same data as previous except: ex <tp:taxon-name><tp:taxon-name-part taxon-name-part-type="genus">Metrosideros</tp:taxon-name-part> <tp:taxon-name-part taxon-name-part-type="species">polymorpha</tp:taxon-name-part> <tp:taxon-name-part taxon-name-part-type="infraspecific-rank">var.</tp:taxon-name-part> <tp:taxon-name-part taxon-name-part-type="variety">glaberrima</tp:taxon-name-part></tp:taxon-name>, “356-02” D. Percy leg. (<abbrev xmlns:xlink="http://www.w3.org/1999/xlink" content-type="institution" xlink:title="Natural History Museum, London, UK" id="ABBRID0E3KDK" xlink:type="simple">BMNH</abbrev>)</td><td rowspan="1" colspan="1">
              <named-content xmlns:xlink="http://www.w3.org/1999/xlink" content-type="dwc:verbatimCoordinates" xlink:type="simple"><named-content content-type="geo-json" specific-use="{&#34;type&#34;:&#34;Point&#34;,&#34;coordinates&#34;:[-157.882000,21.404900]}" id="NCID0EILDK" xlink:type="simple">21.4049, -157.8820</named-content></named-content>
            </td><td rowspan="1" colspan="1">−</td></tr><tr><td rowspan="1" colspan="1">other</td><td rowspan="1" colspan="1">
              <named-content xmlns:xlink="http://www.w3.org/1999/xlink" content-type="specimen-count" id="NCID0EYLDK" xlink:type="simple">1m</named-content>, <named-content xmlns:xlink="http://www.w3.org/1999/xlink" content-type="specimen-count" id="NCID0E3LDK" xlink:type="simple">1f</named-content></td><td rowspan="1" colspan="1">Honouliuli Preserve, Waianae Mnts, Oahu, USA, ex <tp:taxon-name><tp:taxon-name-part taxon-name-part-type="genus">Metrosideros</tp:taxon-name-part> <tp:taxon-name-part taxon-name-part-type="species">polymorpha</tp:taxon-name-part> <tp:taxon-name-part taxon-name-part-type="infraspecific-rank">var.</tp:taxon-name-part> <tp:taxon-name-part taxon-name-part-type="variety">glaberrima</tp:taxon-name-part></tp:taxon-name>, <named-content xmlns:xlink="http://www.w3.org/1999/xlink" content-type="date" id="NCID0EUMDK" xlink:type="simple">22 May 2002</named-content>, “362-02” D. Percy leg. (<abbrev xmlns:xlink="http://www.w3.org/1999/xlink" content-type="institution" xlink:title="Natural History Museum, London, UK" id="ABBRID0EYMDK" xlink:type="simple">BMNH</abbrev>)</td><td rowspan="1" colspan="1">
              <named-content xmlns:xlink="http://www.w3.org/1999/xlink" content-type="dwc:verbatimCoordinates" xlink:type="simple"><named-content content-type="geo-json" specific-use="{&#34;type&#34;:&#34;Point&#34;,&#34;coordinates&#34;:[-158.092000,21.436000]}" id="NCID0EENDK" xlink:type="simple">21.4360, -158.0920</named-content></named-content>
            </td><td rowspan="1" colspan="1">−</td></tr><tr><td rowspan="1" colspan="1">other</td><td rowspan="1" colspan="1">
              <named-content xmlns:xlink="http://www.w3.org/1999/xlink" content-type="specimen-count" id="NCID0EUNDK" xlink:type="simple">12m</named-content>, <named-content xmlns:xlink="http://www.w3.org/1999/xlink" content-type="specimen-count" id="NCID0EYNDK" xlink:type="simple">13f</named-content></td><td rowspan="1" colspan="1">Pupukea, Koolau Mnts, Oahu, USA, ex <tp:taxon-name><tp:taxon-name-part taxon-name-part-type="genus">Metrosideros</tp:taxon-name-part> <tp:taxon-name-part taxon-name-part-type="species">polymorpha</tp:taxon-name-part></tp:taxon-name>, <named-content xmlns:xlink="http://www.w3.org/1999/xlink" content-type="date" id="NCID0EJODK" xlink:type="simple">23 July 2002</named-content>, “SLM288-02” S. Montgomery leg. (<abbrev xmlns:xlink="http://www.w3.org/1999/xlink" content-type="institution" xlink:title="Natural History Museum, London, UK" id="ABBRID0ENODK" xlink:type="simple">BMNH</abbrev>)</td><td rowspan="1" colspan="1">
              <named-content xmlns:xlink="http://www.w3.org/1999/xlink" content-type="dwc:verbatimCoordinates" xlink:type="simple"><named-content content-type="geo-json" specific-use="{&#34;type&#34;:&#34;Point&#34;,&#34;coordinates&#34;:[-157.997000,21.637000]}" id="NCID0EZODK" xlink:type="simple">21.6370, -157.9970</named-content></named-content>
            </td><td rowspan="1" colspan="1">
              <ext-link xmlns:xlink="http://www.w3.org/1999/xlink" ext-link-type="gen" xlink:href="KY293941" xlink:type="simple">KY293941</ext-link>/<ext-link xmlns:xlink="http://www.w3.org/1999/xlink" ext-link-type="gen" xlink:href="KY294416" xlink:type="simple">KY294416</ext-link></td></tr><tr><td rowspan="1" colspan="1">other</td><td rowspan="1" colspan="1">
              <named-content xmlns:xlink="http://www.w3.org/1999/xlink" content-type="specimen-count" id="NCID0ETPDK" xlink:type="simple">1m</named-content>
            </td><td rowspan="1" colspan="1">Aiea Ridge Trail, Koolau Mnts, Oahu, USA, ex <tp:taxon-name><tp:taxon-name-part taxon-name-part-type="genus">Metrosideros</tp:taxon-name-part> <tp:taxon-name-part taxon-name-part-type="species">polymorpha</tp:taxon-name-part> <tp:taxon-name-part taxon-name-part-type="infraspecific-rank">var.</tp:taxon-name-part> <tp:taxon-name-part taxon-name-part-type="variety">glaberrima</tp:taxon-name-part></tp:taxon-name>, <named-content xmlns:xlink="http://www.w3.org/1999/xlink" content-type="date" id="NCID0EMQDK" xlink:type="simple">13 August 2003</named-content>, “Hi01-03” D. Percy leg. (<abbrev xmlns:xlink="http://www.w3.org/1999/xlink" content-type="institution" xlink:title="Natural History Museum, London, UK" id="ABBRID0EQQDK" xlink:type="simple">BMNH</abbrev>)</td><td rowspan="1" colspan="1">
              <named-content xmlns:xlink="http://www.w3.org/1999/xlink" content-type="dwc:verbatimCoordinates" xlink:type="simple"><named-content content-type="geo-json" specific-use="{&#34;type&#34;:&#34;Point&#34;,&#34;coordinates&#34;:[-157.881900,21.405000]}" id="NCID0E3QDK" xlink:type="simple">21.4050, -157.8819</named-content></named-content>
            </td><td rowspan="1" colspan="1"/></tr><tr><td rowspan="1" colspan="1">other</td><td rowspan="1" colspan="1">
              <named-content xmlns:xlink="http://www.w3.org/1999/xlink" content-type="specimen-count" id="NCID0EMRDK" xlink:type="simple">1i</named-content>
            </td><td rowspan="1" colspan="1">Pahole NAR, Waianaea Mnts, Oahu, USA, ex <tp:taxon-name><tp:taxon-name-part taxon-name-part-type="genus">Metrosideros</tp:taxon-name-part> <tp:taxon-name-part taxon-name-part-type="species">polymorpha</tp:taxon-name-part> <tp:taxon-name-part taxon-name-part-type="infraspecific-rank">var.</tp:taxon-name-part> <tp:taxon-name-part taxon-name-part-type="variety">glaberrima</tp:taxon-name-part></tp:taxon-name>, <named-content xmlns:xlink="http://www.w3.org/1999/xlink" content-type="date" id="NCID0EFSDK" xlink:type="simple">14 August 2003</named-content>, “Hi04-03” D. Percy leg. (<abbrev xmlns:xlink="http://www.w3.org/1999/xlink" content-type="institution" xlink:title="Natural History Museum, London, UK" id="ABBRID0EJSDK" xlink:type="simple">BMNH</abbrev>)</td><td rowspan="1" colspan="1">
              <named-content xmlns:xlink="http://www.w3.org/1999/xlink" content-type="dwc:verbatimCoordinates" xlink:type="simple"><named-content content-type="geo-json" specific-use="{&#34;type&#34;:&#34;Point&#34;,&#34;coordinates&#34;:[-158.192200,21.537200]}" id="NCID0EVSDK" xlink:type="simple">21.5372, -158.1922</named-content></named-content>
            </td><td rowspan="1" colspan="1">−</td></tr><tr><td rowspan="1" colspan="1">other</td><td rowspan="1" colspan="1">
              <named-content xmlns:xlink="http://www.w3.org/1999/xlink" content-type="specimen-count" id="NCID0EFTDK" xlink:type="simple">1m</named-content>
            </td><td rowspan="1" colspan="1">same data as previous except: on <tp:taxon-name><tp:taxon-name-part taxon-name-part-type="genus">Planchonella</tp:taxon-name-part></tp:taxon-name>, “Hi06-03” D. Percy leg. (<abbrev xmlns:xlink="http://www.w3.org/1999/xlink" content-type="institution" xlink:title="Natural History Museum, London, UK" id="ABBRID0ETTDK" xlink:type="simple">BMNH</abbrev>)</td><td rowspan="1" colspan="1">
              <named-content xmlns:xlink="http://www.w3.org/1999/xlink" content-type="dwc:verbatimCoordinates" xlink:type="simple"><named-content content-type="geo-json" specific-use="{&#34;type&#34;:&#34;Point&#34;,&#34;coordinates&#34;:[-158.191900,21.536400]}" id="NCID0E6TDK" xlink:type="simple">21.5364, -158.1919</named-content></named-content>
            </td><td rowspan="1" colspan="1">−</td></tr><tr><td rowspan="1" colspan="1">other</td><td rowspan="1" colspan="1">
              <named-content xmlns:xlink="http://www.w3.org/1999/xlink" content-type="specimen-count" id="NCID0EPUDK" xlink:type="simple">1m</named-content>, <named-content xmlns:xlink="http://www.w3.org/1999/xlink" content-type="specimen-count" id="NCID0ETUDK" xlink:type="simple">1f</named-content></td><td rowspan="1" colspan="1">same data as previous except: on <tp:taxon-name><tp:taxon-name-part taxon-name-part-type="genus">Melicope</tp:taxon-name-part></tp:taxon-name>, “Hi07-03” D. Percy leg. (<abbrev xmlns:xlink="http://www.w3.org/1999/xlink" content-type="institution" xlink:title="Natural History Museum, London, UK" id="ABBRID0EAVDK" xlink:type="simple">BMNH</abbrev>)</td><td rowspan="1" colspan="1">
              <named-content xmlns:xlink="http://www.w3.org/1999/xlink" content-type="dwc:verbatimCoordinates" xlink:type="simple"><named-content content-type="geo-json" specific-use="{&#34;type&#34;:&#34;Point&#34;,&#34;coordinates&#34;:[-158.191900,21.536400]}" id="NCID0EMVDK" xlink:type="simple">21.5364, -158.1919</named-content></named-content>
            </td><td rowspan="1" colspan="1">−</td></tr><tr><td rowspan="1" colspan="1">other</td><td rowspan="1" colspan="1">
              <named-content xmlns:xlink="http://www.w3.org/1999/xlink" content-type="specimen-count" id="NCID0E3VDK" xlink:type="simple">3m</named-content>, <named-content xmlns:xlink="http://www.w3.org/1999/xlink" content-type="specimen-count" id="NCID0EAWDK" xlink:type="simple">2f</named-content></td><td rowspan="1" colspan="1">same data as previous except: ex <tp:taxon-name><tp:taxon-name-part taxon-name-part-type="genus">Metrosideros</tp:taxon-name-part> <tp:taxon-name-part taxon-name-part-type="species">polymorpha</tp:taxon-name-part> <tp:taxon-name-part taxon-name-part-type="infraspecific-rank">var.</tp:taxon-name-part> <tp:taxon-name-part taxon-name-part-type="variety">glaberrima</tp:taxon-name-part></tp:taxon-name>, “Hi10-03” D. Percy leg. (<abbrev xmlns:xlink="http://www.w3.org/1999/xlink" content-type="institution" xlink:title="Natural History Museum, London, UK" id="ABBRID0EYWDK" xlink:type="simple">BMNH</abbrev>)</td><td rowspan="1" colspan="1">
              <named-content xmlns:xlink="http://www.w3.org/1999/xlink" content-type="dwc:verbatimCoordinates" xlink:type="simple"><named-content content-type="geo-json" specific-use="{&#34;type&#34;:&#34;Point&#34;,&#34;coordinates&#34;:[-158.195300,21.546100]}" id="NCID0EEXDK" xlink:type="simple">21.5461, -158.1953</named-content></named-content>
            </td><td rowspan="1" colspan="1">
              <ext-link xmlns:xlink="http://www.w3.org/1999/xlink" ext-link-type="gen" xlink:href="KY293938" xlink:type="simple">KY293938</ext-link>/<ext-link xmlns:xlink="http://www.w3.org/1999/xlink" ext-link-type="gen" xlink:href="KY294413" xlink:type="simple">KY294413</ext-link></td></tr><tr><td rowspan="1" colspan="1">other</td><td rowspan="1" colspan="1">
              <named-content xmlns:xlink="http://www.w3.org/1999/xlink" content-type="specimen-count" id="NCID0E5XDK" xlink:type="simple">7m</named-content>, <named-content xmlns:xlink="http://www.w3.org/1999/xlink" content-type="specimen-count" id="NCID0ECYDK" xlink:type="simple"><named-content content-type="specimen-count" id="NCID0EFYDK" xlink:type="simple">7f</named-content></named-content>, <named-content xmlns:xlink="http://www.w3.org/1999/xlink" content-type="specimen-count" id="NCID0EJYDK" xlink:type="simple"><named-content content-type="specimen-count" id="NCID0EMYDK" xlink:type="simple">50i</named-content></named-content></td><td rowspan="1" colspan="1">Wiliwilinui Ridge Trail, Koolau Mnts, Oahu, USA, ex <tp:taxon-name><tp:taxon-name-part taxon-name-part-type="genus">Metrosideros</tp:taxon-name-part> <tp:taxon-name-part taxon-name-part-type="species">polymorpha</tp:taxon-name-part> <tp:taxon-name-part taxon-name-part-type="infraspecific-rank">var.</tp:taxon-name-part> <tp:taxon-name-part taxon-name-part-type="variety">polymorpha</tp:taxon-name-part></tp:taxon-name>, <named-content xmlns:xlink="http://www.w3.org/1999/xlink" content-type="date" id="NCID0EEZDK" xlink:type="simple">16 August 2003</named-content>, “Hi14/15-03” D. Percy leg. (<abbrev xmlns:xlink="http://www.w3.org/1999/xlink" content-type="institution" xlink:title="Natural History Museum, London, UK" id="ABBRID0EIZDK" xlink:type="simple">BMNH</abbrev>)</td><td rowspan="1" colspan="1">
              <named-content xmlns:xlink="http://www.w3.org/1999/xlink" content-type="dwc:verbatimCoordinates" xlink:type="simple"><named-content content-type="geo-json" specific-use="{&#34;type&#34;:&#34;Point&#34;,&#34;coordinates&#34;:[-157.759700,21.316700]}" id="NCID0EUZDK" xlink:type="simple">21.3167, -157.7597</named-content></named-content>
            </td><td rowspan="1" colspan="1">
              <ext-link xmlns:xlink="http://www.w3.org/1999/xlink" ext-link-type="gen" xlink:href="KY293947" xlink:type="simple">KY293947</ext-link>/<ext-link xmlns:xlink="http://www.w3.org/1999/xlink" ext-link-type="gen" xlink:href="KY294422" xlink:type="simple">KY294422</ext-link></td></tr><tr><td rowspan="15" colspan="1">
              <tp:taxon-name><tp:taxon-name-part taxon-name-part-type="species">oahuensis</tp:taxon-name-part></tp:taxon-name>
            </td><td rowspan="1" colspan="1">other</td><td rowspan="1" colspan="1">
              <named-content xmlns:xlink="http://www.w3.org/1999/xlink" content-type="specimen-count" id="NCID0E21DK" xlink:type="simple">1m</named-content>, <named-content xmlns:xlink="http://www.w3.org/1999/xlink" content-type="specimen-count" id="NCID0E61DK" xlink:type="simple">2f</named-content></td><td rowspan="1" colspan="1">same data as previous except: ex <tp:taxon-name><tp:taxon-name-part taxon-name-part-type="genus">Metrosideros</tp:taxon-name-part> <tp:taxon-name-part taxon-name-part-type="species">polymorpha</tp:taxon-name-part> <tp:taxon-name-part taxon-name-part-type="infraspecific-rank">var.</tp:taxon-name-part> <tp:taxon-name-part taxon-name-part-type="variety">glaberrima</tp:taxon-name-part></tp:taxon-name>, “Hi16/17-03” D. Percy leg. (<abbrev xmlns:xlink="http://www.w3.org/1999/xlink" content-type="institution" xlink:title="Natural History Museum, London, UK" id="ABBRID0EX2DK" xlink:type="simple">BMNH</abbrev>)</td><td rowspan="1" colspan="1">
              <named-content xmlns:xlink="http://www.w3.org/1999/xlink" content-type="dwc:verbatimCoordinates" xlink:type="simple"><named-content content-type="geo-json" specific-use="{&#34;type&#34;:&#34;Point&#34;,&#34;coordinates&#34;:[-157.759200,21.318300]}" id="NCID0ED3DK" xlink:type="simple">21.3183, -157.7592</named-content></named-content>
            </td><td rowspan="1" colspan="1">−</td></tr><tr><td rowspan="1" colspan="1">other</td><td rowspan="1" colspan="1">
              <named-content xmlns:xlink="http://www.w3.org/1999/xlink" content-type="specimen-count" id="NCID0ET3DK" xlink:type="simple">2m</named-content>, <named-content xmlns:xlink="http://www.w3.org/1999/xlink" content-type="specimen-count" id="NCID0EX3DK" xlink:type="simple">3f</named-content>, <named-content xmlns:xlink="http://www.w3.org/1999/xlink" content-type="specimen-count" id="NCID0E23DK" xlink:type="simple">42i</named-content></td><td rowspan="1" colspan="1">Mnt Kaala summit, Waianae Mnts, Oahu, USA, ex <tp:taxon-name><tp:taxon-name-part taxon-name-part-type="genus">Metrosideros</tp:taxon-name-part> <tp:taxon-name-part taxon-name-part-type="species">polymorpha</tp:taxon-name-part> <tp:taxon-name-part taxon-name-part-type="infraspecific-rank">var.</tp:taxon-name-part> <tp:taxon-name-part taxon-name-part-type="variety">polymorpha</tp:taxon-name-part></tp:taxon-name>, <named-content xmlns:xlink="http://www.w3.org/1999/xlink" content-type="date" id="NCID0ET4DK" xlink:type="simple">26 August 2003</named-content>, “Hi50-03” D. Percy leg. (<abbrev xmlns:xlink="http://www.w3.org/1999/xlink" content-type="institution" xlink:title="Natural History Museum, London, UK" id="ABBRID0EX4DK" xlink:type="simple">BMNH</abbrev>)</td><td rowspan="1" colspan="1">
              <named-content xmlns:xlink="http://www.w3.org/1999/xlink" content-type="dwc:verbatimCoordinates" xlink:type="simple"><named-content content-type="geo-json" specific-use="{&#34;type&#34;:&#34;Point&#34;,&#34;coordinates&#34;:[-158.143900,21.508300]}" id="NCID0ED5DK" xlink:type="simple">21.5083, -158.1439</named-content></named-content>
            </td><td rowspan="1" colspan="1">
              <ext-link xmlns:xlink="http://www.w3.org/1999/xlink" ext-link-type="gen" xlink:href="KY293939" xlink:type="simple">KY293939</ext-link>, <ext-link xmlns:xlink="http://www.w3.org/1999/xlink" ext-link-type="gen" xlink:href="KY293944" xlink:type="simple">KY293944</ext-link>/<ext-link xmlns:xlink="http://www.w3.org/1999/xlink" ext-link-type="gen" xlink:href="KY294414" xlink:type="simple">KY294414</ext-link>, <ext-link xmlns:xlink="http://www.w3.org/1999/xlink" ext-link-type="gen" xlink:href="KY294419" xlink:type="simple">KY294419</ext-link></td></tr><tr><td rowspan="1" colspan="1">other</td><td rowspan="1" colspan="1">
              <named-content xmlns:xlink="http://www.w3.org/1999/xlink" content-type="specimen-count" id="NCID0EH6DK" xlink:type="simple">2m</named-content>, <named-content xmlns:xlink="http://www.w3.org/1999/xlink" content-type="specimen-count" id="NCID0EL6DK" xlink:type="simple">3f</named-content></td><td rowspan="1" colspan="1">same data as previous except: ex <tp:taxon-name><tp:taxon-name-part taxon-name-part-type="genus">Metrosideros</tp:taxon-name-part> <tp:taxon-name-part taxon-name-part-type="species">polymorpha</tp:taxon-name-part> <tp:taxon-name-part taxon-name-part-type="infraspecific-rank">var.</tp:taxon-name-part> <tp:taxon-name-part taxon-name-part-type="variety">glaberrima</tp:taxon-name-part></tp:taxon-name>, “Hi51-03” D. Percy leg. (<abbrev xmlns:xlink="http://www.w3.org/1999/xlink" content-type="institution" xlink:title="Natural History Museum, London, UK" id="ABBRID0EDAEK" xlink:type="simple">BMNH</abbrev>)</td><td rowspan="1" colspan="1">
              <named-content xmlns:xlink="http://www.w3.org/1999/xlink" content-type="dwc:verbatimCoordinates" xlink:type="simple"><named-content content-type="geo-json" specific-use="{&#34;type&#34;:&#34;Point&#34;,&#34;coordinates&#34;:[-158.143900,21.508300]}" id="NCID0EPAEK" xlink:type="simple">21.5083, -158.1439</named-content></named-content>
            </td><td rowspan="1" colspan="1">−</td></tr><tr><td rowspan="1" colspan="1">other</td><td rowspan="1" colspan="1">
              <named-content xmlns:xlink="http://www.w3.org/1999/xlink" content-type="specimen-count" id="NCID0E6AEK" xlink:type="simple">2m</named-content>, <named-content xmlns:xlink="http://www.w3.org/1999/xlink" content-type="specimen-count" id="NCID0EDBEK" xlink:type="simple">1f</named-content></td><td rowspan="1" colspan="1">Aiea Ridge Trail, Koolau Mnts, Oahu, USA, ex <tp:taxon-name><tp:taxon-name-part taxon-name-part-type="genus">Metrosideros</tp:taxon-name-part> <tp:taxon-name-part taxon-name-part-type="species">polymorpha</tp:taxon-name-part> <tp:taxon-name-part taxon-name-part-type="infraspecific-rank">var.</tp:taxon-name-part> <tp:taxon-name-part taxon-name-part-type="variety">polymorpha</tp:taxon-name-part></tp:taxon-name>, <named-content xmlns:xlink="http://www.w3.org/1999/xlink" content-type="date" id="NCID0E2BEK" xlink:type="simple">25 May 2011</named-content>, “Hi01-11” D. Percy leg. (<abbrev xmlns:xlink="http://www.w3.org/1999/xlink" content-type="institution" xlink:title="Natural History Museum, London, UK" id="ABBRID0E6BEK" xlink:type="simple">BMNH</abbrev>)</td><td rowspan="1" colspan="1">
              <named-content xmlns:xlink="http://www.w3.org/1999/xlink" content-type="dwc:verbatimCoordinates" xlink:type="simple"><named-content content-type="geo-json" specific-use="{&#34;type&#34;:&#34;Point&#34;,&#34;coordinates&#34;:[-157.882000,21.404900]}" id="NCID0ELCEK" xlink:type="simple">21.4049, -157.8820</named-content></named-content>
            </td><td rowspan="1" colspan="1">
              <ext-link xmlns:xlink="http://www.w3.org/1999/xlink" ext-link-type="gen" xlink:href="KY293936" xlink:type="simple">KY293936-37</ext-link>, <ext-link xmlns:xlink="http://www.w3.org/1999/xlink" ext-link-type="gen" xlink:href="KY293945" xlink:type="simple">KY293945</ext-link>/<ext-link xmlns:xlink="http://www.w3.org/1999/xlink" ext-link-type="gen" xlink:href="KY294411" xlink:type="simple">KY294411-12</ext-link>, <ext-link xmlns:xlink="http://www.w3.org/1999/xlink" ext-link-type="gen" xlink:href="KY294420" xlink:type="simple">KY294420</ext-link></td></tr><tr><td rowspan="1" colspan="1">other</td><td rowspan="1" colspan="1">
              <named-content xmlns:xlink="http://www.w3.org/1999/xlink" content-type="specimen-count" id="NCID0EPDEK" xlink:type="simple">1f</named-content>
            </td><td rowspan="1" colspan="1">Mnt Kaala, Waianae Mnts, Oahu, USA, ex <tp:taxon-name><tp:taxon-name-part taxon-name-part-type="genus">Metrosideros</tp:taxon-name-part> <tp:taxon-name-part taxon-name-part-type="species">polymorpha</tp:taxon-name-part></tp:taxon-name>, <named-content xmlns:xlink="http://www.w3.org/1999/xlink" content-type="date" id="NCID0EBEEK" xlink:type="simple">2 February 2011</named-content>, “SLM2-11” S. Montgomery leg. (<abbrev xmlns:xlink="http://www.w3.org/1999/xlink" content-type="institution" xlink:title="Natural History Museum, London, UK" id="ABBRID0EFEEK" xlink:type="simple">BMNH</abbrev>)</td><td rowspan="1" colspan="1">−</td><td rowspan="1" colspan="1">
              <ext-link xmlns:xlink="http://www.w3.org/1999/xlink" ext-link-type="gen" xlink:href="KY293940" xlink:type="simple">KY293940</ext-link>/<ext-link xmlns:xlink="http://www.w3.org/1999/xlink" ext-link-type="gen" xlink:href="KY294415" xlink:type="simple">KY294415</ext-link></td></tr><tr><td rowspan="1" colspan="1">other</td><td rowspan="1" colspan="1">
              <named-content xmlns:xlink="http://www.w3.org/1999/xlink" content-type="specimen-count" id="NCID0ECFEK" xlink:type="simple">2m</named-content>, <named-content xmlns:xlink="http://www.w3.org/1999/xlink" content-type="specimen-count" id="NCID0EGFEK" xlink:type="simple">3f</named-content></td><td rowspan="1" colspan="1">Mnt Kaala, boardwalk through bog, Waianae Mnts, Oahu, USA, ex <tp:taxon-name><tp:taxon-name-part taxon-name-part-type="genus">Metrosideros</tp:taxon-name-part> <tp:taxon-name-part taxon-name-part-type="species">polymorpha</tp:taxon-name-part></tp:taxon-name>, <named-content xmlns:xlink="http://www.w3.org/1999/xlink" content-type="date" id="NCID0EXFEK" xlink:type="simple">4 July 2014</named-content>, “Hi57-14” D. Percy leg. (<abbrev xmlns:xlink="http://www.w3.org/1999/xlink" content-type="institution" xlink:title="Natural History Museum, London, UK" id="ABBRID0E2FEK" xlink:type="simple">BMNH</abbrev>)</td><td rowspan="1" colspan="1">
              <named-content xmlns:xlink="http://www.w3.org/1999/xlink" content-type="dwc:verbatimCoordinates" xlink:type="simple"><named-content content-type="geo-json" specific-use="{&#34;type&#34;:&#34;Point&#34;,&#34;coordinates&#34;:[-158.144000,21.507100]}" id="NCID0EHGEK" xlink:type="simple">21.5071, -158.1440</named-content></named-content>
            </td><td rowspan="1" colspan="1">
              <ext-link xmlns:xlink="http://www.w3.org/1999/xlink" ext-link-type="gen" xlink:href="KY293902" xlink:type="simple">KY293902-04</ext-link>/<ext-link xmlns:xlink="http://www.w3.org/1999/xlink" ext-link-type="gen" xlink:href="KY294378" xlink:type="simple">KY294378-80</ext-link></td></tr><tr><td rowspan="1" colspan="1">other</td><td rowspan="1" colspan="1">
              <named-content xmlns:xlink="http://www.w3.org/1999/xlink" content-type="specimen-count" id="NCID0EBHEK" xlink:type="simple">3m</named-content>, <named-content xmlns:xlink="http://www.w3.org/1999/xlink" content-type="specimen-count" id="NCID0EFHEK" xlink:type="simple">2f</named-content></td><td rowspan="1" colspan="1">Mnt Kaala, boardwalk through bog, Waianae Mnts, Oahu, USA, ex <tp:taxon-name><tp:taxon-name-part taxon-name-part-type="genus">Metrosideros</tp:taxon-name-part> <tp:taxon-name-part taxon-name-part-type="species">polymorpha</tp:taxon-name-part></tp:taxon-name>, <named-content xmlns:xlink="http://www.w3.org/1999/xlink" content-type="date" id="NCID0EWHEK" xlink:type="simple">4 July 2014</named-content>, “Hi61-14” D. Percy leg. (<abbrev xmlns:xlink="http://www.w3.org/1999/xlink" content-type="institution" xlink:title="Natural History Museum, London, UK" id="ABBRID0E1HEK" xlink:type="simple">BMNH</abbrev>)</td><td rowspan="1" colspan="1">
              <named-content xmlns:xlink="http://www.w3.org/1999/xlink" content-type="dwc:verbatimCoordinates" xlink:type="simple"><named-content content-type="geo-json" specific-use="{&#34;type&#34;:&#34;Point&#34;,&#34;coordinates&#34;:[-158.148300,21.502800]}" id="NCID0EGIEK" xlink:type="simple">21.5028, -158.1483</named-content></named-content>
            </td><td rowspan="1" colspan="1">
              <ext-link xmlns:xlink="http://www.w3.org/1999/xlink" ext-link-type="gen" xlink:href="KY293905" xlink:type="simple">KY293905-09</ext-link>/<ext-link xmlns:xlink="http://www.w3.org/1999/xlink" ext-link-type="gen" xlink:href="KY294381" xlink:type="simple">KY294381-85</ext-link></td></tr><tr><td rowspan="1" colspan="1">other</td><td rowspan="1" colspan="1">
              <named-content xmlns:xlink="http://www.w3.org/1999/xlink" content-type="specimen-count" id="NCID0EAJEK" xlink:type="simple">2m</named-content>
            </td><td rowspan="1" colspan="1">Mnt Kaala road, Waianae Mnts, Oahu, USA, ex <tp:taxon-name><tp:taxon-name-part taxon-name-part-type="genus">Metrosideros</tp:taxon-name-part> <tp:taxon-name-part taxon-name-part-type="species">polymorpha</tp:taxon-name-part></tp:taxon-name>, <named-content xmlns:xlink="http://www.w3.org/1999/xlink" content-type="date" id="NCID0ESJEK" xlink:type="simple">04 July 2014</named-content>, “Hi63-14” D. Percy leg. (<abbrev xmlns:xlink="http://www.w3.org/1999/xlink" content-type="institution" xlink:title="Natural History Museum, London, UK" id="ABBRID0EWJEK" xlink:type="simple">BMNH</abbrev>)</td><td rowspan="1" colspan="1">
              <named-content xmlns:xlink="http://www.w3.org/1999/xlink" content-type="dwc:verbatimCoordinates" xlink:type="simple"><named-content content-type="geo-json" specific-use="{&#34;type&#34;:&#34;Point&#34;,&#34;coordinates&#34;:[-158.147400,21.510000]}" id="NCID0ECKEK" xlink:type="simple">21.5100, -158.1474</named-content></named-content>
            </td><td rowspan="1" colspan="1">
              <ext-link xmlns:xlink="http://www.w3.org/1999/xlink" ext-link-type="gen" xlink:href="KY293910" xlink:type="simple">KY293910-11</ext-link>/<ext-link xmlns:xlink="http://www.w3.org/1999/xlink" ext-link-type="gen" xlink:href="KY294386" xlink:type="simple">KY294386-87</ext-link></td></tr><tr><td rowspan="1" colspan="1">other</td><td rowspan="1" colspan="1">
              <named-content xmlns:xlink="http://www.w3.org/1999/xlink" content-type="specimen-count" id="NCID0E3KEK" xlink:type="simple">2m</named-content>, <named-content xmlns:xlink="http://www.w3.org/1999/xlink" content-type="specimen-count" id="NCID0EALEK" xlink:type="simple"><named-content content-type="specimen-count" id="NCID0EDLEK" xlink:type="simple">5f</named-content></named-content></td><td rowspan="1" colspan="1">same data as previous except: “Hi64-14” D. Percy leg. (<abbrev xmlns:xlink="http://www.w3.org/1999/xlink" content-type="institution" xlink:title="Natural History Museum, London, UK" id="ABBRID0EKLEK" xlink:type="simple">BMNH</abbrev>)</td><td rowspan="1" colspan="1">
              <named-content xmlns:xlink="http://www.w3.org/1999/xlink" content-type="dwc:verbatimCoordinates" xlink:type="simple"><named-content content-type="geo-json" specific-use="{&#34;type&#34;:&#34;Point&#34;,&#34;coordinates&#34;:[-158.165000,21.516400]}" id="NCID0EWLEK" xlink:type="simple">21.5164, -158.1650</named-content></named-content>
            </td><td rowspan="1" colspan="1">
              <ext-link xmlns:xlink="http://www.w3.org/1999/xlink" ext-link-type="gen" xlink:href="KY293912" xlink:type="simple">KY293912-18</ext-link>/<ext-link xmlns:xlink="http://www.w3.org/1999/xlink" ext-link-type="gen" xlink:href="KY294388" xlink:type="simple">KY294388-94</ext-link></td></tr><tr><td rowspan="1" colspan="1">other</td><td rowspan="1" colspan="1">
              <named-content xmlns:xlink="http://www.w3.org/1999/xlink" content-type="specimen-count" id="NCID0EQMEK" xlink:type="simple">4m</named-content>, <named-content xmlns:xlink="http://www.w3.org/1999/xlink" content-type="specimen-count" id="NCID0EUMEK" xlink:type="simple">3f</named-content></td><td rowspan="1" colspan="1">Palikea trail, Waianae Mnts, Oahu, USA, ex <tp:taxon-name><tp:taxon-name-part taxon-name-part-type="genus">Metrosideros</tp:taxon-name-part> <tp:taxon-name-part taxon-name-part-type="species">polymorpha</tp:taxon-name-part></tp:taxon-name>, <named-content xmlns:xlink="http://www.w3.org/1999/xlink" content-type="date" id="NCID0EFNEK" xlink:type="simple">05 July 2014</named-content>, “Hi67-14” D. Percy leg. (<abbrev xmlns:xlink="http://www.w3.org/1999/xlink" content-type="institution" xlink:title="Natural History Museum, London, UK" id="ABBRID0EJNEK" xlink:type="simple">BMNH</abbrev>)</td><td rowspan="1" colspan="1">
              <named-content xmlns:xlink="http://www.w3.org/1999/xlink" content-type="dwc:verbatimCoordinates" xlink:type="simple"><named-content content-type="geo-json" specific-use="{&#34;type&#34;:&#34;Point&#34;,&#34;coordinates&#34;:[-158.098700,21.410500]}" id="NCID0EVNEK" xlink:type="simple">21.4105, -158.0987</named-content></named-content>
            </td><td rowspan="1" colspan="1">
              <ext-link xmlns:xlink="http://www.w3.org/1999/xlink" ext-link-type="gen" xlink:href="KY293919" xlink:type="simple">KY293919-21</ext-link>/<ext-link xmlns:xlink="http://www.w3.org/1999/xlink" ext-link-type="gen" xlink:href="KY294395" xlink:type="simple">KY294395-97</ext-link></td></tr><tr><td rowspan="1" colspan="1">other</td><td rowspan="1" colspan="1">
              <named-content xmlns:xlink="http://www.w3.org/1999/xlink" content-type="specimen-count" id="NCID0EPOEK" xlink:type="simple">4m</named-content>, <named-content xmlns:xlink="http://www.w3.org/1999/xlink" content-type="specimen-count" id="NCID0ETOEK" xlink:type="simple">4f</named-content></td><td rowspan="1" colspan="1">Mokuleia Forest Reserve, Pahole NAR, Waianae Mnts, Oahu, USA, ex <tp:taxon-name><tp:taxon-name-part taxon-name-part-type="genus">Metrosideros</tp:taxon-name-part> <tp:taxon-name-part taxon-name-part-type="species">polymorpha</tp:taxon-name-part></tp:taxon-name>, <named-content xmlns:xlink="http://www.w3.org/1999/xlink" content-type="date" id="NCID0EEPEK" xlink:type="simple">6 July 2014</named-content>, “Hi70-14” D. Percy leg. (<abbrev xmlns:xlink="http://www.w3.org/1999/xlink" content-type="institution" xlink:title="Natural History Museum, London, UK" id="ABBRID0EIPEK" xlink:type="simple">BMNH</abbrev>)</td><td rowspan="1" colspan="1">
              <named-content xmlns:xlink="http://www.w3.org/1999/xlink" content-type="dwc:verbatimCoordinates" xlink:type="simple"><named-content content-type="geo-json" specific-use="{&#34;type&#34;:&#34;Point&#34;,&#34;coordinates&#34;:[-158.181300,21.538100]}" id="NCID0EUPEK" xlink:type="simple">21.5381, -158.1813</named-content></named-content>
            </td><td rowspan="1" colspan="1">
              <ext-link xmlns:xlink="http://www.w3.org/1999/xlink" ext-link-type="gen" xlink:href="KY293922" xlink:type="simple">KY293922-27</ext-link>/<ext-link xmlns:xlink="http://www.w3.org/1999/xlink" ext-link-type="gen" xlink:href="KY294398-403" xlink:type="simple">KY294398-403</ext-link></td></tr><tr><td rowspan="1" colspan="1">other</td><td rowspan="1" colspan="1">
              <named-content xmlns:xlink="http://www.w3.org/1999/xlink" content-type="specimen-count" id="NCID0EOQEK" xlink:type="simple">1m</named-content>, <named-content xmlns:xlink="http://www.w3.org/1999/xlink" content-type="specimen-count" id="NCID0ESQEK" xlink:type="simple">1f</named-content></td><td rowspan="1" colspan="1">same data as previous except: “Hi72-14” D. Percy leg. (<abbrev xmlns:xlink="http://www.w3.org/1999/xlink" content-type="institution" xlink:title="Natural History Museum, London, UK" id="ABBRID0EZQEK" xlink:type="simple">BMNH</abbrev>)</td><td rowspan="1" colspan="1">
              <named-content xmlns:xlink="http://www.w3.org/1999/xlink" content-type="dwc:verbatimCoordinates" xlink:type="simple"><named-content content-type="geo-json" specific-use="{&#34;type&#34;:&#34;Point&#34;,&#34;coordinates&#34;:[-158.181000,21.534500]}" id="NCID0EFREK" xlink:type="simple">21.5345, -158.1810</named-content></named-content>
            </td><td rowspan="1" colspan="1">−</td></tr><tr><td rowspan="1" colspan="1">other</td><td rowspan="1" colspan="1">
              <named-content xmlns:xlink="http://www.w3.org/1999/xlink" content-type="specimen-count" id="NCID0EVREK" xlink:type="simple">2f</named-content>
            </td><td rowspan="1" colspan="1">Pupukea, Koolau Mnts, Oahu, USA, ex <tp:taxon-name><tp:taxon-name-part taxon-name-part-type="genus">Metrosideros</tp:taxon-name-part> <tp:taxon-name-part taxon-name-part-type="species">polymorpha</tp:taxon-name-part></tp:taxon-name>, <named-content xmlns:xlink="http://www.w3.org/1999/xlink" content-type="date" id="NCID0EHSEK" xlink:type="simple">8 July 2014</named-content>, “Hi76-14” D. Percy leg. (<abbrev xmlns:xlink="http://www.w3.org/1999/xlink" content-type="institution" xlink:title="Natural History Museum, London, UK" id="ABBRID0ELSEK" xlink:type="simple">BMNH</abbrev>)</td><td rowspan="1" colspan="1">
              <named-content xmlns:xlink="http://www.w3.org/1999/xlink" content-type="dwc:verbatimCoordinates" xlink:type="simple"><named-content content-type="geo-json" specific-use="{&#34;type&#34;:&#34;Point&#34;,&#34;coordinates&#34;:[-158.012000,21.637500]}" id="NCID0EXSEK" xlink:type="simple">21.6375, -158.0120</named-content></named-content>
            </td><td rowspan="1" colspan="1">−</td></tr><tr><td rowspan="1" colspan="1">other</td><td rowspan="1" colspan="1">
              <named-content xmlns:xlink="http://www.w3.org/1999/xlink" content-type="specimen-count" id="NCID0EHTEK" xlink:type="simple">4m</named-content>, <named-content xmlns:xlink="http://www.w3.org/1999/xlink" content-type="specimen-count" id="NCID0ELTEK" xlink:type="simple"><named-content content-type="specimen-count" id="NCID0EOTEK" xlink:type="simple">7f</named-content></named-content>, <named-content xmlns:xlink="http://www.w3.org/1999/xlink" content-type="specimen-count" id="NCID0ESTEK" xlink:type="simple">3i</named-content></td><td rowspan="1" colspan="1">same data as previous except: “Hi78-14” D. Percy leg. (<abbrev xmlns:xlink="http://www.w3.org/1999/xlink" content-type="institution" xlink:title="Natural History Museum, London, UK" id="ABBRID0EZTEK" xlink:type="simple">BMNH</abbrev>)</td><td rowspan="1" colspan="1">
              <named-content xmlns:xlink="http://www.w3.org/1999/xlink" content-type="dwc:verbatimCoordinates" xlink:type="simple"><named-content content-type="geo-json" specific-use="{&#34;type&#34;:&#34;Point&#34;,&#34;coordinates&#34;:[-158.003100,21.641900]}" id="NCID0EFUEK" xlink:type="simple">21.6419, -158.0031</named-content></named-content>
            </td><td rowspan="1" colspan="1">
              <ext-link xmlns:xlink="http://www.w3.org/1999/xlink" ext-link-type="gen" xlink:href="KY293928" xlink:type="simple">KY293928-35</ext-link>/<ext-link xmlns:xlink="http://www.w3.org/1999/xlink" ext-link-type="gen" xlink:href="KY294404" xlink:type="simple">KY294404-10</ext-link></td></tr><tr><td rowspan="1" colspan="1">other</td><td rowspan="1" colspan="1">
              <named-content xmlns:xlink="http://www.w3.org/1999/xlink" content-type="specimen-count" id="NCID0E6UEK" xlink:type="simple">9m</named-content>, <named-content xmlns:xlink="http://www.w3.org/1999/xlink" content-type="specimen-count" id="NCID0EDVEK" xlink:type="simple"><named-content content-type="specimen-count" id="NCID0EGVEK" xlink:type="simple">5f</named-content></named-content></td><td rowspan="1" colspan="1">Manoa Cliff trail to Pauoa Flats trail, Koolau Mnts, Oahu, USA, ex <tp:taxon-name><tp:taxon-name-part taxon-name-part-type="genus">Metrosideros</tp:taxon-name-part> <tp:taxon-name-part taxon-name-part-type="species">polymorpha</tp:taxon-name-part></tp:taxon-name>, <named-content xmlns:xlink="http://www.w3.org/1999/xlink" content-type="date" id="NCID0EXVEK" xlink:type="simple">10 July 2014</named-content>, “Hi80-14” D. Percy leg. (<abbrev xmlns:xlink="http://www.w3.org/1999/xlink" content-type="institution" xlink:title="Natural History Museum, London, UK" id="ABBRID0E2VEK" xlink:type="simple">BMNH</abbrev>)</td><td rowspan="1" colspan="1">
              <named-content xmlns:xlink="http://www.w3.org/1999/xlink" content-type="dwc:verbatimCoordinates" xlink:type="simple"><named-content content-type="geo-json" specific-use="{&#34;type&#34;:&#34;Point&#34;,&#34;coordinates&#34;:[-157.811100,21.337400]}" id="NCID0EHWEK" xlink:type="simple">21.3374, -157.8111</named-content></named-content>
            </td><td rowspan="1" colspan="1">−</td></tr><tr><td rowspan="3" colspan="1">
              <tp:taxon-name><tp:taxon-name-part taxon-name-part-type="species">oahuensis</tp:taxon-name-part></tp:taxon-name>
            </td><td rowspan="1" colspan="1">other</td><td rowspan="1" colspan="1">
              <named-content xmlns:xlink="http://www.w3.org/1999/xlink" content-type="specimen-count" id="NCID0EEXEK" xlink:type="simple">9m</named-content>, <named-content xmlns:xlink="http://www.w3.org/1999/xlink" content-type="specimen-count" id="NCID0EIXEK" xlink:type="simple">16f</named-content></td><td rowspan="1" colspan="1">same data as previous except: “Hi83-14” D. Percy leg. (<abbrev xmlns:xlink="http://www.w3.org/1999/xlink" content-type="institution" xlink:title="Natural History Museum, London, UK" id="ABBRID0EPXEK" xlink:type="simple">BMNH</abbrev>)</td><td rowspan="1" colspan="1">
              <named-content xmlns:xlink="http://www.w3.org/1999/xlink" content-type="dwc:verbatimCoordinates" xlink:type="simple"><named-content content-type="geo-json" specific-use="{&#34;type&#34;:&#34;Point&#34;,&#34;coordinates&#34;:[-157.805200,21.345300]}" id="NCID0E2XEK" xlink:type="simple">21.3453, -157.8052</named-content></named-content>
            </td><td rowspan="1" colspan="1">−</td></tr><tr><td rowspan="1" colspan="1">other</td><td rowspan="1" colspan="1">
              <named-content xmlns:xlink="http://www.w3.org/1999/xlink" content-type="specimen-count" id="NCID0ELYEK" xlink:type="simple">1m</named-content>, <named-content xmlns:xlink="http://www.w3.org/1999/xlink" content-type="specimen-count" id="NCID0EPYEK" xlink:type="simple">1f</named-content></td><td rowspan="1" colspan="1">Mnt Kaala, Waianae Mnts, Oahu, USA, ex <tp:taxon-name><tp:taxon-name-part taxon-name-part-type="genus">Metrosideros</tp:taxon-name-part> <tp:taxon-name-part taxon-name-part-type="species">polymorpha</tp:taxon-name-part></tp:taxon-name>, <named-content xmlns:xlink="http://www.w3.org/1999/xlink" content-type="date" id="NCID0EAZEK" xlink:type="simple">4 July 2014</named-content>, “KM08-14” K. Magnacca leg. (<abbrev xmlns:xlink="http://www.w3.org/1999/xlink" content-type="institution" xlink:title="Natural History Museum, London, UK" id="ABBRID0EEZEK" xlink:type="simple">BMNH</abbrev>)</td><td rowspan="1" colspan="1">
              <named-content xmlns:xlink="http://www.w3.org/1999/xlink" content-type="dwc:verbatimCoordinates" xlink:type="simple"><named-content content-type="geo-json" specific-use="{&#34;type&#34;:&#34;Point&#34;,&#34;coordinates&#34;:[-158.161400,21.514100]}" id="NCID0EQZEK" xlink:type="simple">21.5141, -158.1614</named-content></named-content>
            </td><td rowspan="1" colspan="1">−</td></tr><tr><td rowspan="1" colspan="1">other</td><td rowspan="1" colspan="1">
              <named-content xmlns:xlink="http://www.w3.org/1999/xlink" content-type="specimen-count" id="NCID0EA1EK" xlink:type="simple">1m</named-content>
            </td><td rowspan="1" colspan="1">same data as previous except: “KM11-14” K. Magnacca leg. (<abbrev xmlns:xlink="http://www.w3.org/1999/xlink" content-type="institution" xlink:title="Natural History Museum, London, UK" id="ABBRID0EI1EK" xlink:type="simple">BMNH</abbrev>)</td><td rowspan="1" colspan="1">
              <named-content xmlns:xlink="http://www.w3.org/1999/xlink" content-type="dwc:verbatimCoordinates" xlink:type="simple"><named-content content-type="geo-json" specific-use="{&#34;type&#34;:&#34;Point&#34;,&#34;coordinates&#34;:[-158.147600,21.503600]}" id="NCID0EU1EK" xlink:type="simple">21.5036, -158.1476</named-content></named-content>
            </td><td rowspan="1" colspan="1">−</td></tr><tr><td rowspan="13" colspan="1">
              <tp:taxon-name><tp:taxon-name-part taxon-name-part-type="species">ohiacola</tp:taxon-name-part></tp:taxon-name>
            </td><td rowspan="1" colspan="1">holotype</td><td rowspan="1" colspan="1">m</td><td rowspan="1" colspan="1">Mnt Kaala, 1600ft, Oahu, USA, ex <tp:taxon-name><tp:taxon-name-part taxon-name-part-type="genus">Metrosideros</tp:taxon-name-part></tp:taxon-name>, #5521 <tp:taxon-name><tp:taxon-name-part taxon-name-part-type="genus">Pariaconus</tp:taxon-name-part></tp:taxon-name> Timberlake leg. (<named-content xmlns:xlink="http://www.w3.org/1999/xlink" content-type="dwc:institutional_code" xlink:type="simple">BPBM</named-content>)</td><td rowspan="1" colspan="1">−</td><td rowspan="1" colspan="1">−</td></tr><tr><td rowspan="1" colspan="1">other</td><td rowspan="1" colspan="1">
              <named-content xmlns:xlink="http://www.w3.org/1999/xlink" content-type="specimen-count" id="NCID0ET3EK" xlink:type="simple">10i</named-content>
            </td><td rowspan="1" colspan="1">Palolo Ridge Trail, Koolau Mnts, Oahu, USA, ex <tp:taxon-name><tp:taxon-name-part taxon-name-part-type="genus">Metrosideros</tp:taxon-name-part> <tp:taxon-name-part taxon-name-part-type="species">polymorpha</tp:taxon-name-part> <tp:taxon-name-part taxon-name-part-type="infraspecific-rank">var.</tp:taxon-name-part> <tp:taxon-name-part taxon-name-part-type="variety">polymorpha</tp:taxon-name-part></tp:taxon-name>, <named-content xmlns:xlink="http://www.w3.org/1999/xlink" content-type="date" id="NCID0EM4EK" xlink:type="simple">14 May 2002</named-content>, “351-02” D. Percy leg. (<abbrev xmlns:xlink="http://www.w3.org/1999/xlink" content-type="institution" xlink:title="Natural History Museum, London, UK" id="ABBRID0EQ4EK" xlink:type="simple">BMNH</abbrev>)</td><td rowspan="1" colspan="1">
              <named-content xmlns:xlink="http://www.w3.org/1999/xlink" content-type="dwc:verbatimCoordinates" xlink:type="simple"><named-content content-type="geo-json" specific-use="{&#34;type&#34;:&#34;Point&#34;,&#34;coordinates&#34;:[-157.779000,21.326000]}" id="NCID0E34EK" xlink:type="simple">21.3260, -157.7790</named-content></named-content>
            </td><td rowspan="1" colspan="1">−</td></tr><tr><td rowspan="1" colspan="1">other</td><td rowspan="1" colspan="1">
              <named-content xmlns:xlink="http://www.w3.org/1999/xlink" content-type="specimen-count" id="NCID0EM5EK" xlink:type="simple">17m</named-content>, <named-content xmlns:xlink="http://www.w3.org/1999/xlink" content-type="specimen-count" id="NCID0EQ5EK" xlink:type="simple">18f</named-content></td><td rowspan="1" colspan="1">Aiea Ridge Trail, Koolau Mnts, Oahu, USA, ex <tp:taxon-name><tp:taxon-name-part taxon-name-part-type="genus">Metrosideros</tp:taxon-name-part> <tp:taxon-name-part taxon-name-part-type="species">polymorpha</tp:taxon-name-part> <tp:taxon-name-part taxon-name-part-type="infraspecific-rank">var.</tp:taxon-name-part> <tp:taxon-name-part taxon-name-part-type="variety">glaberrima</tp:taxon-name-part></tp:taxon-name>, <named-content xmlns:xlink="http://www.w3.org/1999/xlink" content-type="date" id="NCID0EI6EK" xlink:type="simple">15 May 2002</named-content>, “353/354-02” D. Percy leg. (<abbrev xmlns:xlink="http://www.w3.org/1999/xlink" content-type="institution" xlink:title="Natural History Museum, London, UK" id="ABBRID0EM6EK" xlink:type="simple">BMNH</abbrev>)</td><td rowspan="1" colspan="1">
              <named-content xmlns:xlink="http://www.w3.org/1999/xlink" content-type="dwc:verbatimCoordinates" xlink:type="simple"><named-content content-type="geo-json" specific-use="{&#34;type&#34;:&#34;Point&#34;,&#34;coordinates&#34;:[-157.882000,21.404900]}" id="NCID0EY6EK" xlink:type="simple">21.4049, -157.8820</named-content></named-content>
            </td><td rowspan="1" colspan="1">
              <ext-link xmlns:xlink="http://www.w3.org/1999/xlink" ext-link-type="gen" xlink:href="KY294005" xlink:type="simple">KY294005</ext-link>/<ext-link xmlns:xlink="http://www.w3.org/1999/xlink" ext-link-type="gen" xlink:href="KY294482" xlink:type="simple">KY294482</ext-link></td></tr><tr><td rowspan="1" colspan="1">other</td><td rowspan="1" colspan="1">
              <named-content xmlns:xlink="http://www.w3.org/1999/xlink" content-type="specimen-count" id="NCID0ESAFK" xlink:type="simple">3m</named-content>, <named-content xmlns:xlink="http://www.w3.org/1999/xlink" content-type="specimen-count" id="NCID0EWAFK" xlink:type="simple">3f</named-content></td><td rowspan="1" colspan="1">same data as previous except: “356-02” D. Percy leg. (<abbrev xmlns:xlink="http://www.w3.org/1999/xlink" content-type="institution" xlink:title="Natural History Museum, London, UK" id="ABBRID0E4AFK" xlink:type="simple">BMNH</abbrev>)</td><td rowspan="1" colspan="1">
              <named-content xmlns:xlink="http://www.w3.org/1999/xlink" content-type="dwc:verbatimCoordinates" xlink:type="simple"><named-content content-type="geo-json" specific-use="{&#34;type&#34;:&#34;Point&#34;,&#34;coordinates&#34;:[-157.882000,21.404900]}" id="NCID0EJBFK" xlink:type="simple">21.4049, -157.8820</named-content></named-content>
            </td><td rowspan="1" colspan="1">−</td></tr><tr><td rowspan="1" colspan="1">other</td><td rowspan="1" colspan="1">
              <named-content xmlns:xlink="http://www.w3.org/1999/xlink" content-type="specimen-count" id="NCID0EZBFK" xlink:type="simple">9m</named-content>, <named-content xmlns:xlink="http://www.w3.org/1999/xlink" content-type="specimen-count" id="NCID0E4BFK" xlink:type="simple"><named-content content-type="specimen-count" id="NCID0EACFK" xlink:type="simple">9f</named-content></named-content></td><td rowspan="1" colspan="1">Honouliuli Preserve, Waianae Mnts, Oahu, USA, ex <tp:taxon-name><tp:taxon-name-part taxon-name-part-type="genus">Metrosideros</tp:taxon-name-part> <tp:taxon-name-part taxon-name-part-type="species">polymorpha</tp:taxon-name-part> <tp:taxon-name-part taxon-name-part-type="infraspecific-rank">var.</tp:taxon-name-part> <tp:taxon-name-part taxon-name-part-type="variety">glaberrima</tp:taxon-name-part></tp:taxon-name>, <named-content xmlns:xlink="http://www.w3.org/1999/xlink" content-type="date" id="NCID0EYCFK" xlink:type="simple">22 May 2002</named-content>, “361/362-02” D. Percy leg. (<abbrev xmlns:xlink="http://www.w3.org/1999/xlink" content-type="institution" xlink:title="Natural History Museum, London, UK" id="ABBRID0E3CFK" xlink:type="simple">BMNH</abbrev>)</td><td rowspan="1" colspan="1">
              <named-content xmlns:xlink="http://www.w3.org/1999/xlink" content-type="dwc:verbatimCoordinates" xlink:type="simple"><named-content content-type="geo-json" specific-use="{&#34;type&#34;:&#34;Point&#34;,&#34;coordinates&#34;:[-158.092000,21.436000]}" id="NCID0EIDFK" xlink:type="simple">21.4360, -158.0920</named-content></named-content>
            </td><td rowspan="1" colspan="1">−</td></tr><tr><td rowspan="1" colspan="1">other</td><td rowspan="1" colspan="1">
              <named-content xmlns:xlink="http://www.w3.org/1999/xlink" content-type="specimen-count" id="NCID0EYDFK" xlink:type="simple">7m</named-content>, <named-content xmlns:xlink="http://www.w3.org/1999/xlink" content-type="specimen-count" id="NCID0E3DFK" xlink:type="simple">4f</named-content></td><td rowspan="1" colspan="1">Pupukea, Koolau Mnts, Oahu, USA, ex <tp:taxon-name><tp:taxon-name-part taxon-name-part-type="genus">Metrosideros</tp:taxon-name-part> <tp:taxon-name-part taxon-name-part-type="species">polymorpha</tp:taxon-name-part></tp:taxon-name>, <named-content xmlns:xlink="http://www.w3.org/1999/xlink" content-type="date" id="NCID0ENEFK" xlink:type="simple">23 July 2002</named-content>, “SLM288-02” S. Montgomery leg. (<abbrev xmlns:xlink="http://www.w3.org/1999/xlink" content-type="institution" xlink:title="Natural History Museum, London, UK" id="ABBRID0EREFK" xlink:type="simple">BMNH</abbrev>)</td><td rowspan="1" colspan="1">
              <named-content xmlns:xlink="http://www.w3.org/1999/xlink" content-type="dwc:verbatimCoordinates" xlink:type="simple"><named-content content-type="geo-json" specific-use="{&#34;type&#34;:&#34;Point&#34;,&#34;coordinates&#34;:[-157.997000,21.637000]}" id="NCID0E4EFK" xlink:type="simple">21.6370, -157.9970</named-content></named-content>
            </td><td rowspan="1" colspan="1">
              <ext-link xmlns:xlink="http://www.w3.org/1999/xlink" ext-link-type="gen" xlink:href="KY294004" xlink:type="simple">KY294004</ext-link>/<ext-link xmlns:xlink="http://www.w3.org/1999/xlink" ext-link-type="gen" xlink:href="KY294481" xlink:type="simple">KY294481</ext-link></td></tr><tr><td rowspan="1" colspan="1">other</td><td rowspan="1" colspan="1">
              <named-content xmlns:xlink="http://www.w3.org/1999/xlink" content-type="specimen-count" id="NCID0EXFFK" xlink:type="simple">15m</named-content>, <named-content xmlns:xlink="http://www.w3.org/1999/xlink" content-type="specimen-count" id="NCID0E2FFK" xlink:type="simple"><named-content content-type="specimen-count" id="NCID0E5FFK" xlink:type="simple">9f</named-content></named-content></td><td rowspan="1" colspan="1">Aiea Ridge Trail, Koolau Mnts, Oahu, USA, ex <tp:taxon-name><tp:taxon-name-part taxon-name-part-type="genus">Metrosideros</tp:taxon-name-part> <tp:taxon-name-part taxon-name-part-type="species">polymorpha</tp:taxon-name-part> <tp:taxon-name-part taxon-name-part-type="infraspecific-rank">var.</tp:taxon-name-part> <tp:taxon-name-part taxon-name-part-type="variety">glaberrima</tp:taxon-name-part></tp:taxon-name>, <named-content xmlns:xlink="http://www.w3.org/1999/xlink" content-type="date" id="NCID0EWGFK" xlink:type="simple">13 August 2003</named-content>, “Hi01-03” D. Percy leg. (<abbrev xmlns:xlink="http://www.w3.org/1999/xlink" content-type="institution" xlink:title="Natural History Museum, London, UK" id="ABBRID0E1GFK" xlink:type="simple">BMNH</abbrev>)</td><td rowspan="1" colspan="1">
              <named-content xmlns:xlink="http://www.w3.org/1999/xlink" content-type="dwc:verbatimCoordinates" xlink:type="simple"><named-content content-type="geo-json" specific-use="{&#34;type&#34;:&#34;Point&#34;,&#34;coordinates&#34;:[-157.881900,21.405000]}" id="NCID0EGHFK" xlink:type="simple">21.4050, -157.8819</named-content></named-content>
            </td><td rowspan="1" colspan="1">−</td></tr><tr><td rowspan="1" colspan="1">other</td><td rowspan="1" colspan="1">
              <named-content xmlns:xlink="http://www.w3.org/1999/xlink" content-type="specimen-count" id="NCID0EWHFK" xlink:type="simple">1m</named-content>, <named-content xmlns:xlink="http://www.w3.org/1999/xlink" content-type="specimen-count" id="NCID0E1HFK" xlink:type="simple">1f</named-content></td><td rowspan="1" colspan="1">same data as previous except: ex <tp:taxon-name><tp:taxon-name-part taxon-name-part-type="genus">Metrosideros</tp:taxon-name-part> <tp:taxon-name-part taxon-name-part-type="species">polymorpha</tp:taxon-name-part> <tp:taxon-name-part taxon-name-part-type="infraspecific-rank">var.</tp:taxon-name-part> <tp:taxon-name-part taxon-name-part-type="variety">polymorpha</tp:taxon-name-part></tp:taxon-name>, “Hi03-03” D. Percy leg. (<abbrev xmlns:xlink="http://www.w3.org/1999/xlink" content-type="institution" xlink:title="Natural History Museum, London, UK" id="ABBRID0ESIFK" xlink:type="simple">BMNH</abbrev>)</td><td rowspan="1" colspan="1">
              <named-content xmlns:xlink="http://www.w3.org/1999/xlink" content-type="dwc:verbatimCoordinates" xlink:type="simple"><named-content content-type="geo-json" specific-use="{&#34;type&#34;:&#34;Point&#34;,&#34;coordinates&#34;:[-157.881900,21.405000]}" id="NCID0E5IFK" xlink:type="simple">21.4050, -157.8819</named-content></named-content>
            </td><td rowspan="1" colspan="1">−</td></tr><tr><td rowspan="1" colspan="1">other</td><td rowspan="1" colspan="1">
              <named-content xmlns:xlink="http://www.w3.org/1999/xlink" content-type="specimen-count" id="NCID0EOJFK" xlink:type="simple">2m</named-content>, <named-content xmlns:xlink="http://www.w3.org/1999/xlink" content-type="specimen-count" id="NCID0ESJFK" xlink:type="simple">1f</named-content></td><td rowspan="1" colspan="1">Pahole NAR, Waianaea Mnts, Oahu, USA, ex <tp:taxon-name><tp:taxon-name-part taxon-name-part-type="genus">Metrosideros</tp:taxon-name-part> <tp:taxon-name-part taxon-name-part-type="species">polymorpha</tp:taxon-name-part> <tp:taxon-name-part taxon-name-part-type="infraspecific-rank">var.</tp:taxon-name-part> <tp:taxon-name-part taxon-name-part-type="variety">glaberrima</tp:taxon-name-part></tp:taxon-name>, <named-content xmlns:xlink="http://www.w3.org/1999/xlink" content-type="date" id="NCID0EKKFK" xlink:type="simple">14 August 2003</named-content>, “Hi10-03” D. Percy leg. (<abbrev xmlns:xlink="http://www.w3.org/1999/xlink" content-type="institution" xlink:title="Natural History Museum, London, UK" id="ABBRID0EOKFK" xlink:type="simple">BMNH</abbrev>)</td><td rowspan="1" colspan="1">
              <named-content xmlns:xlink="http://www.w3.org/1999/xlink" content-type="dwc:verbatimCoordinates" xlink:type="simple"><named-content content-type="geo-json" specific-use="{&#34;type&#34;:&#34;Point&#34;,&#34;coordinates&#34;:[-158.195300,21.546100]}" id="NCID0E1KFK" xlink:type="simple">21.5461, -158.1953</named-content></named-content>
            </td><td rowspan="1" colspan="1">−</td></tr><tr><td rowspan="1" colspan="1">other</td><td rowspan="1" colspan="1">
              <named-content xmlns:xlink="http://www.w3.org/1999/xlink" content-type="specimen-count" id="NCID0EKLFK" xlink:type="simple">18m</named-content>, <named-content xmlns:xlink="http://www.w3.org/1999/xlink" content-type="specimen-count" id="NCID0EOLFK" xlink:type="simple">8f</named-content></td><td rowspan="1" colspan="1">Wiliwilinui Ridge Trail, Koolau Mnts, Oahu, USA, ex <tp:taxon-name><tp:taxon-name-part taxon-name-part-type="genus">Metrosideros</tp:taxon-name-part> <tp:taxon-name-part taxon-name-part-type="species">polymorpha</tp:taxon-name-part> <tp:taxon-name-part taxon-name-part-type="infraspecific-rank">var.</tp:taxon-name-part> <tp:taxon-name-part taxon-name-part-type="variety">glaberrima</tp:taxon-name-part></tp:taxon-name>, <named-content xmlns:xlink="http://www.w3.org/1999/xlink" content-type="date" id="NCID0EGMFK" xlink:type="simple">16 August 2003</named-content>, “Hi16/17-03” D. Percy leg. (<abbrev xmlns:xlink="http://www.w3.org/1999/xlink" content-type="institution" xlink:title="Natural History Museum, London, UK" id="ABBRID0EKMFK" xlink:type="simple">BMNH</abbrev>)</td><td rowspan="1" colspan="1">
              <named-content xmlns:xlink="http://www.w3.org/1999/xlink" content-type="dwc:verbatimCoordinates" xlink:type="simple"><named-content content-type="geo-json" specific-use="{&#34;type&#34;:&#34;Point&#34;,&#34;coordinates&#34;:[-157.759200,21.318300]}" id="NCID0EWMFK" xlink:type="simple">21.3183, -157.7592</named-content></named-content>
            </td><td rowspan="1" colspan="1">−</td></tr><tr><td rowspan="1" colspan="1">other</td><td rowspan="1" colspan="1">
              <named-content xmlns:xlink="http://www.w3.org/1999/xlink" content-type="specimen-count" id="NCID0EGNFK" xlink:type="simple">7m</named-content>, <named-content xmlns:xlink="http://www.w3.org/1999/xlink" content-type="specimen-count" id="NCID0EKNFK" xlink:type="simple">18f</named-content></td><td rowspan="1" colspan="1">Mnt Kaala road (culvert 55), Waianae Mnts, Oahu, USA, ex <tp:taxon-name><tp:taxon-name-part taxon-name-part-type="genus">Metrosideros</tp:taxon-name-part> <tp:taxon-name-part taxon-name-part-type="species">polymorpha</tp:taxon-name-part> <tp:taxon-name-part taxon-name-part-type="infraspecific-rank">var.</tp:taxon-name-part> <tp:taxon-name-part taxon-name-part-type="variety">glaberrima</tp:taxon-name-part></tp:taxon-name>, <named-content xmlns:xlink="http://www.w3.org/1999/xlink" content-type="date" id="NCID0ECOFK" xlink:type="simple">26 August 2003</named-content>, “Hi48-03” D. Percy leg. (<abbrev xmlns:xlink="http://www.w3.org/1999/xlink" content-type="institution" xlink:title="Natural History Museum, London, UK" id="ABBRID0EGOFK" xlink:type="simple">BMNH</abbrev>)</td><td rowspan="1" colspan="1">
              <named-content xmlns:xlink="http://www.w3.org/1999/xlink" content-type="dwc:verbatimCoordinates" xlink:type="simple"><named-content content-type="geo-json" specific-use="{&#34;type&#34;:&#34;Point&#34;,&#34;coordinates&#34;:[-158.150000,21.511000]}" id="NCID0ESOFK" xlink:type="simple">21.5110, -158.1500</named-content></named-content>
            </td><td rowspan="1" colspan="1">
              <ext-link xmlns:xlink="http://www.w3.org/1999/xlink" ext-link-type="gen" xlink:href="KY293952" xlink:type="simple">KY293952</ext-link>/<ext-link xmlns:xlink="http://www.w3.org/1999/xlink" ext-link-type="gen" xlink:href="KY294427" xlink:type="simple">KY294427-30</ext-link></td></tr><tr><td rowspan="1" colspan="1">other</td><td rowspan="1" colspan="1">
              <named-content xmlns:xlink="http://www.w3.org/1999/xlink" content-type="specimen-count" id="NCID0EMPFK" xlink:type="simple">67m</named-content>, <named-content xmlns:xlink="http://www.w3.org/1999/xlink" content-type="specimen-count" id="NCID0EQPFK" xlink:type="simple">32f</named-content></td><td rowspan="1" colspan="1">Mnt Kaala summit, Waianae Mnts, Oahu, USA, ex <tp:taxon-name><tp:taxon-name-part taxon-name-part-type="genus">Metrosideros</tp:taxon-name-part> <tp:taxon-name-part taxon-name-part-type="species">polymorpha</tp:taxon-name-part> <tp:taxon-name-part taxon-name-part-type="infraspecific-rank">var.</tp:taxon-name-part> <tp:taxon-name-part taxon-name-part-type="variety">glaberrima</tp:taxon-name-part></tp:taxon-name>, <named-content xmlns:xlink="http://www.w3.org/1999/xlink" content-type="date" id="NCID0EIQFK" xlink:type="simple">26 August 2003</named-content>, “Hi51-03” D. Percy leg. (<abbrev xmlns:xlink="http://www.w3.org/1999/xlink" content-type="institution" xlink:title="Natural History Museum, London, UK" id="ABBRID0EMQFK" xlink:type="simple">BMNH</abbrev>)</td><td rowspan="1" colspan="1">
              <named-content xmlns:xlink="http://www.w3.org/1999/xlink" content-type="dwc:verbatimCoordinates" xlink:type="simple"><named-content content-type="geo-json" specific-use="{&#34;type&#34;:&#34;Point&#34;,&#34;coordinates&#34;:[-158.143900,21.508300]}" id="NCID0EYQFK" xlink:type="simple">21.5083, -158.1439</named-content></named-content>
            </td><td rowspan="1" colspan="1">
              <ext-link xmlns:xlink="http://www.w3.org/1999/xlink" ext-link-type="gen" xlink:href="KY293953" xlink:type="simple">KY293953-54</ext-link>, <ext-link xmlns:xlink="http://www.w3.org/1999/xlink" ext-link-type="gen" xlink:href="KY294009" xlink:type="simple">KY294009</ext-link>/<ext-link xmlns:xlink="http://www.w3.org/1999/xlink" ext-link-type="gen" xlink:href="KY294431" xlink:type="simple">KY294431</ext-link>, <ext-link xmlns:xlink="http://www.w3.org/1999/xlink" ext-link-type="gen" xlink:href="KY294486" xlink:type="simple">KY294486</ext-link></td></tr><tr><td rowspan="1" colspan="1">other</td><td rowspan="1" colspan="1">
              <named-content xmlns:xlink="http://www.w3.org/1999/xlink" content-type="specimen-count" id="NCID0E3RFK" xlink:type="simple">5m</named-content>, <named-content xmlns:xlink="http://www.w3.org/1999/xlink" content-type="specimen-count" id="NCID0EASFK" xlink:type="simple"><named-content content-type="specimen-count" id="NCID0EDSFK" xlink:type="simple">7f</named-content></named-content>, <named-content xmlns:xlink="http://www.w3.org/1999/xlink" content-type="specimen-count" id="NCID0EHSFK" xlink:type="simple">20i</named-content></td><td rowspan="1" colspan="1">Aiea Ridge Trail, Koolau Mnts, Oahu, USA, ex <tp:taxon-name><tp:taxon-name-part taxon-name-part-type="genus">Metrosideros</tp:taxon-name-part> <tp:taxon-name-part taxon-name-part-type="species">polymorpha</tp:taxon-name-part> <tp:taxon-name-part taxon-name-part-type="infraspecific-rank">var.</tp:taxon-name-part> <tp:taxon-name-part taxon-name-part-type="variety">polymorpha</tp:taxon-name-part></tp:taxon-name>, <named-content xmlns:xlink="http://www.w3.org/1999/xlink" content-type="date" id="NCID0E6SFK" xlink:type="simple">25 May 2011</named-content>, “Hi01-11” D. Percy leg. (<abbrev xmlns:xlink="http://www.w3.org/1999/xlink" content-type="institution" xlink:title="Natural History Museum, London, UK" id="ABBRID0EDTFK" xlink:type="simple">BMNH</abbrev>)</td><td rowspan="1" colspan="1">
              <named-content xmlns:xlink="http://www.w3.org/1999/xlink" content-type="dwc:verbatimCoordinates" xlink:type="simple"><named-content content-type="geo-json" specific-use="{&#34;type&#34;:&#34;Point&#34;,&#34;coordinates&#34;:[-157.882000,21.404900]}" id="NCID0EPTFK" xlink:type="simple">21.4049, -157.8820</named-content></named-content>
            </td><td rowspan="1" colspan="1">
              <ext-link xmlns:xlink="http://www.w3.org/1999/xlink" ext-link-type="gen" xlink:href="KY293996-4001" xlink:type="simple">KY293996-4001</ext-link>/<ext-link xmlns:xlink="http://www.w3.org/1999/xlink" ext-link-type="gen" xlink:href="KY294473" xlink:type="simple">KY294473-78</ext-link></td></tr><tr><td rowspan="15" colspan="1">
              <tp:taxon-name><tp:taxon-name-part taxon-name-part-type="species">ohiacola</tp:taxon-name-part></tp:taxon-name>
            </td><td rowspan="1" colspan="1">other</td><td rowspan="1" colspan="1">
              <named-content xmlns:xlink="http://www.w3.org/1999/xlink" content-type="specimen-count" id="NCID0EWUFK" xlink:type="simple">8i</named-content>
            </td><td rowspan="1" colspan="1">Koolau Mnts, Oahu, USA, ex <tp:taxon-name><tp:taxon-name-part taxon-name-part-type="genus">Metrosideros</tp:taxon-name-part> <tp:taxon-name-part taxon-name-part-type="species">macropus</tp:taxon-name-part></tp:taxon-name>, <named-content xmlns:xlink="http://www.w3.org/1999/xlink" content-type="date" id="NCID0EIVFK" xlink:type="simple">18 June 2011</named-content>, “JL1-11” J. Lau leg. (<abbrev xmlns:xlink="http://www.w3.org/1999/xlink" content-type="institution" xlink:title="Natural History Museum, London, UK" id="ABBRID0EMVFK" xlink:type="simple">BMNH</abbrev>)</td><td rowspan="1" colspan="1">−</td><td rowspan="1" colspan="1">
              <ext-link xmlns:xlink="http://www.w3.org/1999/xlink" ext-link-type="gen" xlink:href="KY294006" xlink:type="simple">KY294006</ext-link>/<ext-link xmlns:xlink="http://www.w3.org/1999/xlink" ext-link-type="gen" xlink:href="KY294483" xlink:type="simple">KY294483</ext-link></td></tr><tr><td rowspan="1" colspan="1">other</td><td rowspan="1" colspan="1">
              <named-content xmlns:xlink="http://www.w3.org/1999/xlink" content-type="specimen-count" id="NCID0EJWFK" xlink:type="simple">4m</named-content>, <named-content xmlns:xlink="http://www.w3.org/1999/xlink" content-type="specimen-count" id="NCID0ENWFK" xlink:type="simple">3f</named-content></td><td rowspan="1" colspan="1">Mnt Kaala, Waianae Mnts, Oahu, USA, ex <tp:taxon-name><tp:taxon-name-part taxon-name-part-type="genus">Metrosideros</tp:taxon-name-part> <tp:taxon-name-part taxon-name-part-type="species">polymorpha</tp:taxon-name-part></tp:taxon-name>, <named-content xmlns:xlink="http://www.w3.org/1999/xlink" content-type="date" id="NCID0E5WFK" xlink:type="simple">2 February 2011</named-content>, “SLM2-11” S. Montgomery leg. (<abbrev xmlns:xlink="http://www.w3.org/1999/xlink" content-type="institution" xlink:title="Natural History Museum, London, UK" id="ABBRID0ECXFK" xlink:type="simple">BMNH</abbrev>)</td><td rowspan="1" colspan="1">−</td><td rowspan="1" colspan="1">
              <ext-link xmlns:xlink="http://www.w3.org/1999/xlink" ext-link-type="gen" xlink:href="KY294002" xlink:type="simple">KY294002-03</ext-link>/<ext-link xmlns:xlink="http://www.w3.org/1999/xlink" ext-link-type="gen" xlink:href="KY294479" xlink:type="simple">KY294479-80</ext-link></td></tr><tr><td rowspan="1" colspan="1">other</td><td rowspan="1" colspan="1">
              <named-content xmlns:xlink="http://www.w3.org/1999/xlink" content-type="specimen-count" id="NCID0E6XFK" xlink:type="simple">7i</named-content>
            </td><td rowspan="1" colspan="1">Palikoa, S. Waianae, Oahu, USA, ex <tp:taxon-name><tp:taxon-name-part taxon-name-part-type="genus">Metrosideros</tp:taxon-name-part> <tp:taxon-name-part taxon-name-part-type="species">polymorpha</tp:taxon-name-part> <tp:taxon-name-part taxon-name-part-type="infraspecific-rank">var.</tp:taxon-name-part> <tp:taxon-name-part taxon-name-part-type="variety">glaberrima</tp:taxon-name-part></tp:taxon-name>, <named-content xmlns:xlink="http://www.w3.org/1999/xlink" content-type="date" id="NCID0EYYFK" xlink:type="simple">23 May 2011</named-content>, “SLM3-11” S. Montgomery leg. (<abbrev xmlns:xlink="http://www.w3.org/1999/xlink" content-type="institution" xlink:title="Natural History Museum, London, UK" id="ABBRID0E3YFK" xlink:type="simple">BMNH</abbrev>)</td><td rowspan="1" colspan="1">−</td><td rowspan="1" colspan="1">
              <ext-link xmlns:xlink="http://www.w3.org/1999/xlink" ext-link-type="gen" xlink:href="KY294007" xlink:type="simple">KY294007-08</ext-link>/<ext-link xmlns:xlink="http://www.w3.org/1999/xlink" ext-link-type="gen" xlink:href="KY294484" xlink:type="simple">KY294484-85</ext-link></td></tr><tr><td rowspan="1" colspan="1">other</td><td rowspan="1" colspan="1">
              <named-content xmlns:xlink="http://www.w3.org/1999/xlink" content-type="specimen-count" id="NCID0EZZFK" xlink:type="simple">1i</named-content>
            </td><td rowspan="1" colspan="1">Kuliouou, Koolau Mnts, Oahu, USA, ex <tp:taxon-name><tp:taxon-name-part taxon-name-part-type="genus">Metrosideros</tp:taxon-name-part> <tp:taxon-name-part taxon-name-part-type="species">polymorpha</tp:taxon-name-part> <tp:taxon-name-part taxon-name-part-type="infraspecific-rank">var.</tp:taxon-name-part> <tp:taxon-name-part taxon-name-part-type="variety">glaberrima</tp:taxon-name-part></tp:taxon-name>, <named-content xmlns:xlink="http://www.w3.org/1999/xlink" content-type="date" id="NCID0ES1FK" xlink:type="simple">22 February 2012</named-content>, “ES1-12” E. Stacy leg. (<abbrev xmlns:xlink="http://www.w3.org/1999/xlink" content-type="institution" xlink:title="Natural History Museum, London, UK" id="ABBRID0EW1FK" xlink:type="simple">BMNH</abbrev>)</td><td rowspan="1" colspan="1">
              <named-content xmlns:xlink="http://www.w3.org/1999/xlink" content-type="dwc:verbatimCoordinates" xlink:type="simple"><named-content content-type="geo-json" specific-use="{&#34;type&#34;:&#34;Point&#34;,&#34;coordinates&#34;:[-157.730700,21.321900]}" id="NCID0EC2FK" xlink:type="simple">21.3219, -157.7307</named-content></named-content>
            </td><td rowspan="1" colspan="1">
              <ext-link xmlns:xlink="http://www.w3.org/1999/xlink" ext-link-type="gen" xlink:href="KY293951" xlink:type="simple">KY293951</ext-link>/<ext-link xmlns:xlink="http://www.w3.org/1999/xlink" ext-link-type="gen" xlink:href="KY294426" xlink:type="simple">KY294426</ext-link></td></tr><tr><td rowspan="1" colspan="1">other</td><td rowspan="1" colspan="1">
              <named-content xmlns:xlink="http://www.w3.org/1999/xlink" content-type="specimen-count" id="NCID0E32FK" xlink:type="simple">1i</named-content>
            </td><td rowspan="1" colspan="1">same data as previous except: ex <tp:taxon-name><tp:taxon-name-part taxon-name-part-type="genus">Metrosideros</tp:taxon-name-part> <tp:taxon-name-part taxon-name-part-type="species">rugosa</tp:taxon-name-part></tp:taxon-name>, “ES2-12” E. Stacy leg. (<abbrev xmlns:xlink="http://www.w3.org/1999/xlink" content-type="institution" xlink:title="Natural History Museum, London, UK" id="ABBRID0EO3FK" xlink:type="simple">BMNH</abbrev>)</td><td rowspan="1" colspan="1">
              <named-content xmlns:xlink="http://www.w3.org/1999/xlink" content-type="dwc:verbatimCoordinates" xlink:type="simple"><named-content content-type="geo-json" specific-use="{&#34;type&#34;:&#34;Point&#34;,&#34;coordinates&#34;:[-157.730700,21.321900]}" id="NCID0E13FK" xlink:type="simple">21.3219, -157.7307</named-content></named-content>
            </td><td rowspan="1" colspan="1">
              <ext-link xmlns:xlink="http://www.w3.org/1999/xlink" ext-link-type="gen" xlink:href="KY293993" xlink:type="simple">KY293993</ext-link>/<ext-link xmlns:xlink="http://www.w3.org/1999/xlink" ext-link-type="gen" xlink:href="KY294470" xlink:type="simple">KY294470</ext-link></td></tr><tr><td rowspan="1" colspan="1">other</td><td rowspan="1" colspan="1">
              <named-content xmlns:xlink="http://www.w3.org/1999/xlink" content-type="specimen-count" id="NCID0EU4FK" xlink:type="simple">3i</named-content>
            </td><td rowspan="1" colspan="1">same data as previous except: ex <tp:taxon-name><tp:taxon-name-part taxon-name-part-type="genus">Metrosideros</tp:taxon-name-part> <tp:taxon-name-part taxon-name-part-type="species">polymorpha</tp:taxon-name-part> <tp:taxon-name-part taxon-name-part-type="infraspecific-rank">var.</tp:taxon-name-part> <tp:taxon-name-part taxon-name-part-type="variety">incana</tp:taxon-name-part></tp:taxon-name>, “ES5/6-12” E. Stacy leg. (<abbrev xmlns:xlink="http://www.w3.org/1999/xlink" content-type="institution" xlink:title="Natural History Museum, London, UK" id="ABBRID0EN5FK" xlink:type="simple">BMNH</abbrev>)</td><td rowspan="1" colspan="1">
              <named-content xmlns:xlink="http://www.w3.org/1999/xlink" content-type="dwc:verbatimCoordinates" xlink:type="simple"><named-content content-type="geo-json" specific-use="{&#34;type&#34;:&#34;Point&#34;,&#34;coordinates&#34;:[-157.730700,21.321900]}" id="NCID0EZ5FK" xlink:type="simple">21.3219, -157.7307</named-content></named-content>
            </td><td rowspan="1" colspan="1">
              <ext-link xmlns:xlink="http://www.w3.org/1999/xlink" ext-link-type="gen" xlink:href="KY293994" xlink:type="simple">KY293994-95</ext-link>/<ext-link xmlns:xlink="http://www.w3.org/1999/xlink" ext-link-type="gen" xlink:href="KY294471" xlink:type="simple">KY294471-72</ext-link></td></tr><tr><td rowspan="1" colspan="1">other</td><td rowspan="1" colspan="1">
              <named-content xmlns:xlink="http://www.w3.org/1999/xlink" content-type="specimen-count" id="NCID0ET6FK" xlink:type="simple">13m</named-content>, <named-content xmlns:xlink="http://www.w3.org/1999/xlink" content-type="specimen-count" id="NCID0EX6FK" xlink:type="simple">1f</named-content></td><td rowspan="1" colspan="1">Mnt Kaala, boardwalk through bog, Waianae Mnts, Oahu, USA, ex <tp:taxon-name><tp:taxon-name-part taxon-name-part-type="genus">Metrosideros</tp:taxon-name-part> <tp:taxon-name-part taxon-name-part-type="species">polymorpha</tp:taxon-name-part></tp:taxon-name>, <named-content xmlns:xlink="http://www.w3.org/1999/xlink" content-type="date" id="NCID0EIAGK" xlink:type="simple">4 July 2014</named-content>, “Hi57-14” D. Percy leg. (<abbrev xmlns:xlink="http://www.w3.org/1999/xlink" content-type="institution" xlink:title="Natural History Museum, London, UK" id="ABBRID0EMAGK" xlink:type="simple">BMNH</abbrev>)</td><td rowspan="1" colspan="1">
              <named-content xmlns:xlink="http://www.w3.org/1999/xlink" content-type="dwc:verbatimCoordinates" xlink:type="simple"><named-content content-type="geo-json" specific-use="{&#34;type&#34;:&#34;Point&#34;,&#34;coordinates&#34;:[-158.144000,21.507100]}" id="NCID0EYAGK" xlink:type="simple">21.5071, -158.1440</named-content></named-content>
            </td><td rowspan="1" colspan="1">
              <ext-link xmlns:xlink="http://www.w3.org/1999/xlink" ext-link-type="gen" xlink:href="KY293955" xlink:type="simple">KY293955-58</ext-link>/<ext-link xmlns:xlink="http://www.w3.org/1999/xlink" ext-link-type="gen" xlink:href="KY294432" xlink:type="simple">KY294432-35</ext-link></td></tr><tr><td rowspan="1" colspan="1">other</td><td rowspan="1" colspan="1">
              <named-content xmlns:xlink="http://www.w3.org/1999/xlink" content-type="specimen-count" id="NCID0ESBGK" xlink:type="simple">4m</named-content>, <named-content xmlns:xlink="http://www.w3.org/1999/xlink" content-type="specimen-count" id="NCID0EWBGK" xlink:type="simple">1f</named-content></td><td rowspan="1" colspan="1">same data as previous except: “Hi59-14” D. Percy leg. (<abbrev xmlns:xlink="http://www.w3.org/1999/xlink" content-type="institution" xlink:title="Natural History Museum, London, UK" id="ABBRID0E4BGK" xlink:type="simple">BMNH</abbrev>)</td><td rowspan="1" colspan="1">
              <named-content xmlns:xlink="http://www.w3.org/1999/xlink" content-type="dwc:verbatimCoordinates" xlink:type="simple"><named-content content-type="geo-json" specific-use="{&#34;type&#34;:&#34;Point&#34;,&#34;coordinates&#34;:[-158.146500,21.505300]}" id="NCID0EJCGK" xlink:type="simple">21.5053, -158.1465</named-content></named-content>
            </td><td rowspan="1" colspan="1">
              <ext-link xmlns:xlink="http://www.w3.org/1999/xlink" ext-link-type="gen" xlink:href="KY293959" xlink:type="simple">KY293959-61</ext-link>/<ext-link xmlns:xlink="http://www.w3.org/1999/xlink" ext-link-type="gen" xlink:href="KY294436" xlink:type="simple">KY294436-38</ext-link></td></tr><tr><td rowspan="1" colspan="1">other</td><td rowspan="1" colspan="1">
              <named-content xmlns:xlink="http://www.w3.org/1999/xlink" content-type="specimen-count" id="NCID0EDDGK" xlink:type="simple">8m</named-content>, <named-content xmlns:xlink="http://www.w3.org/1999/xlink" content-type="specimen-count" id="NCID0EHDGK" xlink:type="simple">3f</named-content></td><td rowspan="1" colspan="1">Mnt Kaala, boardwalk through bog, Waianae Mnts, Oahu, USA, ex <tp:taxon-name><tp:taxon-name-part taxon-name-part-type="genus">Metrosideros</tp:taxon-name-part> <tp:taxon-name-part taxon-name-part-type="species">polymorpha</tp:taxon-name-part></tp:taxon-name>, <named-content xmlns:xlink="http://www.w3.org/1999/xlink" content-type="date" id="NCID0EYDGK" xlink:type="simple">4 July 2014</named-content>, “Hi61-14” D. Percy leg. (<abbrev xmlns:xlink="http://www.w3.org/1999/xlink" content-type="institution" xlink:title="Natural History Museum, London, UK" id="ABBRID0E3DGK" xlink:type="simple">BMNH</abbrev>)</td><td rowspan="1" colspan="1">
              <named-content xmlns:xlink="http://www.w3.org/1999/xlink" content-type="dwc:verbatimCoordinates" xlink:type="simple"><named-content content-type="geo-json" specific-use="{&#34;type&#34;:&#34;Point&#34;,&#34;coordinates&#34;:[-158.148300,21.502800]}" id="NCID0EIEGK" xlink:type="simple">21.5028, -158.1483</named-content></named-content>
            </td><td rowspan="1" colspan="1">
              <ext-link xmlns:xlink="http://www.w3.org/1999/xlink" ext-link-type="gen" xlink:href="KY293962" xlink:type="simple">KY293962-63</ext-link>/<ext-link xmlns:xlink="http://www.w3.org/1999/xlink" ext-link-type="gen" xlink:href="KY294439" xlink:type="simple">KY294439-40</ext-link></td></tr><tr><td rowspan="1" colspan="1">other</td><td rowspan="1" colspan="1">
              <named-content xmlns:xlink="http://www.w3.org/1999/xlink" content-type="specimen-count" id="NCID0ECFGK" xlink:type="simple">1m</named-content>
            </td><td rowspan="1" colspan="1">Mnt Kaala summit, Waianae Mnts, Oahu, USA, ex <tp:taxon-name><tp:taxon-name-part taxon-name-part-type="genus">Metrosideros</tp:taxon-name-part> <tp:taxon-name-part taxon-name-part-type="species">polymorpha</tp:taxon-name-part></tp:taxon-name>, <named-content xmlns:xlink="http://www.w3.org/1999/xlink" content-type="date" id="NCID0EUFGK" xlink:type="simple">4 July 2014</named-content>, “Hi62-14” D. Percy leg. (<abbrev xmlns:xlink="http://www.w3.org/1999/xlink" content-type="institution" xlink:title="Natural History Museum, London, UK" id="ABBRID0EYFGK" xlink:type="simple">BMNH</abbrev>)</td><td rowspan="1" colspan="1">
              <named-content xmlns:xlink="http://www.w3.org/1999/xlink" content-type="dwc:verbatimCoordinates" xlink:type="simple"><named-content content-type="geo-json" specific-use="{&#34;type&#34;:&#34;Point&#34;,&#34;coordinates&#34;:[-158.143900,21.507800]}" id="NCID0EEGGK" xlink:type="simple">21.5078, -158.1439</named-content></named-content>
            </td><td rowspan="1" colspan="1">
              <ext-link xmlns:xlink="http://www.w3.org/1999/xlink" ext-link-type="gen" xlink:href="KY293964" xlink:type="simple">KY293964</ext-link>/<ext-link xmlns:xlink="http://www.w3.org/1999/xlink" ext-link-type="gen" xlink:href="KY294441" xlink:type="simple">KY294441</ext-link></td></tr><tr><td rowspan="1" colspan="1">other</td><td rowspan="1" colspan="1">
              <named-content xmlns:xlink="http://www.w3.org/1999/xlink" content-type="specimen-count" id="NCID0E5GGK" xlink:type="simple">2m</named-content>, <named-content xmlns:xlink="http://www.w3.org/1999/xlink" content-type="specimen-count" id="NCID0ECHGK" xlink:type="simple">2f</named-content></td><td rowspan="1" colspan="1">Mnt Kaala road, Waianae Mnts, Oahu, USA, ex <tp:taxon-name><tp:taxon-name-part taxon-name-part-type="genus">Metrosideros</tp:taxon-name-part> <tp:taxon-name-part taxon-name-part-type="species">polymorpha</tp:taxon-name-part></tp:taxon-name>, <named-content xmlns:xlink="http://www.w3.org/1999/xlink" content-type="date" id="NCID0ETHGK" xlink:type="simple">04 July 2014</named-content>, “Hi63-14” D. Percy leg. (<abbrev xmlns:xlink="http://www.w3.org/1999/xlink" content-type="institution" xlink:title="Natural History Museum, London, UK" id="ABBRID0EXHGK" xlink:type="simple">BMNH</abbrev>)</td><td rowspan="1" colspan="1">
              <named-content xmlns:xlink="http://www.w3.org/1999/xlink" content-type="dwc:verbatimCoordinates" xlink:type="simple"><named-content content-type="geo-json" specific-use="{&#34;type&#34;:&#34;Point&#34;,&#34;coordinates&#34;:[-158.147400,21.510000]}" id="NCID0EDIGK" xlink:type="simple">21.5100, -158.1474</named-content></named-content>
            </td><td rowspan="1" colspan="1">
              <ext-link xmlns:xlink="http://www.w3.org/1999/xlink" ext-link-type="gen" xlink:href="KY293965" xlink:type="simple">KY293965-68</ext-link>/<ext-link xmlns:xlink="http://www.w3.org/1999/xlink" ext-link-type="gen" xlink:href="KY294442" xlink:type="simple">KY294442-45</ext-link></td></tr><tr><td rowspan="1" colspan="1">other</td><td rowspan="1" colspan="1">
              <named-content xmlns:xlink="http://www.w3.org/1999/xlink" content-type="specimen-count" id="NCID0E4IGK" xlink:type="simple">7m</named-content>, <named-content xmlns:xlink="http://www.w3.org/1999/xlink" content-type="specimen-count" id="NCID0EBJGK" xlink:type="simple">4f</named-content></td><td rowspan="1" colspan="1">same data as previous except: “Hi64-14” D. Percy leg. (<abbrev xmlns:xlink="http://www.w3.org/1999/xlink" content-type="institution" xlink:title="Natural History Museum, London, UK" id="ABBRID0EIJGK" xlink:type="simple">BMNH</abbrev>)</td><td rowspan="1" colspan="1">
              <named-content xmlns:xlink="http://www.w3.org/1999/xlink" content-type="dwc:verbatimCoordinates" xlink:type="simple"><named-content content-type="geo-json" specific-use="{&#34;type&#34;:&#34;Point&#34;,&#34;coordinates&#34;:[-158.165000,21.516400]}" id="NCID0EUJGK" xlink:type="simple">21.5164, -158.1650</named-content></named-content>
            </td><td rowspan="1" colspan="1">
              <ext-link xmlns:xlink="http://www.w3.org/1999/xlink" ext-link-type="gen" xlink:href="KY293969" xlink:type="simple">KY293969-70</ext-link>/<ext-link xmlns:xlink="http://www.w3.org/1999/xlink" ext-link-type="gen" xlink:href="KY294446" xlink:type="simple">KY294446-47</ext-link></td></tr><tr><td rowspan="1" colspan="1">other</td><td rowspan="1" colspan="1">
              <named-content xmlns:xlink="http://www.w3.org/1999/xlink" content-type="specimen-count" id="NCID0EOKGK" xlink:type="simple">5m</named-content>, <named-content xmlns:xlink="http://www.w3.org/1999/xlink" content-type="specimen-count" id="NCID0ESKGK" xlink:type="simple">4f</named-content></td><td rowspan="1" colspan="1">Waianae Mnts, Oahu, USA, ex <tp:taxon-name><tp:taxon-name-part taxon-name-part-type="genus">Metrosideros</tp:taxon-name-part> <tp:taxon-name-part taxon-name-part-type="species">polymorpha</tp:taxon-name-part></tp:taxon-name>, <named-content xmlns:xlink="http://www.w3.org/1999/xlink" content-type="date" id="NCID0EDLGK" xlink:type="simple">5 July 2014</named-content>, “Hi65-14” D. Percy leg. (<abbrev xmlns:xlink="http://www.w3.org/1999/xlink" content-type="institution" xlink:title="Natural History Museum, London, UK" id="ABBRID0EHLGK" xlink:type="simple">BMNH</abbrev>)</td><td rowspan="1" colspan="1">
              <named-content xmlns:xlink="http://www.w3.org/1999/xlink" content-type="dwc:verbatimCoordinates" xlink:type="simple"><named-content content-type="geo-json" specific-use="{&#34;type&#34;:&#34;Point&#34;,&#34;coordinates&#34;:[-158.097300,21.458500]}" id="NCID0ETLGK" xlink:type="simple">21.4585, -158.0973</named-content></named-content>
            </td><td rowspan="1" colspan="1">
              <ext-link xmlns:xlink="http://www.w3.org/1999/xlink" ext-link-type="gen" xlink:href="KY293971" xlink:type="simple">KY293971-73</ext-link>/<ext-link xmlns:xlink="http://www.w3.org/1999/xlink" ext-link-type="gen" xlink:href="KY294448" xlink:type="simple">KY294448-50</ext-link></td></tr><tr><td rowspan="1" colspan="1">other</td><td rowspan="1" colspan="1">
              <named-content xmlns:xlink="http://www.w3.org/1999/xlink" content-type="specimen-count" id="NCID0ENMGK" xlink:type="simple">9m</named-content>, <named-content xmlns:xlink="http://www.w3.org/1999/xlink" content-type="specimen-count" id="NCID0ERMGK" xlink:type="simple">3f</named-content></td><td rowspan="1" colspan="1">Palikea trail, Waianae Mnts, Oahu, USA, ex <tp:taxon-name><tp:taxon-name-part taxon-name-part-type="genus">Metrosideros</tp:taxon-name-part> <tp:taxon-name-part taxon-name-part-type="species">polymorpha</tp:taxon-name-part></tp:taxon-name>, <named-content xmlns:xlink="http://www.w3.org/1999/xlink" content-type="date" id="NCID0ECNGK" xlink:type="simple">05 July 2014</named-content>, “Hi67-14” D. Percy leg. (<abbrev xmlns:xlink="http://www.w3.org/1999/xlink" content-type="institution" xlink:title="Natural History Museum, London, UK" id="ABBRID0EGNGK" xlink:type="simple">BMNH</abbrev>)</td><td rowspan="1" colspan="1">
              <named-content xmlns:xlink="http://www.w3.org/1999/xlink" content-type="dwc:verbatimCoordinates" xlink:type="simple"><named-content content-type="geo-json" specific-use="{&#34;type&#34;:&#34;Point&#34;,&#34;coordinates&#34;:[-158.098700,21.410500]}" id="NCID0ESNGK" xlink:type="simple">21.4105, -158.0987</named-content></named-content>
            </td><td rowspan="1" colspan="1">
              <ext-link xmlns:xlink="http://www.w3.org/1999/xlink" ext-link-type="gen" xlink:href="KY293974" xlink:type="simple">KY293974-80</ext-link>/<ext-link xmlns:xlink="http://www.w3.org/1999/xlink" ext-link-type="gen" xlink:href="KY294451" xlink:type="simple">KY294451-57</ext-link></td></tr><tr><td rowspan="1" colspan="1">other</td><td rowspan="1" colspan="1">
              <named-content xmlns:xlink="http://www.w3.org/1999/xlink" content-type="specimen-count" id="NCID0EMOGK" xlink:type="simple">16m</named-content>, <named-content xmlns:xlink="http://www.w3.org/1999/xlink" content-type="specimen-count" id="NCID0EQOGK" xlink:type="simple">20f</named-content></td><td rowspan="1" colspan="1">Mokuleia Forest Reserve, Pahole NAR, Waianae Mnts, Oahu, USA, ex <tp:taxon-name><tp:taxon-name-part taxon-name-part-type="genus">Metrosideros</tp:taxon-name-part> <tp:taxon-name-part taxon-name-part-type="species">polymorpha</tp:taxon-name-part></tp:taxon-name>, <named-content xmlns:xlink="http://www.w3.org/1999/xlink" content-type="date" id="NCID0EBPGK" xlink:type="simple">6 July 2014</named-content>, “Hi70-14” D. Percy leg. (<abbrev xmlns:xlink="http://www.w3.org/1999/xlink" content-type="institution" xlink:title="Natural History Museum, London, UK" id="ABBRID0EFPGK" xlink:type="simple">BMNH</abbrev>)</td><td rowspan="1" colspan="1">
              <named-content xmlns:xlink="http://www.w3.org/1999/xlink" content-type="dwc:verbatimCoordinates" xlink:type="simple"><named-content content-type="geo-json" specific-use="{&#34;type&#34;:&#34;Point&#34;,&#34;coordinates&#34;:[-158.181300,21.538100]}" id="NCID0ERPGK" xlink:type="simple">21.5381, -158.1813</named-content></named-content>
            </td><td rowspan="1" colspan="1">
              <ext-link xmlns:xlink="http://www.w3.org/1999/xlink" ext-link-type="gen" xlink:href="KY293981" xlink:type="simple">KY293981-84</ext-link>/<ext-link xmlns:xlink="http://www.w3.org/1999/xlink" ext-link-type="gen" xlink:href="KY294458" xlink:type="simple">KY294458-61</ext-link></td></tr><tr><td rowspan="5" colspan="1">
              <tp:taxon-name><tp:taxon-name-part taxon-name-part-type="species">ohiacola</tp:taxon-name-part></tp:taxon-name>
            </td><td rowspan="1" colspan="1">other</td><td rowspan="1" colspan="1">
              <named-content xmlns:xlink="http://www.w3.org/1999/xlink" content-type="specimen-count" id="NCID0EYQGK" xlink:type="simple">2m</named-content>, <named-content xmlns:xlink="http://www.w3.org/1999/xlink" content-type="specimen-count" id="NCID0E3QGK" xlink:type="simple">2i</named-content></td><td rowspan="1" colspan="1">Pupukea, N. Koolau Mnts, Oahu, USA, ex <tp:taxon-name><tp:taxon-name-part taxon-name-part-type="genus">Metrosideros</tp:taxon-name-part> <tp:taxon-name-part taxon-name-part-type="species">polymorpha</tp:taxon-name-part></tp:taxon-name>, <named-content xmlns:xlink="http://www.w3.org/1999/xlink" content-type="date" id="NCID0ENRGK" xlink:type="simple">8 July 2014</named-content>, “Hi78-14” D. Percy leg. (<abbrev xmlns:xlink="http://www.w3.org/1999/xlink" content-type="institution" xlink:title="Natural History Museum, London, UK" id="ABBRID0ERRGK" xlink:type="simple">BMNH</abbrev>)</td><td rowspan="1" colspan="1">
              <named-content xmlns:xlink="http://www.w3.org/1999/xlink" content-type="dwc:verbatimCoordinates" xlink:type="simple"><named-content content-type="geo-json" specific-use="{&#34;type&#34;:&#34;Point&#34;,&#34;coordinates&#34;:[-158.003100,21.641900]}" id="NCID0E4RGK" xlink:type="simple">21.6419, -158.0031</named-content></named-content>
            </td><td rowspan="1" colspan="1">
              <ext-link xmlns:xlink="http://www.w3.org/1999/xlink" ext-link-type="gen" xlink:href="KY293985" xlink:type="simple">KY293985-86</ext-link>/<ext-link xmlns:xlink="http://www.w3.org/1999/xlink" ext-link-type="gen" xlink:href="KY294462" xlink:type="simple">KY294462-63</ext-link></td></tr><tr><td rowspan="1" colspan="1">other</td><td rowspan="1" colspan="1">
              <named-content xmlns:xlink="http://www.w3.org/1999/xlink" content-type="specimen-count" id="NCID0EXSGK" xlink:type="simple">12m</named-content>, <named-content xmlns:xlink="http://www.w3.org/1999/xlink" content-type="specimen-count" id="NCID0E2SGK" xlink:type="simple">15f</named-content></td><td rowspan="1" colspan="1">Manoa Cliff trail to Pauoa Flats trail, S. Koolau Mnts, Oahu, USA, ex <tp:taxon-name><tp:taxon-name-part taxon-name-part-type="genus">Metrosideros</tp:taxon-name-part> <tp:taxon-name-part taxon-name-part-type="species">polymorpha</tp:taxon-name-part></tp:taxon-name>, <named-content xmlns:xlink="http://www.w3.org/1999/xlink" content-type="date" id="NCID0EMTGK" xlink:type="simple">10 July 2014</named-content>, “Hi83-14” D. Percy leg. (<abbrev xmlns:xlink="http://www.w3.org/1999/xlink" content-type="institution" xlink:title="Natural History Museum, London, UK" id="ABBRID0EQTGK" xlink:type="simple">BMNH</abbrev>)</td><td rowspan="1" colspan="1">
              <named-content xmlns:xlink="http://www.w3.org/1999/xlink" content-type="dwc:verbatimCoordinates" xlink:type="simple"><named-content content-type="geo-json" specific-use="{&#34;type&#34;:&#34;Point&#34;,&#34;coordinates&#34;:[-157.805200,21.345300]}" id="NCID0E3TGK" xlink:type="simple">21.3453, -157.8052</named-content></named-content>
            </td><td rowspan="1" colspan="1">
              <ext-link xmlns:xlink="http://www.w3.org/1999/xlink" ext-link-type="gen" xlink:href="KY293987" xlink:type="simple">KY293987-89</ext-link>/<ext-link xmlns:xlink="http://www.w3.org/1999/xlink" ext-link-type="gen" xlink:href="KY294464" xlink:type="simple">KY294464-66</ext-link></td></tr><tr><td rowspan="1" colspan="1">other</td><td rowspan="1" colspan="1">
              <named-content xmlns:xlink="http://www.w3.org/1999/xlink" content-type="specimen-count" id="NCID0EWUGK" xlink:type="simple">5m</named-content>, <named-content xmlns:xlink="http://www.w3.org/1999/xlink" content-type="specimen-count" id="NCID0E1UGK" xlink:type="simple">13f</named-content></td><td rowspan="1" colspan="1">same data as previous except: “Hi 84-14” D. Percy leg. (<abbrev xmlns:xlink="http://www.w3.org/1999/xlink" content-type="institution" xlink:title="Natural History Museum, London, UK" id="ABBRID0EBVGK" xlink:type="simple">BMNH</abbrev>)</td><td rowspan="1" colspan="1">
              <named-content xmlns:xlink="http://www.w3.org/1999/xlink" content-type="dwc:verbatimCoordinates" xlink:type="simple"><named-content content-type="geo-json" specific-use="{&#34;type&#34;:&#34;Point&#34;,&#34;coordinates&#34;:[-157.804800,21.345200]}" id="NCID0ENVGK" xlink:type="simple">21.3452, -157.8048</named-content></named-content>
            </td><td rowspan="1" colspan="1">
              <ext-link xmlns:xlink="http://www.w3.org/1999/xlink" ext-link-type="gen" xlink:href="KY293990" xlink:type="simple">KY293990-92</ext-link>/<ext-link xmlns:xlink="http://www.w3.org/1999/xlink" ext-link-type="gen" xlink:href="KY294467" xlink:type="simple">KY294467-69</ext-link></td></tr><tr><td rowspan="1" colspan="1">other</td><td rowspan="1" colspan="1">
              <named-content xmlns:xlink="http://www.w3.org/1999/xlink" content-type="specimen-count" id="NCID0EHWGK" xlink:type="simple">2f</named-content>
            </td><td rowspan="1" colspan="1">Mnt Kaala, Waianae Mnts, Oahu, USA, ex <tp:taxon-name><tp:taxon-name-part taxon-name-part-type="genus">Metrosideros</tp:taxon-name-part> <tp:taxon-name-part taxon-name-part-type="species">polymorpha</tp:taxon-name-part></tp:taxon-name>, <named-content xmlns:xlink="http://www.w3.org/1999/xlink" content-type="date" id="NCID0EZWGK" xlink:type="simple">4 July 2014</named-content>, “KM08-14” K. Magnacca leg. (<abbrev xmlns:xlink="http://www.w3.org/1999/xlink" content-type="institution" xlink:title="Natural History Museum, London, UK" id="ABBRID0E4WGK" xlink:type="simple">BMNH</abbrev>)</td><td rowspan="1" colspan="1">
              <named-content xmlns:xlink="http://www.w3.org/1999/xlink" content-type="dwc:verbatimCoordinates" xlink:type="simple"><named-content content-type="geo-json" specific-use="{&#34;type&#34;:&#34;Point&#34;,&#34;coordinates&#34;:[-158.161400,21.514100]}" id="NCID0EJXGK" xlink:type="simple">21.5141, -158.1614</named-content></named-content>
            </td><td rowspan="1" colspan="1">−</td></tr><tr><td rowspan="1" colspan="1">other</td><td rowspan="1" colspan="1">
              <named-content xmlns:xlink="http://www.w3.org/1999/xlink" content-type="specimen-count" id="NCID0EZXGK" xlink:type="simple">2m</named-content>, <named-content xmlns:xlink="http://www.w3.org/1999/xlink" content-type="specimen-count" id="NCID0E4XGK" xlink:type="simple">1f</named-content></td><td rowspan="1" colspan="1">same data as previous except: “KM09/11-14” K. Magnacca leg. (<abbrev xmlns:xlink="http://www.w3.org/1999/xlink" content-type="institution" xlink:title="Natural History Museum, London, UK" id="ABBRID0EEYGK" xlink:type="simple">BMNH</abbrev>)</td><td rowspan="1" colspan="1">
              <named-content xmlns:xlink="http://www.w3.org/1999/xlink" content-type="dwc:verbatimCoordinates" xlink:type="simple"><named-content content-type="geo-json" specific-use="{&#34;type&#34;:&#34;Point&#34;,&#34;coordinates&#34;:[-158.147600,21.503600]}" id="NCID0EQYGK" xlink:type="simple">21.5036, -158.1476</named-content></named-content>
            </td><td rowspan="1" colspan="1">−</td></tr><tr><td rowspan="1" colspan="1">
              <tp:taxon-name><tp:taxon-name-part taxon-name-part-type="species">lanaiensis</tp:taxon-name-part></tp:taxon-name>
            </td><td rowspan="1" colspan="1">holotype</td><td rowspan="1" colspan="1">
              <named-content xmlns:xlink="http://www.w3.org/1999/xlink" content-type="specimen-count" id="NCID0ENZGK" xlink:type="simple">1f</named-content>
            </td><td rowspan="1" colspan="1">3400ft, Lanai, USA, ex Ohia Lehua, <named-content xmlns:xlink="http://www.w3.org/1999/xlink" content-type="date" id="NCID0EVZGK" xlink:type="simple">19 January 1917</named-content>, #5519 W. Giffard leg. (<named-content xmlns:xlink="http://www.w3.org/1999/xlink" content-type="dwc:institutional_code" xlink:type="simple">BPBM</named-content>)</td><td rowspan="1" colspan="1">−</td><td rowspan="1" colspan="1">−</td></tr><tr><td rowspan="8" colspan="1">
              <tp:taxon-name><tp:taxon-name-part taxon-name-part-type="species">molokaiensis</tp:taxon-name-part></tp:taxon-name>
            </td><td rowspan="1" colspan="1">holotype</td><td rowspan="1" colspan="1">f</td><td rowspan="1" colspan="1">Kamiloloa, Molokai, USA, 3200 ft, on <tp:taxon-name><tp:taxon-name-part taxon-name-part-type="genus">Coprosma</tp:taxon-name-part></tp:taxon-name>, <named-content xmlns:xlink="http://www.w3.org/1999/xlink" content-type="date" id="NCID0EC2GK" xlink:type="simple">20 December 1925</named-content>, #1699 O. Swezey leg. (<named-content xmlns:xlink="http://www.w3.org/1999/xlink" content-type="dwc:institutional_code" xlink:type="simple">BPBM</named-content>)</td><td rowspan="1" colspan="1">−</td><td rowspan="1" colspan="1">−</td></tr><tr><td rowspan="1" colspan="1">other</td><td rowspan="1" colspan="1">
              <named-content xmlns:xlink="http://www.w3.org/1999/xlink" content-type="specimen-count" id="NCID0EZ2GK" xlink:type="simple">1m</named-content>, <named-content xmlns:xlink="http://www.w3.org/1999/xlink" content-type="specimen-count" id="NCID0E42GK" xlink:type="simple">1f</named-content></td><td rowspan="1" colspan="1">Kamakou Preserve, Molokai, USA, on <tp:taxon-name><tp:taxon-name-part taxon-name-part-type="genus">Planchonella</tp:taxon-name-part></tp:taxon-name>, <named-content xmlns:xlink="http://www.w3.org/1999/xlink" content-type="date" id="NCID0EK3GK" xlink:type="simple">17 August 2003</named-content>, “Hi20-03” D. Percy leg. (<abbrev xmlns:xlink="http://www.w3.org/1999/xlink" content-type="institution" xlink:title="Natural History Museum, London, UK" id="ABBRID0EO3GK" xlink:type="simple">BMNH</abbrev>)</td><td rowspan="1" colspan="1">
              <named-content xmlns:xlink="http://www.w3.org/1999/xlink" content-type="dwc:verbatimCoordinates" xlink:type="simple"><named-content content-type="geo-json" specific-use="{&#34;type&#34;:&#34;Point&#34;,&#34;coordinates&#34;:[-156.910800,21.123600]}" id="NCID0E13GK" xlink:type="simple">21.1236, -156.9108</named-content></named-content>
            </td><td rowspan="1" colspan="1">−</td></tr><tr><td rowspan="1" colspan="1">other</td><td rowspan="1" colspan="1">
              <named-content xmlns:xlink="http://www.w3.org/1999/xlink" content-type="specimen-count" id="NCID0EK4GK" xlink:type="simple">3m</named-content>, <named-content xmlns:xlink="http://www.w3.org/1999/xlink" content-type="specimen-count" id="NCID0EO4GK" xlink:type="simple">3f</named-content></td><td rowspan="1" colspan="1">same data as previous except: ex <tp:taxon-name><tp:taxon-name-part taxon-name-part-type="genus">Metrosideros</tp:taxon-name-part> <tp:taxon-name-part taxon-name-part-type="species">polymorpha</tp:taxon-name-part> <tp:taxon-name-part taxon-name-part-type="infraspecific-rank">var.</tp:taxon-name-part> <tp:taxon-name-part taxon-name-part-type="variety">glaberrima</tp:taxon-name-part></tp:taxon-name>, “Hi21-03” D. Percy leg. (<abbrev xmlns:xlink="http://www.w3.org/1999/xlink" content-type="institution" xlink:title="Natural History Museum, London, UK" id="ABBRID0EG5GK" xlink:type="simple">BMNH</abbrev>)</td><td rowspan="1" colspan="1">
              <named-content xmlns:xlink="http://www.w3.org/1999/xlink" content-type="dwc:verbatimCoordinates" xlink:type="simple"><named-content content-type="geo-json" specific-use="{&#34;type&#34;:&#34;Point&#34;,&#34;coordinates&#34;:[-156.910800,21.123600]}" id="NCID0ES5GK" xlink:type="simple">21.1236, -156.9108</named-content></named-content>
            </td><td rowspan="1" colspan="1">−</td></tr><tr><td rowspan="1" colspan="1">other</td><td rowspan="1" colspan="1">
              <named-content xmlns:xlink="http://www.w3.org/1999/xlink" content-type="specimen-count" id="NCID0EC6GK" xlink:type="simple">1f</named-content>
            </td><td rowspan="1" colspan="1">same data as previous except: on <tp:taxon-name><tp:taxon-name-part taxon-name-part-type="genus">Polyscias</tp:taxon-name-part></tp:taxon-name>, “Hi22-03” D. Percy leg. (<abbrev xmlns:xlink="http://www.w3.org/1999/xlink" content-type="institution" xlink:title="Natural History Museum, London, UK" id="ABBRID0EQ6GK" xlink:type="simple">BMNH</abbrev>)</td><td rowspan="1" colspan="1">
              <named-content xmlns:xlink="http://www.w3.org/1999/xlink" content-type="dwc:verbatimCoordinates" xlink:type="simple"><named-content content-type="geo-json" specific-use="{&#34;type&#34;:&#34;Point&#34;,&#34;coordinates&#34;:[-156.910800,21.123600]}" id="NCID0E36GK" xlink:type="simple">21.1236, -156.9108</named-content></named-content>
            </td><td rowspan="1" colspan="1">−</td></tr><tr><td rowspan="1" colspan="1">other</td><td rowspan="1" colspan="1">
              <named-content xmlns:xlink="http://www.w3.org/1999/xlink" content-type="specimen-count" id="NCID0EMAHK" xlink:type="simple">1m</named-content>, <named-content xmlns:xlink="http://www.w3.org/1999/xlink" content-type="specimen-count" id="NCID0EQAHK" xlink:type="simple">2f</named-content></td><td rowspan="1" colspan="1">same data as previous except: ex <tp:taxon-name><tp:taxon-name-part taxon-name-part-type="genus">Metrosideros</tp:taxon-name-part> <tp:taxon-name-part taxon-name-part-type="species">polymorpha</tp:taxon-name-part> <tp:taxon-name-part taxon-name-part-type="infraspecific-rank">var.</tp:taxon-name-part> <tp:taxon-name-part taxon-name-part-type="variety">polymorpha</tp:taxon-name-part></tp:taxon-name>, “Hi23-03” D. Percy leg. (<abbrev xmlns:xlink="http://www.w3.org/1999/xlink" content-type="institution" xlink:title="Natural History Museum, London, UK" id="ABBRID0EIBHK" xlink:type="simple">BMNH</abbrev>)</td><td rowspan="1" colspan="1">
              <named-content xmlns:xlink="http://www.w3.org/1999/xlink" content-type="dwc:verbatimCoordinates" xlink:type="simple"><named-content content-type="geo-json" specific-use="{&#34;type&#34;:&#34;Point&#34;,&#34;coordinates&#34;:[-156.915000,21.116400]}" id="NCID0EUBHK" xlink:type="simple">21.1164, -156.9150</named-content></named-content>
            </td><td rowspan="1" colspan="1">−</td></tr><tr><td rowspan="1" colspan="1">other</td><td rowspan="1" colspan="1">
              <named-content xmlns:xlink="http://www.w3.org/1999/xlink" content-type="specimen-count" id="NCID0EECHK" xlink:type="simple">7m</named-content>, <named-content xmlns:xlink="http://www.w3.org/1999/xlink" content-type="specimen-count" id="NCID0EICHK" xlink:type="simple">4f</named-content></td><td rowspan="1" colspan="1">same data as previous except: ex <tp:taxon-name><tp:taxon-name-part taxon-name-part-type="genus">Metrosideros</tp:taxon-name-part> <tp:taxon-name-part taxon-name-part-type="species">polymorpha</tp:taxon-name-part> <tp:taxon-name-part taxon-name-part-type="infraspecific-rank">var.</tp:taxon-name-part> <tp:taxon-name-part taxon-name-part-type="variety">glaberrima</tp:taxon-name-part></tp:taxon-name>, “Hi26-03” D. Percy leg. (<abbrev xmlns:xlink="http://www.w3.org/1999/xlink" content-type="institution" xlink:title="Natural History Museum, London, UK" id="ABBRID0EADHK" xlink:type="simple">BMNH</abbrev>)</td><td rowspan="1" colspan="1">
              <named-content xmlns:xlink="http://www.w3.org/1999/xlink" content-type="dwc:verbatimCoordinates" xlink:type="simple"><named-content content-type="geo-json" specific-use="{&#34;type&#34;:&#34;Point&#34;,&#34;coordinates&#34;:[-156.915000,21.116400]}" id="NCID0EMDHK" xlink:type="simple">21.1164, -156.9150</named-content></named-content>
            </td><td rowspan="1" colspan="1">
              <ext-link xmlns:xlink="http://www.w3.org/1999/xlink" ext-link-type="gen" xlink:href="KY293873" xlink:type="simple">KY293873</ext-link>/<ext-link xmlns:xlink="http://www.w3.org/1999/xlink" ext-link-type="gen" xlink:href="KY294348" xlink:type="simple">KY294348</ext-link></td></tr><tr><td rowspan="1" colspan="1">other</td><td rowspan="1" colspan="1">
              <named-content xmlns:xlink="http://www.w3.org/1999/xlink" content-type="specimen-count" id="NCID0EGEHK" xlink:type="simple">1f</named-content>
            </td><td rowspan="1" colspan="1">same data as previous except: ex <tp:taxon-name><tp:taxon-name-part taxon-name-part-type="genus">Metrosideros</tp:taxon-name-part> <tp:taxon-name-part taxon-name-part-type="species">polymorpha</tp:taxon-name-part> <tp:taxon-name-part taxon-name-part-type="infraspecific-rank">var.</tp:taxon-name-part> <tp:taxon-name-part taxon-name-part-type="variety">incana</tp:taxon-name-part></tp:taxon-name>, “Hi28-03” D. Percy leg. (<abbrev xmlns:xlink="http://www.w3.org/1999/xlink" content-type="institution" xlink:title="Natural History Museum, London, UK" id="ABBRID0E6EHK" xlink:type="simple">BMNH</abbrev>)</td><td rowspan="1" colspan="1">
              <named-content xmlns:xlink="http://www.w3.org/1999/xlink" content-type="dwc:verbatimCoordinates" xlink:type="simple"><named-content content-type="geo-json" specific-use="{&#34;type&#34;:&#34;Point&#34;,&#34;coordinates&#34;:[-156.915000,21.116400]}" id="NCID0ELFHK" xlink:type="simple">21.1164, -156.9150</named-content></named-content>
            </td><td rowspan="1" colspan="1">−</td></tr><tr><td rowspan="1" colspan="1">other</td><td rowspan="1" colspan="1">
              <named-content xmlns:xlink="http://www.w3.org/1999/xlink" content-type="specimen-count" id="NCID0E2FHK" xlink:type="simple">4m</named-content>, <named-content xmlns:xlink="http://www.w3.org/1999/xlink" content-type="specimen-count" id="NCID0E6FHK" xlink:type="simple">4f</named-content></td><td rowspan="1" colspan="1">same data as previous except: ex <tp:taxon-name><tp:taxon-name-part taxon-name-part-type="genus">Metrosideros</tp:taxon-name-part> <tp:taxon-name-part taxon-name-part-type="species">waialealae</tp:taxon-name-part></tp:taxon-name> var. <tp:taxon-name><tp:taxon-name-part taxon-name-part-type="species">fauriei</tp:taxon-name-part></tp:taxon-name>, “Hi30-03” D. Percy leg. (<abbrev xmlns:xlink="http://www.w3.org/1999/xlink" content-type="institution" xlink:title="Natural History Museum, London, UK" id="ABBRID0EZGHK" xlink:type="simple">BMNH</abbrev>)</td><td rowspan="1" colspan="1">
              <named-content xmlns:xlink="http://www.w3.org/1999/xlink" content-type="dwc:verbatimCoordinates" xlink:type="simple"><named-content content-type="geo-json" specific-use="{&#34;type&#34;:&#34;Point&#34;,&#34;coordinates&#34;:[-156.917500,21.122500]}" id="NCID0EFHHK" xlink:type="simple">21.1225, -156.9175</named-content></named-content>
            </td><td rowspan="1" colspan="1">
              <ext-link xmlns:xlink="http://www.w3.org/1999/xlink" ext-link-type="gen" xlink:href="KY293874" xlink:type="simple">KY293874</ext-link>/<ext-link xmlns:xlink="http://www.w3.org/1999/xlink" ext-link-type="gen" xlink:href="KY294349" xlink:type="simple">KY294349</ext-link></td></tr><tr><td rowspan="2" colspan="1">
              <tp:taxon-name><tp:taxon-name-part taxon-name-part-type="species">hualani</tp:taxon-name-part></tp:taxon-name>
            </td><td rowspan="1" colspan="1">holotype</td><td rowspan="1" colspan="1">m</td><td rowspan="1" colspan="1">Kamakou Preserve, Molokai, USA, ex <tp:taxon-name><tp:taxon-name-part taxon-name-part-type="genus">Metrosideros</tp:taxon-name-part> <tp:taxon-name-part taxon-name-part-type="species">waialealae</tp:taxon-name-part> <tp:taxon-name-part taxon-name-part-type="infraspecific-rank">var.</tp:taxon-name-part> <tp:taxon-name-part taxon-name-part-type="variety">fauriei</tp:taxon-name-part></tp:taxon-name>, <named-content xmlns:xlink="http://www.w3.org/1999/xlink" content-type="date" id="NCID0EAJHK" xlink:type="simple">17 August 2003</named-content>, “Hi30-03” D. Percy leg. (<abbrev xmlns:xlink="http://www.w3.org/1999/xlink" content-type="institution" xlink:title="Natural History Museum, London, UK" id="ABBRID0EEJHK" xlink:type="simple">BMNH</abbrev>)</td><td rowspan="1" colspan="1">
              <named-content xmlns:xlink="http://www.w3.org/1999/xlink" content-type="dwc:verbatimCoordinates" xlink:type="simple"><named-content content-type="geo-json" specific-use="{&#34;type&#34;:&#34;Point&#34;,&#34;coordinates&#34;:[-156.917500,21.122500]}" id="NCID0EQJHK" xlink:type="simple">21.1225, -156.9175</named-content></named-content>
            </td><td rowspan="1" colspan="1">−</td></tr><tr><td rowspan="1" colspan="1">paratypes</td><td rowspan="1" colspan="1">
              <named-content xmlns:xlink="http://www.w3.org/1999/xlink" content-type="specimen-count" id="NCID0EAKHK" xlink:type="simple">3f</named-content>
            </td><td rowspan="1" colspan="1">same data as holotype</td><td rowspan="1" colspan="1"/><td rowspan="1" colspan="1">
              <ext-link xmlns:xlink="http://www.w3.org/1999/xlink" ext-link-type="gen" xlink:href="KY293817" xlink:type="simple">KY293817</ext-link>/<ext-link xmlns:xlink="http://www.w3.org/1999/xlink" ext-link-type="gen" xlink:href="KY294294" xlink:type="simple">KY294294</ext-link></td></tr><tr><td rowspan="4" colspan="1">
              <tp:taxon-name><tp:taxon-name-part taxon-name-part-type="species">hualani</tp:taxon-name-part></tp:taxon-name>
            </td><td rowspan="1" colspan="1">other</td><td rowspan="1" colspan="1">
              <named-content xmlns:xlink="http://www.w3.org/1999/xlink" content-type="specimen-count" id="NCID0EMLHK" xlink:type="simple">1f</named-content>
            </td><td rowspan="1" colspan="1">Kamakou Preserve, Molokai, USA, on <tp:taxon-name><tp:taxon-name-part taxon-name-part-type="genus">Planchonella</tp:taxon-name-part></tp:taxon-name>, <named-content xmlns:xlink="http://www.w3.org/1999/xlink" content-type="date" id="NCID0E1LHK" xlink:type="simple">17 August 2003</named-content>, “Hi20-03” D. Percy leg. (<abbrev xmlns:xlink="http://www.w3.org/1999/xlink" content-type="institution" xlink:title="Natural History Museum, London, UK" id="ABBRID0E5LHK" xlink:type="simple">BMNH</abbrev>)</td><td rowspan="1" colspan="1">
              <named-content xmlns:xlink="http://www.w3.org/1999/xlink" content-type="dwc:verbatimCoordinates" xlink:type="simple"><named-content content-type="geo-json" specific-use="{&#34;type&#34;:&#34;Point&#34;,&#34;coordinates&#34;:[-156.910800,21.123600]}" id="NCID0EKMHK" xlink:type="simple">21.1236, -156.9108</named-content></named-content>
            </td><td rowspan="1" colspan="1">−</td></tr><tr><td rowspan="1" colspan="1">other</td><td rowspan="1" colspan="1">
              <named-content xmlns:xlink="http://www.w3.org/1999/xlink" content-type="specimen-count" id="NCID0E1MHK" xlink:type="simple">8m</named-content>, <named-content xmlns:xlink="http://www.w3.org/1999/xlink" content-type="specimen-count" id="NCID0E5MHK" xlink:type="simple">17f</named-content></td><td rowspan="1" colspan="1">same data as previous except: ex <tp:taxon-name><tp:taxon-name-part taxon-name-part-type="genus">Metrosideros</tp:taxon-name-part> <tp:taxon-name-part taxon-name-part-type="species">polymorpha</tp:taxon-name-part> <tp:taxon-name-part taxon-name-part-type="infraspecific-rank">var.</tp:taxon-name-part> <tp:taxon-name-part taxon-name-part-type="variety">glaberrima</tp:taxon-name-part></tp:taxon-name>, “Hi21-03” D. Percy leg. (<abbrev xmlns:xlink="http://www.w3.org/1999/xlink" content-type="institution" xlink:title="Natural History Museum, London, UK" id="ABBRID0EWNHK" xlink:type="simple">BMNH</abbrev>)</td><td rowspan="1" colspan="1">
              <named-content xmlns:xlink="http://www.w3.org/1999/xlink" content-type="dwc:verbatimCoordinates" xlink:type="simple"><named-content content-type="geo-json" specific-use="{&#34;type&#34;:&#34;Point&#34;,&#34;coordinates&#34;:[-156.910800,21.123600]}" id="NCID0ECOHK" xlink:type="simple">21.1236, -156.9108</named-content></named-content>
            </td><td rowspan="1" colspan="1">
              <ext-link xmlns:xlink="http://www.w3.org/1999/xlink" ext-link-type="gen" xlink:href="KY293818" xlink:type="simple">KY293818</ext-link>/<ext-link xmlns:xlink="http://www.w3.org/1999/xlink" ext-link-type="gen" xlink:href="KY294295" xlink:type="simple">KY294295</ext-link></td></tr><tr><td rowspan="1" colspan="1">other</td><td rowspan="1" colspan="1">
              <named-content xmlns:xlink="http://www.w3.org/1999/xlink" content-type="specimen-count" id="NCID0E3OHK" xlink:type="simple">2m</named-content>, <named-content xmlns:xlink="http://www.w3.org/1999/xlink" content-type="specimen-count" id="NCID0EAPHK" xlink:type="simple">1f</named-content></td><td rowspan="1" colspan="1">same data as previous except: on <tp:taxon-name><tp:taxon-name-part taxon-name-part-type="genus">Polyscias</tp:taxon-name-part></tp:taxon-name>, “Hi22-03” D. Percy leg. (<abbrev xmlns:xlink="http://www.w3.org/1999/xlink" content-type="institution" xlink:title="Natural History Museum, London, UK" id="ABBRID0ENPHK" xlink:type="simple">BMNH</abbrev>)</td><td rowspan="1" colspan="1">
              <named-content xmlns:xlink="http://www.w3.org/1999/xlink" content-type="dwc:verbatimCoordinates" xlink:type="simple"><named-content content-type="geo-json" specific-use="{&#34;type&#34;:&#34;Point&#34;,&#34;coordinates&#34;:[-156.910800,21.123600]}" id="NCID0EZPHK" xlink:type="simple">21.1236, -156.9108</named-content></named-content>
            </td><td rowspan="1" colspan="1">−</td></tr><tr><td rowspan="1" colspan="1">other</td><td rowspan="1" colspan="1">
              <named-content xmlns:xlink="http://www.w3.org/1999/xlink" content-type="specimen-count" id="NCID0EJQHK" xlink:type="simple">1f</named-content>
            </td><td rowspan="1" colspan="1">same data as previous except: ex <tp:taxon-name><tp:taxon-name-part taxon-name-part-type="genus">Metrosideros</tp:taxon-name-part> <tp:taxon-name-part taxon-name-part-type="species">polymorpha</tp:taxon-name-part> <tp:taxon-name-part taxon-name-part-type="infraspecific-rank">var.</tp:taxon-name-part> <tp:taxon-name-part taxon-name-part-type="variety">polymorpha</tp:taxon-name-part></tp:taxon-name>, “Hi23-03” D. Percy leg. (<abbrev xmlns:xlink="http://www.w3.org/1999/xlink" content-type="institution" xlink:title="Natural History Museum, London, UK" id="ABBRID0ECRHK" xlink:type="simple">BMNH</abbrev>)</td><td rowspan="1" colspan="1">
              <named-content xmlns:xlink="http://www.w3.org/1999/xlink" content-type="dwc:verbatimCoordinates" xlink:type="simple"><named-content content-type="geo-json" specific-use="{&#34;type&#34;:&#34;Point&#34;,&#34;coordinates&#34;:[-156.915000,21.116400]}" id="NCID0EORHK" xlink:type="simple">21.1164, -156.9150</named-content></named-content>
            </td><td rowspan="1" colspan="1">−</td></tr><tr><td rowspan="6" colspan="1">
              <tp:taxon-name><tp:taxon-name-part taxon-name-part-type="species">mauiensis</tp:taxon-name-part></tp:taxon-name>
            </td><td rowspan="1" colspan="1">holotype</td><td rowspan="1" colspan="1">m</td><td rowspan="1" colspan="1">Olinda Flume Road, Makawao, East Maui, USA, ex <tp:taxon-name><tp:taxon-name-part taxon-name-part-type="genus">Metrosideros</tp:taxon-name-part> <tp:taxon-name-part taxon-name-part-type="species">polymorpha</tp:taxon-name-part></tp:taxon-name>, <named-content xmlns:xlink="http://www.w3.org/1999/xlink" content-type="date" id="NCID0EYSHK" xlink:type="simple">25 July 2002</named-content>, “429-02” D. Percy leg. (<abbrev xmlns:xlink="http://www.w3.org/1999/xlink" content-type="institution" xlink:title="Natural History Museum, London, UK" id="ABBRID0E3SHK" xlink:type="simple">BMNH</abbrev>)</td><td rowspan="1" colspan="1">
              <named-content xmlns:xlink="http://www.w3.org/1999/xlink" content-type="dwc:verbatimCoordinates" xlink:type="simple"><named-content content-type="geo-json" specific-use="{&#34;type&#34;:&#34;Point&#34;,&#34;coordinates&#34;:[-156.260800,20.804700]}" id="NCID0EITHK" xlink:type="simple">20.8047, -156.2608</named-content></named-content>
            </td><td rowspan="1" colspan="1">−</td></tr><tr><td rowspan="1" colspan="1">paratypes</td><td rowspan="1" colspan="1">
              <named-content xmlns:xlink="http://www.w3.org/1999/xlink" content-type="specimen-count" id="NCID0EYTHK" xlink:type="simple">6m</named-content>, <named-content xmlns:xlink="http://www.w3.org/1999/xlink" content-type="specimen-count" id="NCID0E3THK" xlink:type="simple">6f</named-content></td><td rowspan="1" colspan="1">same data as holotype</td><td rowspan="1" colspan="1"/><td rowspan="1" colspan="1">
              <ext-link xmlns:xlink="http://www.w3.org/1999/xlink" ext-link-type="gen" xlink:href="KY293847" xlink:type="simple">KY293847</ext-link>/</td></tr><tr><td rowspan="1" colspan="1">other</td><td rowspan="1" colspan="1">
              <named-content xmlns:xlink="http://www.w3.org/1999/xlink" content-type="specimen-count" id="NCID0EWUHK" xlink:type="simple">1m</named-content>, <named-content xmlns:xlink="http://www.w3.org/1999/xlink" content-type="specimen-count" id="NCID0E1UHK" xlink:type="simple">1f</named-content></td><td rowspan="1" colspan="1">Puu Kukui, boardwalk trail, West Maui, USA, ex <tp:taxon-name><tp:taxon-name-part taxon-name-part-type="genus">Metrosideros</tp:taxon-name-part> <tp:taxon-name-part taxon-name-part-type="species">polymorpha</tp:taxon-name-part></tp:taxon-name>, <named-content xmlns:xlink="http://www.w3.org/1999/xlink" content-type="date" id="NCID0ELVHK" xlink:type="simple">2 July 2014</named-content>, “Hi47-14” D. Percy leg. (<abbrev xmlns:xlink="http://www.w3.org/1999/xlink" content-type="institution" xlink:title="Natural History Museum, London, UK" id="ABBRID0EPVHK" xlink:type="simple">BMNH</abbrev>)</td><td rowspan="1" colspan="1">
              <named-content xmlns:xlink="http://www.w3.org/1999/xlink" content-type="dwc:verbatimCoordinates" xlink:type="simple"><named-content content-type="geo-json" specific-use="{&#34;type&#34;:&#34;Point&#34;,&#34;coordinates&#34;:[-156.614200,20.934200]}" id="NCID0E2VHK" xlink:type="simple">20.9342, -156.6142</named-content></named-content>
            </td><td rowspan="1" colspan="1">
              <ext-link xmlns:xlink="http://www.w3.org/1999/xlink" ext-link-type="gen" xlink:href="KY293834" xlink:type="simple">KY293834-36</ext-link>/<ext-link xmlns:xlink="http://www.w3.org/1999/xlink" ext-link-type="gen" xlink:href="KY294309" xlink:type="simple">KY294309-11</ext-link></td></tr><tr><td rowspan="1" colspan="1">other</td><td rowspan="1" colspan="1">
              <named-content xmlns:xlink="http://www.w3.org/1999/xlink" content-type="specimen-count" id="NCID0EVWHK" xlink:type="simple">1m</named-content>
            </td><td rowspan="1" colspan="1">same data as previous except: “Hi49-14” D. Percy leg. (<abbrev xmlns:xlink="http://www.w3.org/1999/xlink" content-type="institution" xlink:title="Natural History Museum, London, UK" id="ABBRID0E4WHK" xlink:type="simple">BMNH</abbrev>)</td><td rowspan="1" colspan="1">
              <named-content xmlns:xlink="http://www.w3.org/1999/xlink" content-type="dwc:verbatimCoordinates" xlink:type="simple"><named-content content-type="geo-json" specific-use="{&#34;type&#34;:&#34;Point&#34;,&#34;coordinates&#34;:[-156.613200,20.933900]}" id="NCID0EJXHK" xlink:type="simple">20.9339, -156.6132</named-content></named-content>
            </td><td rowspan="1" colspan="1">
              <ext-link xmlns:xlink="http://www.w3.org/1999/xlink" ext-link-type="gen" xlink:href="KY293837" xlink:type="simple">KY293837</ext-link>/<ext-link xmlns:xlink="http://www.w3.org/1999/xlink" ext-link-type="gen" xlink:href="KY294312" xlink:type="simple">KY294312</ext-link></td></tr><tr><td rowspan="1" colspan="1">other</td><td rowspan="1" colspan="1">
              <named-content xmlns:xlink="http://www.w3.org/1999/xlink" content-type="specimen-count" id="NCID0EDYHK" xlink:type="simple">1m</named-content>
            </td><td rowspan="1" colspan="1">Olinda Flume Road, Makawao, East Maui, USA, ex <tp:taxon-name><tp:taxon-name-part taxon-name-part-type="genus">Metrosideros</tp:taxon-name-part> <tp:taxon-name-part taxon-name-part-type="species">polymorpha</tp:taxon-name-part></tp:taxon-name>, 3 July 14, “Hi52-14” D. Percy leg. (<abbrev xmlns:xlink="http://www.w3.org/1999/xlink" content-type="institution" xlink:title="Natural History Museum, London, UK" id="ABBRID0EVYHK" xlink:type="simple">BMNH</abbrev>)</td><td rowspan="1" colspan="1">
              <named-content xmlns:xlink="http://www.w3.org/1999/xlink" content-type="dwc:verbatimCoordinates" xlink:type="simple"><named-content content-type="geo-json" specific-use="{&#34;type&#34;:&#34;Point&#34;,&#34;coordinates&#34;:[-156.250100,20.809900]}" id="NCID0EBZHK" xlink:type="simple">20.8099, -156.2501</named-content></named-content>
            </td><td rowspan="1" colspan="1">
              <ext-link xmlns:xlink="http://www.w3.org/1999/xlink" ext-link-type="gen" xlink:href="KY293838" xlink:type="simple">KY293838</ext-link>/<ext-link xmlns:xlink="http://www.w3.org/1999/xlink" ext-link-type="gen" xlink:href="KY294313" xlink:type="simple">KY294313</ext-link></td></tr><tr><td rowspan="1" colspan="1">other</td><td rowspan="1" colspan="1">
              <named-content xmlns:xlink="http://www.w3.org/1999/xlink" content-type="specimen-count" id="NCID0E2ZHK" xlink:type="simple">3m</named-content>, <named-content xmlns:xlink="http://www.w3.org/1999/xlink" content-type="specimen-count" id="NCID0E6ZHK" xlink:type="simple"><named-content content-type="specimen-count" id="NCID0EC1HK" xlink:type="simple">5f</named-content></named-content></td><td rowspan="1" colspan="1">same data as previous except: “Hi53-14” D. Percy leg. (<abbrev xmlns:xlink="http://www.w3.org/1999/xlink" content-type="institution" xlink:title="Natural History Museum, London, UK" id="ABBRID0EJ1HK" xlink:type="simple">BMNH</abbrev>)</td><td rowspan="1" colspan="1">
              <named-content xmlns:xlink="http://www.w3.org/1999/xlink" content-type="dwc:verbatimCoordinates" xlink:type="simple"><named-content content-type="geo-json" specific-use="{&#34;type&#34;:&#34;Point&#34;,&#34;coordinates&#34;:[-156.239800,20.810600]}" id="NCID0EV1HK" xlink:type="simple">20.8106, -156.2398</named-content></named-content>
            </td><td rowspan="1" colspan="1">
              <ext-link xmlns:xlink="http://www.w3.org/1999/xlink" ext-link-type="gen" xlink:href="KY293839" xlink:type="simple">KY293839-46</ext-link>/<ext-link xmlns:xlink="http://www.w3.org/1999/xlink" ext-link-type="gen" xlink:href="KY294314" xlink:type="simple">KY294314-21</ext-link></td></tr><tr><td rowspan="6" colspan="1">
              <tp:taxon-name><tp:taxon-name-part taxon-name-part-type="species">kupua</tp:taxon-name-part></tp:taxon-name>
            </td><td rowspan="1" colspan="1">holotype</td><td rowspan="1" colspan="1">m</td><td rowspan="1" colspan="1">Puu Kaeo, Honolua Valley, West Maui, USA, ex <tp:taxon-name><tp:taxon-name-part taxon-name-part-type="genus">Metrosideros</tp:taxon-name-part> <tp:taxon-name-part taxon-name-part-type="species">polymorpha</tp:taxon-name-part> <tp:taxon-name-part taxon-name-part-type="infraspecific-rank">var.</tp:taxon-name-part> <tp:taxon-name-part taxon-name-part-type="variety">glaberrima</tp:taxon-name-part></tp:taxon-name>, <named-content xmlns:xlink="http://www.w3.org/1999/xlink" content-type="date" id="NCID0EQ3HK" xlink:type="simple">23 July 2002</named-content>, ”428-02” D. Percy leg. (<abbrev xmlns:xlink="http://www.w3.org/1999/xlink" content-type="institution" xlink:title="Natural History Museum, London, UK" id="ABBRID0EU3HK" xlink:type="simple">BMNH</abbrev>)</td><td rowspan="1" colspan="1">
              <named-content xmlns:xlink="http://www.w3.org/1999/xlink" content-type="dwc:verbatimCoordinates" xlink:type="simple"><named-content content-type="geo-json" specific-use="{&#34;type&#34;:&#34;Point&#34;,&#34;coordinates&#34;:[-156.611000,20.958000]}" id="NCID0EA4HK" xlink:type="simple">20.9580, -156.6110</named-content></named-content>
            </td><td rowspan="1" colspan="1">−</td></tr><tr><td rowspan="1" colspan="1">paratypes</td><td rowspan="1" colspan="1">
              <named-content xmlns:xlink="http://www.w3.org/1999/xlink" content-type="specimen-count" id="NCID0EQ4HK" xlink:type="simple">4m</named-content>, <named-content xmlns:xlink="http://www.w3.org/1999/xlink" content-type="specimen-count" id="NCID0EU4HK" xlink:type="simple">6i</named-content></td><td rowspan="1" colspan="1">same data as holotype</td><td rowspan="1" colspan="1"/><td rowspan="1" colspan="1">
              <ext-link xmlns:xlink="http://www.w3.org/1999/xlink" ext-link-type="gen" xlink:href="KY293827" xlink:type="simple">KY293827-28</ext-link>
            </td></tr><tr><td rowspan="1" colspan="1">other</td><td rowspan="1" colspan="1">
              <named-content xmlns:xlink="http://www.w3.org/1999/xlink" content-type="specimen-count" id="NCID0EO5HK" xlink:type="simple">1m</named-content>, <named-content xmlns:xlink="http://www.w3.org/1999/xlink" content-type="specimen-count" id="NCID0ES5HK" xlink:type="simple">1f</named-content></td><td rowspan="1" colspan="1">Puu Kukui, boardwalk trail, West Maui, USA, ex <tp:taxon-name><tp:taxon-name-part taxon-name-part-type="genus">Metrosideros</tp:taxon-name-part> <tp:taxon-name-part taxon-name-part-type="species">polymorpha</tp:taxon-name-part></tp:taxon-name>, <named-content xmlns:xlink="http://www.w3.org/1999/xlink" content-type="date" id="NCID0ED6HK" xlink:type="simple">2 July 2014</named-content>, “Hi47-14” D. Percy leg. (<abbrev xmlns:xlink="http://www.w3.org/1999/xlink" content-type="institution" xlink:title="Natural History Museum, London, UK" id="ABBRID0EH6HK" xlink:type="simple">BMNH</abbrev>)</td><td rowspan="1" colspan="1">
              <named-content xmlns:xlink="http://www.w3.org/1999/xlink" content-type="dwc:verbatimCoordinates" xlink:type="simple"><named-content content-type="geo-json" specific-use="{&#34;type&#34;:&#34;Point&#34;,&#34;coordinates&#34;:[-156.614200,20.934200]}" id="NCID0ET6HK" xlink:type="simple">20.9342, -156.6142</named-content></named-content>
            </td><td rowspan="1" colspan="1">
              <ext-link xmlns:xlink="http://www.w3.org/1999/xlink" ext-link-type="gen" xlink:href="KY293822" xlink:type="simple">KY293822</ext-link>/<ext-link xmlns:xlink="http://www.w3.org/1999/xlink" ext-link-type="gen" xlink:href="KY294299" xlink:type="simple">KY294299</ext-link></td></tr><tr><td rowspan="1" colspan="1">other</td><td rowspan="1" colspan="1">
              <named-content xmlns:xlink="http://www.w3.org/1999/xlink" content-type="specimen-count" id="NCID0EOAAM" xlink:type="simple">1f</named-content>
            </td><td rowspan="1" colspan="1">same data as previous except: “Hi48-14” D. Percy leg. (<abbrev xmlns:xlink="http://www.w3.org/1999/xlink" content-type="institution" xlink:title="Natural History Museum, London, UK" id="ABBRID0EWAAM" xlink:type="simple">BMNH</abbrev>)</td><td rowspan="1" colspan="1">
              <named-content xmlns:xlink="http://www.w3.org/1999/xlink" content-type="dwc:verbatimCoordinates" xlink:type="simple"><named-content content-type="geo-json" specific-use="{&#34;type&#34;:&#34;Point&#34;,&#34;coordinates&#34;:[-156.613700,20.934300]}" id="NCID0ECBAM" xlink:type="simple">20.9343, -156.6137</named-content></named-content>
            </td><td rowspan="1" colspan="1">
              <ext-link xmlns:xlink="http://www.w3.org/1999/xlink" ext-link-type="gen" xlink:href="KY293823" xlink:type="simple">KY293823</ext-link>/<ext-link xmlns:xlink="http://www.w3.org/1999/xlink" ext-link-type="gen" xlink:href="KY294300" xlink:type="simple">KY294300</ext-link></td></tr><tr><td rowspan="1" colspan="1">other</td><td rowspan="1" colspan="1">
              <named-content xmlns:xlink="http://www.w3.org/1999/xlink" content-type="specimen-count" id="NCID0E3BAM" xlink:type="simple">1m</named-content>
            </td><td rowspan="1" colspan="1">same data as previous except: “Hi49-14” D. Percy leg. (<abbrev xmlns:xlink="http://www.w3.org/1999/xlink" content-type="institution" xlink:title="Natural History Museum, London, UK" id="ABBRID0EECAM" xlink:type="simple">BMNH</abbrev>)</td><td rowspan="1" colspan="1">
              <named-content xmlns:xlink="http://www.w3.org/1999/xlink" content-type="dwc:verbatimCoordinates" xlink:type="simple"><named-content content-type="geo-json" specific-use="{&#34;type&#34;:&#34;Point&#34;,&#34;coordinates&#34;:[-156.613200,20.933900]}" id="NCID0EQCAM" xlink:type="simple">20.9339, -156.6132</named-content></named-content>
            </td><td rowspan="1" colspan="1">−</td></tr><tr><td rowspan="1" colspan="1">other</td><td rowspan="1" colspan="1">
              <named-content xmlns:xlink="http://www.w3.org/1999/xlink" content-type="specimen-count" id="NCID0EADAM" xlink:type="simple">3m</named-content>
            </td><td rowspan="1" colspan="1">Olinda Flume Road, Makawao, East Maui, USA, ex <tp:taxon-name><tp:taxon-name-part taxon-name-part-type="genus">Metrosideros</tp:taxon-name-part> <tp:taxon-name-part taxon-name-part-type="species">polymorpha</tp:taxon-name-part></tp:taxon-name>, 3 July 14, “Hi52-14” D. Percy leg. (<abbrev xmlns:xlink="http://www.w3.org/1999/xlink" content-type="institution" xlink:title="Natural History Museum, London, UK" id="ABBRID0ESDAM" xlink:type="simple">BMNH</abbrev>)</td><td rowspan="1" colspan="1">
              <named-content xmlns:xlink="http://www.w3.org/1999/xlink" content-type="dwc:verbatimCoordinates" xlink:type="simple"><named-content content-type="geo-json" specific-use="{&#34;type&#34;:&#34;Point&#34;,&#34;coordinates&#34;:[-156.250100,20.809900]}" id="NCID0E5DAM" xlink:type="simple">20.8099, -156.2501</named-content></named-content>
            </td><td rowspan="1" colspan="1">
              <ext-link xmlns:xlink="http://www.w3.org/1999/xlink" ext-link-type="gen" xlink:href="KY293824" xlink:type="simple">KY293824</ext-link>/<ext-link xmlns:xlink="http://www.w3.org/1999/xlink" ext-link-type="gen" xlink:href="KY294301" xlink:type="simple">KY294301</ext-link></td></tr><tr><td rowspan="1" colspan="1">
              <tp:taxon-name><tp:taxon-name-part taxon-name-part-type="species">kupua</tp:taxon-name-part></tp:taxon-name>
            </td><td rowspan="1" colspan="1">other</td><td rowspan="1" colspan="1">
              <named-content xmlns:xlink="http://www.w3.org/1999/xlink" content-type="specimen-count" id="NCID0EFFAM" xlink:type="simple">1m</named-content>, <named-content xmlns:xlink="http://www.w3.org/1999/xlink" content-type="specimen-count" id="NCID0EJFAM" xlink:type="simple">3f</named-content></td><td rowspan="1" colspan="1">same data as previous except: “Hi53-14” D. Percy leg. (<abbrev xmlns:xlink="http://www.w3.org/1999/xlink" content-type="institution" xlink:title="Natural History Museum, London, UK" id="ABBRID0EQFAM" xlink:type="simple">BMNH</abbrev>)</td><td rowspan="1" colspan="1">
              <named-content xmlns:xlink="http://www.w3.org/1999/xlink" content-type="dwc:verbatimCoordinates" xlink:type="simple"><named-content content-type="geo-json" specific-use="{&#34;type&#34;:&#34;Point&#34;,&#34;coordinates&#34;:[-156.239800,20.810600]}" id="NCID0E3FAM" xlink:type="simple">20.8106, -156.2398</named-content></named-content>
            </td><td rowspan="1" colspan="1">
              <ext-link xmlns:xlink="http://www.w3.org/1999/xlink" ext-link-type="gen" xlink:href="KY293825" xlink:type="simple">KY293825-26</ext-link>/<ext-link xmlns:xlink="http://www.w3.org/1999/xlink" ext-link-type="gen" xlink:href="KY294302" xlink:type="simple">KY294302-03</ext-link></td></tr><tr><td rowspan="11" colspan="1">
              <tp:taxon-name><tp:taxon-name-part taxon-name-part-type="species">montgomeri</tp:taxon-name-part></tp:taxon-name>
            </td><td rowspan="1" colspan="1">holotype</td><td rowspan="1" colspan="1">m</td><td rowspan="1" colspan="1">Puu Kaeo, Honolua Valley, West Maui, USA, ex <tp:taxon-name><tp:taxon-name-part taxon-name-part-type="genus">Metrosideros</tp:taxon-name-part> <tp:taxon-name-part taxon-name-part-type="species">polymorpha</tp:taxon-name-part> <tp:taxon-name-part taxon-name-part-type="infraspecific-rank">var.</tp:taxon-name-part> <tp:taxon-name-part taxon-name-part-type="variety">glaberrima</tp:taxon-name-part></tp:taxon-name>, <named-content xmlns:xlink="http://www.w3.org/1999/xlink" content-type="date" id="NCID0EXHAM" xlink:type="simple">23 July 2002</named-content>, “428-02” D. Percy leg. (<abbrev xmlns:xlink="http://www.w3.org/1999/xlink" content-type="institution" xlink:title="Natural History Museum, London, UK" id="ABBRID0E2HAM" xlink:type="simple">BMNH</abbrev>)</td><td rowspan="1" colspan="1">
              <named-content xmlns:xlink="http://www.w3.org/1999/xlink" content-type="dwc:verbatimCoordinates" xlink:type="simple"><named-content content-type="geo-json" specific-use="{&#34;type&#34;:&#34;Point&#34;,&#34;coordinates&#34;:[-156.611000,20.958000]}" id="NCID0EHIAM" xlink:type="simple">20.9580, -156.6110</named-content></named-content>
            </td><td rowspan="1" colspan="1">−</td></tr><tr><td rowspan="1" colspan="1">paratypes</td><td rowspan="1" colspan="1">
              <named-content xmlns:xlink="http://www.w3.org/1999/xlink" content-type="specimen-count" id="NCID0EXIAM" xlink:type="simple">11m</named-content>, <named-content xmlns:xlink="http://www.w3.org/1999/xlink" content-type="specimen-count" id="NCID0E2IAM" xlink:type="simple">11f</named-content>, <named-content xmlns:xlink="http://www.w3.org/1999/xlink" content-type="specimen-count" id="NCID0E6IAM" xlink:type="simple">55i</named-content></td><td rowspan="1" colspan="1">same data as holotype</td><td rowspan="1" colspan="1"/><td rowspan="1" colspan="1">
              <ext-link xmlns:xlink="http://www.w3.org/1999/xlink" ext-link-type="gen" xlink:href="KY293895" xlink:type="simple">KY293895-96</ext-link>/<ext-link xmlns:xlink="http://www.w3.org/1999/xlink" ext-link-type="gen" xlink:href="KY294370" xlink:type="simple">KY294370</ext-link></td></tr><tr><td rowspan="1" colspan="1">other</td><td rowspan="1" colspan="1">
              <named-content xmlns:xlink="http://www.w3.org/1999/xlink" content-type="specimen-count" id="NCID0E4JAM" xlink:type="simple">4m</named-content>
            </td><td rowspan="1" colspan="1">Olinda Flume Road, Makawao, East Maui, USA, ex <tp:taxon-name><tp:taxon-name-part taxon-name-part-type="genus">Metrosideros</tp:taxon-name-part> <tp:taxon-name-part taxon-name-part-type="species">polymorpha</tp:taxon-name-part></tp:taxon-name>, <named-content xmlns:xlink="http://www.w3.org/1999/xlink" content-type="date" id="NCID0EPKAM" xlink:type="simple">25 July 2002</named-content>, “429-02” D. Percy leg. (<abbrev xmlns:xlink="http://www.w3.org/1999/xlink" content-type="institution" xlink:title="Natural History Museum, London, UK" id="ABBRID0ETKAM" xlink:type="simple">BMNH</abbrev>)</td><td rowspan="1" colspan="1">
              <named-content xmlns:xlink="http://www.w3.org/1999/xlink" content-type="dwc:verbatimCoordinates" xlink:type="simple"><named-content content-type="geo-json" specific-use="{&#34;type&#34;:&#34;Point&#34;,&#34;coordinates&#34;:[-156.260800,20.804700]}" id="NCID0E6KAM" xlink:type="simple">20.8047, -156.2608</named-content></named-content>
            </td><td rowspan="1" colspan="1">
              <ext-link xmlns:xlink="http://www.w3.org/1999/xlink" ext-link-type="gen" xlink:href="KY293897" xlink:type="simple">KY293897</ext-link>/<ext-link xmlns:xlink="http://www.w3.org/1999/xlink" ext-link-type="gen" xlink:href="KY294371" xlink:type="simple">KY294371</ext-link></td></tr><tr><td rowspan="1" colspan="1">other</td><td rowspan="1" colspan="1">
              <named-content xmlns:xlink="http://www.w3.org/1999/xlink" content-type="specimen-count" id="NCID0EZLAM" xlink:type="simple">
                <named-content content-type="specimen-count" id="NCID0E4LAM" xlink:type="simple">11i</named-content>
              </named-content>
            </td><td rowspan="1" colspan="1">Puu Kukui, boardwalk trail, West Maui, USA, ex <tp:taxon-name><tp:taxon-name-part taxon-name-part-type="genus">Metrosideros</tp:taxon-name-part> <tp:taxon-name-part taxon-name-part-type="species">polymorpha</tp:taxon-name-part></tp:taxon-name>, <named-content xmlns:xlink="http://www.w3.org/1999/xlink" content-type="date" id="NCID0EQMAM" xlink:type="simple">2 July 2014</named-content>, “Hi45-14” D. Percy leg. (<abbrev xmlns:xlink="http://www.w3.org/1999/xlink" content-type="institution" xlink:title="Natural History Museum, London, UK" id="ABBRID0EUMAM" xlink:type="simple">BMNH</abbrev>)</td><td rowspan="1" colspan="1">
              <named-content xmlns:xlink="http://www.w3.org/1999/xlink" content-type="dwc:verbatimCoordinates" xlink:type="simple"><named-content content-type="geo-json" specific-use="{&#34;type&#34;:&#34;Point&#34;,&#34;coordinates&#34;:[-156.616400,20.934400]}" id="NCID0EANAM" xlink:type="simple">20.9344, -156.6164</named-content></named-content>
            </td><td rowspan="1" colspan="1">
              <ext-link xmlns:xlink="http://www.w3.org/1999/xlink" ext-link-type="gen" xlink:href="KY293875" xlink:type="simple">KY293875</ext-link>/<ext-link xmlns:xlink="http://www.w3.org/1999/xlink" ext-link-type="gen" xlink:href="KY294350" xlink:type="simple">KY294350</ext-link></td></tr><tr><td rowspan="1" colspan="1">other</td><td rowspan="1" colspan="1">
              <named-content xmlns:xlink="http://www.w3.org/1999/xlink" content-type="specimen-count" id="NCID0E1NAM" xlink:type="simple">1f</named-content>, <named-content xmlns:xlink="http://www.w3.org/1999/xlink" content-type="specimen-count" id="NCID0E5NAM" xlink:type="simple">3i</named-content></td><td rowspan="1" colspan="1">same data as previous except: “Hi46-14” D. Percy leg. (<abbrev xmlns:xlink="http://www.w3.org/1999/xlink" content-type="institution" xlink:title="Natural History Museum, London, UK" id="ABBRID0EFOAM" xlink:type="simple">BMNH</abbrev>)</td><td rowspan="1" colspan="1">
              <named-content xmlns:xlink="http://www.w3.org/1999/xlink" content-type="dwc:verbatimCoordinates" xlink:type="simple"><named-content content-type="geo-json" specific-use="{&#34;type&#34;:&#34;Point&#34;,&#34;coordinates&#34;:[-156.614700,20.934200]}" id="NCID0EROAM" xlink:type="simple">20.9342, -156.6147</named-content></named-content>
            </td><td rowspan="1" colspan="1">−</td></tr><tr><td rowspan="1" colspan="1">other</td><td rowspan="1" colspan="1">
              <named-content xmlns:xlink="http://www.w3.org/1999/xlink" content-type="specimen-count" id="NCID0EBPAM" xlink:type="simple">7m</named-content>, <named-content xmlns:xlink="http://www.w3.org/1999/xlink" content-type="specimen-count" id="NCID0EFPAM" xlink:type="simple">2f</named-content></td><td rowspan="1" colspan="1">same data as previous except: “Hi47-14” D. Percy leg. (<abbrev xmlns:xlink="http://www.w3.org/1999/xlink" content-type="institution" xlink:title="Natural History Museum, London, UK" id="ABBRID0EMPAM" xlink:type="simple">BMNH</abbrev>)</td><td rowspan="1" colspan="1">
              <named-content xmlns:xlink="http://www.w3.org/1999/xlink" content-type="dwc:verbatimCoordinates" xlink:type="simple"><named-content content-type="geo-json" specific-use="{&#34;type&#34;:&#34;Point&#34;,&#34;coordinates&#34;:[-156.614200,20.934200]}" id="NCID0EYPAM" xlink:type="simple">20.9342, -156.6142</named-content></named-content>
            </td><td rowspan="1" colspan="1">
              <ext-link xmlns:xlink="http://www.w3.org/1999/xlink" ext-link-type="gen" xlink:href="KY293876" xlink:type="simple">KY293876-79</ext-link>/<ext-link xmlns:xlink="http://www.w3.org/1999/xlink" ext-link-type="gen" xlink:href="KY294351" xlink:type="simple">KY294351-54</ext-link></td></tr><tr><td rowspan="1" colspan="1">other</td><td rowspan="1" colspan="1">
              <named-content xmlns:xlink="http://www.w3.org/1999/xlink" content-type="specimen-count" id="NCID0ESQAM" xlink:type="simple">3m</named-content>
            </td><td rowspan="1" colspan="1">same data as previous except: “Hi48-14” D. Percy leg. (<abbrev xmlns:xlink="http://www.w3.org/1999/xlink" content-type="institution" xlink:title="Natural History Museum, London, UK" id="ABBRID0E1QAM" xlink:type="simple">BMNH</abbrev>)</td><td rowspan="1" colspan="1">
              <named-content xmlns:xlink="http://www.w3.org/1999/xlink" content-type="dwc:verbatimCoordinates" xlink:type="simple"><named-content content-type="geo-json" specific-use="{&#34;type&#34;:&#34;Point&#34;,&#34;coordinates&#34;:[-156.613700,20.934300]}" id="NCID0EGRAM" xlink:type="simple">20.9343, -156.6137</named-content></named-content>
            </td><td rowspan="1" colspan="1">
              <ext-link xmlns:xlink="http://www.w3.org/1999/xlink" ext-link-type="gen" xlink:href="KY293880" xlink:type="simple">KY293880-82</ext-link>/<ext-link xmlns:xlink="http://www.w3.org/1999/xlink" ext-link-type="gen" xlink:href="KY294355" xlink:type="simple">KY294355-57</ext-link></td></tr><tr><td rowspan="1" colspan="1">other</td><td rowspan="1" colspan="1">
              <named-content xmlns:xlink="http://www.w3.org/1999/xlink" content-type="specimen-count" id="NCID0EASAM" xlink:type="simple">1m</named-content>, <named-content xmlns:xlink="http://www.w3.org/1999/xlink" content-type="specimen-count" id="NCID0EESAM" xlink:type="simple">8f</named-content></td><td rowspan="1" colspan="1">same data as previous except: “Hi49-14” D. Percy leg. (<abbrev xmlns:xlink="http://www.w3.org/1999/xlink" content-type="institution" xlink:title="Natural History Museum, London, UK" id="ABBRID0ELSAM" xlink:type="simple">BMNH</abbrev>)</td><td rowspan="1" colspan="1">
              <named-content xmlns:xlink="http://www.w3.org/1999/xlink" content-type="dwc:verbatimCoordinates" xlink:type="simple"><named-content content-type="geo-json" specific-use="{&#34;type&#34;:&#34;Point&#34;,&#34;coordinates&#34;:[-156.613200,20.933900]}" id="NCID0EXSAM" xlink:type="simple">20.9339, -156.6132</named-content></named-content>
            </td><td rowspan="1" colspan="1">
              <ext-link xmlns:xlink="http://www.w3.org/1999/xlink" ext-link-type="gen" xlink:href="KY293883" xlink:type="simple">KY293883-84</ext-link>/<ext-link xmlns:xlink="http://www.w3.org/1999/xlink" ext-link-type="gen" xlink:href="KY294358" xlink:type="simple">KY294358-59</ext-link></td></tr><tr><td rowspan="1" colspan="1">other</td><td rowspan="1" colspan="1">
              <named-content xmlns:xlink="http://www.w3.org/1999/xlink" content-type="specimen-count" id="NCID0ERTAM" xlink:type="simple">1m</named-content>, <named-content xmlns:xlink="http://www.w3.org/1999/xlink" content-type="specimen-count" id="NCID0EVTAM" xlink:type="simple">2f</named-content></td><td rowspan="1" colspan="1">same data as previous except: “Hi51-14” D. Percy leg. (<abbrev xmlns:xlink="http://www.w3.org/1999/xlink" content-type="institution" xlink:title="Natural History Museum, London, UK" id="ABBRID0E3TAM" xlink:type="simple">BMNH</abbrev>)</td><td rowspan="1" colspan="1">
              <named-content xmlns:xlink="http://www.w3.org/1999/xlink" content-type="dwc:verbatimCoordinates" xlink:type="simple"><named-content content-type="geo-json" specific-use="{&#34;type&#34;:&#34;Point&#34;,&#34;coordinates&#34;:[-156.609600,20.929700]}" id="NCID0EIUAM" xlink:type="simple">20.9297, -156.6096</named-content></named-content>
            </td><td rowspan="1" colspan="1">
              <ext-link xmlns:xlink="http://www.w3.org/1999/xlink" ext-link-type="gen" xlink:href="KY293885" xlink:type="simple">KY293885-86</ext-link>/<ext-link xmlns:xlink="http://www.w3.org/1999/xlink" ext-link-type="gen" xlink:href="KY294360" xlink:type="simple">KY294360-61</ext-link></td></tr><tr><td rowspan="1" colspan="1">other</td><td rowspan="1" colspan="1">
              <named-content xmlns:xlink="http://www.w3.org/1999/xlink" content-type="specimen-count" id="NCID0ECVAM" xlink:type="simple">10m</named-content>, <named-content xmlns:xlink="http://www.w3.org/1999/xlink" content-type="specimen-count" id="NCID0EGVAM" xlink:type="simple">8f</named-content></td><td rowspan="1" colspan="1">Olinda Flume Road, Makawao, East Maui, USA, ex <tp:taxon-name><tp:taxon-name-part taxon-name-part-type="genus">Metrosideros</tp:taxon-name-part> <tp:taxon-name-part taxon-name-part-type="species">polymorpha</tp:taxon-name-part></tp:taxon-name>, 3 July 14, “Hi52-14” D. Percy leg. (<abbrev xmlns:xlink="http://www.w3.org/1999/xlink" content-type="institution" xlink:title="Natural History Museum, London, UK" id="ABBRID0EXVAM" xlink:type="simple">BMNH</abbrev>)</td><td rowspan="1" colspan="1">
              <named-content xmlns:xlink="http://www.w3.org/1999/xlink" content-type="dwc:verbatimCoordinates" xlink:type="simple"><named-content content-type="geo-json" specific-use="{&#34;type&#34;:&#34;Point&#34;,&#34;coordinates&#34;:[-156.250100,20.809900]}" id="NCID0EDWAM" xlink:type="simple">20.8099, -156.2501</named-content></named-content>
            </td><td rowspan="1" colspan="1">
              <ext-link xmlns:xlink="http://www.w3.org/1999/xlink" ext-link-type="gen" xlink:href="KY293887" xlink:type="simple">KY293887-93</ext-link>/<ext-link xmlns:xlink="http://www.w3.org/1999/xlink" ext-link-type="gen" xlink:href="KY294362" xlink:type="simple">KY294362-68</ext-link></td></tr><tr><td rowspan="1" colspan="1">other</td><td rowspan="1" colspan="1">
              <named-content xmlns:xlink="http://www.w3.org/1999/xlink" content-type="specimen-count" id="NCID0E4WAM" xlink:type="simple">2m</named-content>, <named-content xmlns:xlink="http://www.w3.org/1999/xlink" content-type="specimen-count" id="NCID0EBXAM" xlink:type="simple">1f</named-content></td><td rowspan="1" colspan="1">same data as previous except: “Hi53-14” D. Percy leg. (<abbrev xmlns:xlink="http://www.w3.org/1999/xlink" content-type="institution" xlink:title="Natural History Museum, London, UK" id="ABBRID0EIXAM" xlink:type="simple">BMNH</abbrev>)</td><td rowspan="1" colspan="1">
              <named-content xmlns:xlink="http://www.w3.org/1999/xlink" content-type="dwc:verbatimCoordinates" xlink:type="simple"><named-content content-type="geo-json" specific-use="{&#34;type&#34;:&#34;Point&#34;,&#34;coordinates&#34;:[-156.239800,20.810600]}" id="NCID0EUXAM" xlink:type="simple">20.8106, -156.2398</named-content></named-content>
            </td><td rowspan="1" colspan="1">
              <ext-link xmlns:xlink="http://www.w3.org/1999/xlink" ext-link-type="gen" xlink:href="KY293894" xlink:type="simple">KY293894</ext-link>/<ext-link xmlns:xlink="http://www.w3.org/1999/xlink" ext-link-type="gen" xlink:href="KY294369" xlink:type="simple">KY294369</ext-link></td></tr><tr><td rowspan="3" colspan="1">
              <tp:taxon-name><tp:taxon-name-part taxon-name-part-type="species">hawaiiensis</tp:taxon-name-part></tp:taxon-name>
            </td><td rowspan="1" colspan="1">holotype</td><td rowspan="1" colspan="1">m (?)</td><td rowspan="1" colspan="1">Kilauea, near Volcano, 4000ft, Hawaii, USA, <named-content xmlns:xlink="http://www.w3.org/1999/xlink" content-type="date" id="NCID0E5YAM" xlink:type="simple">21 August 1917</named-content>, #5517 W. Giffard leg. (<named-content xmlns:xlink="http://www.w3.org/1999/xlink" content-type="dwc:institutional_code" xlink:type="simple">BPBM</named-content>)</td><td rowspan="1" colspan="1">−</td><td rowspan="1" colspan="1">−</td></tr><tr><td rowspan="1" colspan="1">other</td><td rowspan="1" colspan="1">
              <named-content xmlns:xlink="http://www.w3.org/1999/xlink" content-type="specimen-count" id="NCID0EVZAM" xlink:type="simple">3i</named-content>
            </td><td rowspan="1" colspan="1">Kilauea, Hawaii, USA, ex <tp:taxon-name><tp:taxon-name-part taxon-name-part-type="genus">Metrosideros</tp:taxon-name-part></tp:taxon-name>, <named-content xmlns:xlink="http://www.w3.org/1999/xlink" content-type="date" id="NCID0ED1AM" xlink:type="simple">July <named-content content-type="specimen-count" id="NCID0EH1AM" xlink:type="simple">1973</named-content>, J</named-content>. Beardsley leg. (<named-content xmlns:xlink="http://www.w3.org/1999/xlink" content-type="dwc:institutional_code" xlink:type="simple">BPBM</named-content>)</td><td rowspan="1" colspan="1">−</td><td rowspan="1" colspan="1">−</td></tr><tr><td rowspan="1" colspan="1">other</td><td rowspan="1" colspan="1">
              <named-content xmlns:xlink="http://www.w3.org/1999/xlink" content-type="specimen-count" id="NCID0E61AM" xlink:type="simple">1m</named-content>, <named-content xmlns:xlink="http://www.w3.org/1999/xlink" content-type="specimen-count" id="NCID0ED2AM" xlink:type="simple">2f</named-content></td><td rowspan="1" colspan="1">Southern Belt road (93-95 mile marker to Hilo), Hawaii, USA, <tp:taxon-name><tp:taxon-name-part taxon-name-part-type="genus">Metrosideros</tp:taxon-name-part> <tp:taxon-name-part taxon-name-part-type="species">polymorpha</tp:taxon-name-part> <tp:taxon-name-part taxon-name-part-type="infraspecific-rank">var.</tp:taxon-name-part> <tp:taxon-name-part taxon-name-part-type="variety">polymorpha</tp:taxon-name-part></tp:taxon-name>, <named-content xmlns:xlink="http://www.w3.org/1999/xlink" content-type="date" id="NCID0E22AM" xlink:type="simple">29 May 2002</named-content>, “386/387-02” D. Percy leg. (<abbrev xmlns:xlink="http://www.w3.org/1999/xlink" content-type="institution" xlink:title="Natural History Museum, London, UK" id="ABBRID0E62AM" xlink:type="simple">BMNH</abbrev>)</td><td rowspan="1" colspan="1">
              <named-content xmlns:xlink="http://www.w3.org/1999/xlink" content-type="dwc:verbatimCoordinates" xlink:type="simple"><named-content content-type="geo-json" specific-use="{&#34;type&#34;:&#34;Point&#34;,&#34;coordinates&#34;:[-155.875000,19.268000]}" id="NCID0EL3AM" xlink:type="simple">19.2680, -155.8750</named-content></named-content>
            </td><td rowspan="1" colspan="1">
              <ext-link xmlns:xlink="http://www.w3.org/1999/xlink" ext-link-type="gen" xlink:href="KY293777" xlink:type="simple">KY293777</ext-link>/<ext-link xmlns:xlink="http://www.w3.org/1999/xlink" ext-link-type="gen" xlink:href="KY294256" xlink:type="simple">KY294256</ext-link></td></tr><tr><td rowspan="15" colspan="1">
              <tp:taxon-name><tp:taxon-name-part taxon-name-part-type="species">hawaiiensis</tp:taxon-name-part></tp:taxon-name>
            </td><td rowspan="1" colspan="1">other</td><td rowspan="1" colspan="1">
              <named-content xmlns:xlink="http://www.w3.org/1999/xlink" content-type="specimen-count" id="NCID0ES4AM" xlink:type="simple">1m</named-content>, <named-content xmlns:xlink="http://www.w3.org/1999/xlink" content-type="specimen-count" id="NCID0EW4AM" xlink:type="simple">3f</named-content></td><td rowspan="1" colspan="1">Southern Belt road (91 mile marker to Hilo), Hawaii, USA, <tp:taxon-name><tp:taxon-name-part taxon-name-part-type="genus">Metrosideros</tp:taxon-name-part> <tp:taxon-name-part taxon-name-part-type="species">polymorpha</tp:taxon-name-part> <tp:taxon-name-part taxon-name-part-type="infraspecific-rank">var.</tp:taxon-name-part> <tp:taxon-name-part taxon-name-part-type="variety">polymorpha</tp:taxon-name-part></tp:taxon-name>, <named-content xmlns:xlink="http://www.w3.org/1999/xlink" content-type="date" id="NCID0EO5AM" xlink:type="simple">29 May 2002</named-content>, “388-02” D. Percy leg. (<abbrev xmlns:xlink="http://www.w3.org/1999/xlink" content-type="institution" xlink:title="Natural History Museum, London, UK" id="ABBRID0ES5AM" xlink:type="simple">BMNH</abbrev>)</td><td rowspan="1" colspan="1">
              <named-content xmlns:xlink="http://www.w3.org/1999/xlink" content-type="dwc:verbatimCoordinates" xlink:type="simple"><named-content content-type="geo-json" specific-use="{&#34;type&#34;:&#34;Point&#34;,&#34;coordinates&#34;:[-155.877000,19.240000]}" id="NCID0E55AM" xlink:type="simple">19.2400, -155.8770</named-content></named-content>
            </td><td rowspan="1" colspan="1">
              <ext-link xmlns:xlink="http://www.w3.org/1999/xlink" ext-link-type="gen" xlink:href="KY293772" xlink:type="simple">KY293772</ext-link>/<ext-link xmlns:xlink="http://www.w3.org/1999/xlink" ext-link-type="gen" xlink:href="KY294251" xlink:type="simple">KY294251</ext-link></td></tr><tr><td rowspan="1" colspan="1">other</td><td rowspan="1" colspan="1">
              <named-content xmlns:xlink="http://www.w3.org/1999/xlink" content-type="specimen-count" id="NCID0EY6AM" xlink:type="simple">
                <named-content content-type="specimen-count" id="NCID0E36AM" xlink:type="simple">5f</named-content>
              </named-content>
            </td><td rowspan="1" colspan="1">Kipuka Puaulu (Bird Park), Hawaii, USA, ex <tp:taxon-name><tp:taxon-name-part taxon-name-part-type="genus">Metrosideros</tp:taxon-name-part> <tp:taxon-name-part taxon-name-part-type="species">polymorpha</tp:taxon-name-part> <tp:taxon-name-part taxon-name-part-type="infraspecific-rank">var.</tp:taxon-name-part> <tp:taxon-name-part taxon-name-part-type="variety">polymorpha</tp:taxon-name-part></tp:taxon-name>, <named-content xmlns:xlink="http://www.w3.org/1999/xlink" content-type="date" id="NCID0EWABM" xlink:type="simple">17 July 2002</named-content>, “Hi415-02” D. Percy leg. (<abbrev xmlns:xlink="http://www.w3.org/1999/xlink" content-type="institution" xlink:title="Natural History Museum, London, UK" id="ABBRID0E1ABM" xlink:type="simple">BMNH</abbrev>)</td><td rowspan="1" colspan="1">
              <named-content xmlns:xlink="http://www.w3.org/1999/xlink" content-type="dwc:verbatimCoordinates" xlink:type="simple"><named-content content-type="geo-json" specific-use="{&#34;type&#34;:&#34;Point&#34;,&#34;coordinates&#34;:[-155.303200,19.437300]}" id="NCID0EGBBM" xlink:type="simple">19.4373, -155.3032</named-content></named-content>
            </td><td rowspan="1" colspan="1">−</td></tr><tr><td rowspan="1" colspan="1">other</td><td rowspan="1" colspan="1">
              <named-content xmlns:xlink="http://www.w3.org/1999/xlink" content-type="specimen-count" id="NCID0EWBBM" xlink:type="simple">2m</named-content>, <named-content xmlns:xlink="http://www.w3.org/1999/xlink" content-type="specimen-count" id="NCID0E1BBM" xlink:type="simple">2f</named-content></td><td rowspan="1" colspan="1">Tree Planting Road, off Saddle Road, Hawaii, USA, ex <tp:taxon-name><tp:taxon-name-part taxon-name-part-type="genus">Metrosideros</tp:taxon-name-part> <tp:taxon-name-part taxon-name-part-type="species">polymorpha</tp:taxon-name-part> <tp:taxon-name-part taxon-name-part-type="infraspecific-rank">var.</tp:taxon-name-part> <tp:taxon-name-part taxon-name-part-type="variety">polymorpha</tp:taxon-name-part></tp:taxon-name>, <named-content xmlns:xlink="http://www.w3.org/1999/xlink" content-type="date" id="NCID0ESCBM" xlink:type="simple">18 July 2002</named-content>, “418-02” D. Percy leg. (<abbrev xmlns:xlink="http://www.w3.org/1999/xlink" content-type="institution" xlink:title="Natural History Museum, London, UK" id="ABBRID0EWCBM" xlink:type="simple">BMNH</abbrev>)</td><td rowspan="1" colspan="1">
              <named-content xmlns:xlink="http://www.w3.org/1999/xlink" content-type="dwc:verbatimCoordinates" xlink:type="simple"><named-content content-type="geo-json" specific-use="{&#34;type&#34;:&#34;Point&#34;,&#34;coordinates&#34;:[-155.295100,19.683400]}" id="NCID0ECDBM" xlink:type="simple">19.6834, -155.2951</named-content></named-content>
            </td><td rowspan="1" colspan="1">−</td></tr><tr><td rowspan="1" colspan="1">other</td><td rowspan="1" colspan="1">
              <named-content xmlns:xlink="http://www.w3.org/1999/xlink" content-type="specimen-count" id="NCID0ESDBM" xlink:type="simple">1f</named-content>
            </td><td rowspan="1" colspan="1">Southern Belt road (34 mile marker to Hilo), Hawaii, USA, <tp:taxon-name><tp:taxon-name-part taxon-name-part-type="genus">Metrosideros</tp:taxon-name-part> <tp:taxon-name-part taxon-name-part-type="species">polymorpha</tp:taxon-name-part> <tp:taxon-name-part taxon-name-part-type="infraspecific-rank">var.</tp:taxon-name-part> <tp:taxon-name-part taxon-name-part-type="variety">incana</tp:taxon-name-part></tp:taxon-name>, <named-content xmlns:xlink="http://www.w3.org/1999/xlink" content-type="date" id="NCID0ELEBM" xlink:type="simple">19 July 2002</named-content>, “420-02” D. Percy leg. (<abbrev xmlns:xlink="http://www.w3.org/1999/xlink" content-type="institution" xlink:title="Natural History Museum, London, UK" id="ABBRID0EPEBM" xlink:type="simple">BMNH</abbrev>)</td><td rowspan="1" colspan="1">
              <named-content xmlns:xlink="http://www.w3.org/1999/xlink" content-type="dwc:verbatimCoordinates" xlink:type="simple"><named-content content-type="geo-json" specific-use="{&#34;type&#34;:&#34;Point&#34;,&#34;coordinates&#34;:[-155.420000,19.295000]}" id="NCID0E2EBM" xlink:type="simple">19.2950, -155.4200</named-content></named-content>
            </td><td rowspan="1" colspan="1">−</td></tr><tr><td rowspan="1" colspan="1">other</td><td rowspan="1" colspan="1">
              <named-content xmlns:xlink="http://www.w3.org/1999/xlink" content-type="specimen-count" id="NCID0ELFBM" xlink:type="simple">3m</named-content>, <named-content xmlns:xlink="http://www.w3.org/1999/xlink" content-type="specimen-count" id="NCID0EPFBM" xlink:type="simple">3f</named-content></td><td rowspan="1" colspan="1">1868 lava flow, near Kahuku Ranch, SW Hawaii, USA, ex <tp:taxon-name><tp:taxon-name-part taxon-name-part-type="genus">Metrosideros</tp:taxon-name-part> <tp:taxon-name-part taxon-name-part-type="species">polymorpha</tp:taxon-name-part> <tp:taxon-name-part taxon-name-part-type="infraspecific-rank">var.</tp:taxon-name-part> <tp:taxon-name-part taxon-name-part-type="variety">incana</tp:taxon-name-part></tp:taxon-name>, <named-content xmlns:xlink="http://www.w3.org/1999/xlink" content-type="date" id="NCID0EHGBM" xlink:type="simple">9 July 2002</named-content>, “421-02” D. Percy leg. (<abbrev xmlns:xlink="http://www.w3.org/1999/xlink" content-type="institution" xlink:title="Natural History Museum, London, UK" id="ABBRID0ELGBM" xlink:type="simple">BMNH</abbrev>)</td><td rowspan="1" colspan="1">
              <named-content xmlns:xlink="http://www.w3.org/1999/xlink" content-type="dwc:verbatimCoordinates" xlink:type="simple"><named-content content-type="geo-json" specific-use="{&#34;type&#34;:&#34;Point&#34;,&#34;coordinates&#34;:[-155.695000,19.060000]}" id="NCID0EXGBM" xlink:type="simple">19.0600, -155.6950</named-content></named-content>
            </td><td rowspan="1" colspan="1">−</td></tr><tr><td rowspan="1" colspan="1">other</td><td rowspan="1" colspan="1">
              <named-content xmlns:xlink="http://www.w3.org/1999/xlink" content-type="specimen-count" id="NCID0EHHBM" xlink:type="simple">1f</named-content>
            </td><td rowspan="1" colspan="1">Olaa Forest, Hawaii, USA, ex <tp:taxon-name><tp:taxon-name-part taxon-name-part-type="genus">Metrosideros</tp:taxon-name-part> <tp:taxon-name-part taxon-name-part-type="species">polymorpha</tp:taxon-name-part></tp:taxon-name>, <named-content xmlns:xlink="http://www.w3.org/1999/xlink" content-type="date" id="NCID0EZHBM" xlink:type="simple">27 July 2002</named-content>, “434-02” D. Percy leg. (<abbrev xmlns:xlink="http://www.w3.org/1999/xlink" content-type="institution" xlink:title="Natural History Museum, London, UK" id="ABBRID0E4HBM" xlink:type="simple">BMNH</abbrev>)</td><td rowspan="1" colspan="1">
              <named-content xmlns:xlink="http://www.w3.org/1999/xlink" content-type="dwc:verbatimCoordinates" xlink:type="simple"><named-content content-type="geo-json" specific-use="{&#34;type&#34;:&#34;Point&#34;,&#34;coordinates&#34;:[-155.204100,19.449600]}" id="NCID0EJIBM" xlink:type="simple">19.4496, -155.2041</named-content></named-content>
            </td><td rowspan="1" colspan="1">−</td></tr><tr><td rowspan="1" colspan="1">other</td><td rowspan="1" colspan="1">
              <named-content xmlns:xlink="http://www.w3.org/1999/xlink" content-type="specimen-count" id="NCID0EZIBM" xlink:type="simple">2f</named-content>
[truncated: 181,535 more chars]
