# Supplementary material for: Making the most of your host: the Metrosideros-feeding psyllids (Hemiptera, Psylloidea) of the Hawaiian Islands
Source: Zookeys. 2017 Jan 31;(649):1–163. doi: 10.3897/zookeys.649.10213 (PMC5345378; doi:10.3897/zookeys.649.10213)
Supplement: XML Treatment for Pariaconus pullatus [file zookeys.649.10213-treatment29.xml]

<!DOCTYPE tp:taxon-treatment
  PUBLIC "-//TaxonX//DTD Taxonomic Treatment Publishing DTD v0 20100105//EN" "tax-treatment-NSO.dtd">
<tp:taxon-treatment xmlns:tp="http://www.plazi.org/taxpub"><tp:treatment-meta><kwd-group><label>Taxon classification</label><kwd><named-content content-type="kingdom">Animalia</named-content></kwd><kwd><named-content content-type="order">Hemiptera</named-content></kwd><kwd><named-content content-type="family">Triozidae</named-content></kwd></kwd-group><mixed-citation publication-type="journal"><person-group><name><surname>Percy</surname><given-names>Diana M.</given-names></name></person-group><article-title>Making the most of your host: the <italic><tp:taxon-name><tp:taxon-name-part taxon-name-part-type="genus">Metrosideros</tp:taxon-name-part></tp:taxon-name></italic>-feeding psyllids (<tp:taxon-name><tp:taxon-name-part taxon-name-part-type="order">Hemiptera</tp:taxon-name-part></tp:taxon-name>, <tp:taxon-name><tp:taxon-name-part taxon-name-part-type="superfamily">Psylloidea</tp:taxon-name-part></tp:taxon-name>) of the Hawaiian Islands</article-title><source>Zookeys</source><day>31</day><month>1</month><year>2017</year><volume>2017</volume><issue>649</issue><fpage>1</fpage><lpage>163</lpage><pub-id pub-id-type="doi">10.3897/zookeys.649.10213</pub-id></mixed-citation></tp:treatment-meta><tp:nomenclature><tp:taxon-name>
                <tp:taxon-name-part taxon-name-part-type="genus">Pariaconus</tp:taxon-name-part>
                <tp:taxon-name-part taxon-name-part-type="species">pullatus</tp:taxon-name-part>
              </tp:taxon-name><tp:taxon-authority>(Crawford, 1918)</tp:taxon-authority><tp:taxon-status xmlns:xlink="http://www.w3.org/1999/xlink" xlink:type="simple">comb. n.</tp:taxon-status><tp:nomenclature-citation-list><tp:nomenclature-citation><tp:taxon-name>
                    <tp:taxon-name-part taxon-name-part-type="genus">Trioza</tp:taxon-name-part> <tp:taxon-name-part taxon-name-part-type="species">pullata</tp:taxon-name-part></tp:taxon-name><comment>Crawford, 1918: 444</comment></tp:nomenclature-citation></tp:nomenclature-citation-list></tp:nomenclature><tp:treatment-sec sec-type="comments" id="SECID0ED1TO"><title>Comments.</title><p>No new material was collected during this study. Below is a summary of the description from <xref ref-type="bibr" rid="B20">Crawford (1918)</xref> who considered this, “an incipient species derived from <tp:taxon-name><tp:taxon-name-part taxon-name-part-type="genus">Trioza</tp:taxon-name-part> <tp:taxon-name-part taxon-name-part-type="species">lanaiensis</tp:taxon-name-part></tp:taxon-name>”. Additional specimens are needed to test Crawford’s hypothesis that it may be a local or seasonal variant of <tp:taxon-name><tp:taxon-name-part taxon-name-part-type="genus">Trioza</tp:taxon-name-part> <tp:taxon-name-part taxon-name-part-type="species">laniaensis</tp:taxon-name-part></tp:taxon-name>.</p></tp:treatment-sec><tp:treatment-sec sec-type="description" id="SECID0EB2TO"><title>Adult colour and structure.</title><p>Generally body colour dark brown to black, probably the darkest of the <tp:taxon-name><tp:taxon-name-part taxon-name-part-type="species">ohialoha</tp:taxon-name-part></tp:taxon-name> group. Fore wing membrane clear. Male unknown. Differs from <tp:taxon-name><tp:taxon-name-part taxon-name-part-type="genus">Trioza</tp:taxon-name-part> <tp:taxon-name-part taxon-name-part-type="species">lanaiensis</tp:taxon-name-part></tp:taxon-name> in shorter antennae (up to 2× head width), and genal processes (subequal to vertex length), and a shorter Rs vein in fore wing.</p></tp:treatment-sec><tp:treatment-sec sec-type="description" id="SECID0E12TO"><title>Immature.</title><p>Unknown.</p></tp:treatment-sec><tp:treatment-sec sec-type="host" id="SECID0E62TO"><title>Host plant notes.</title><p>Probably <tp:taxon-name><tp:taxon-name-part taxon-name-part-type="genus">Metrosideros</tp:taxon-name-part></tp:taxon-name>. Original material was collected partly from <tp:taxon-name><tp:taxon-name-part taxon-name-part-type="genus">Cyathodes</tp:taxon-name-part></tp:taxon-name> (<tp:taxon-name><tp:taxon-name-part taxon-name-part-type="family">Ericaceae</tp:taxon-name-part></tp:taxon-name>) and partly from an undesignated plant.</p></tp:treatment-sec><tp:treatment-sec sec-type="distribution" id="SECID0EW3TO"><title>Island.</title><p>Lanai.</p></tp:treatment-sec><tp:treatment-sec sec-type="distribution" id="SECID0E23TO"><title>Distribution notes.</title><p>Known from two localities on Lanai: “Waiopao” (“Waiopaa, west side” in <xref ref-type="bibr" rid="B131">Zimmerman 1948</xref>) <named-content xmlns:xlink="http://www.w3.org/1999/xlink" content-type="date" id="NCID0EF4TO" xlink:type="simple">29 Nov. 1916</named-content>, and “undesignated, <named-content xmlns:xlink="http://www.w3.org/1999/xlink" content-type="date" id="NCID0EJ4TO" xlink:type="simple">Dec. 1916</named-content> and <named-content xmlns:xlink="http://www.w3.org/1999/xlink" content-type="date" id="NCID0EN4TO" xlink:type="simple">Feb. 1917</named-content>”</p></tp:treatment-sec><tp:treatment-sec sec-type="biology" id="SECID0ER4TO"><title>Biology.</title><p>Unknown, but it likely makes enclosed galls, and if Crawford’s hypothesis of parallel divergence to that on Oahu is correct (see comment for <tp:taxon-name><tp:taxon-name-part taxon-name-part-type="genus">Pariaconus</tp:taxon-name-part> <tp:taxon-name-part taxon-name-part-type="species">lanaiensis</tp:taxon-name-part></tp:taxon-name>), then this may be a leaf galler.</p></tp:treatment-sec><tp:treatment-sec sec-type="type material" id="SECID0EB5TO"><title>Type material.</title><p>No type material was found at <named-content xmlns:xlink="http://www.w3.org/1999/xlink" content-type="dwc:institutional_code" xlink:type="simple">BPBM</named-content>.</p></tp:treatment-sec><ref-list><ref id="B20"><mixed-citation xmlns:xlink="http://www.w3.org/1999/xlink" xlink:type="simple">
          <person-group><name name-style="western"><surname>Crawford</surname><given-names>DL</given-names></name></person-group> (<year>1918</year>) <article-title>The jumping plant lice (Family <tp:taxon-name><tp:taxon-name-part taxon-name-part-type="family">Psyllidae</tp:taxon-name-part></tp:taxon-name>) of the Hawaiian Islands.</article-title> <source>Proceedings of the Hawaiian Entomological Society</source> <volume>3</volume>: <fpage>430</fpage>–<lpage>457</lpage>. <ext-link xlink:type="simple" ext-link-type="doi" xlink:href="10.5962/bhl.part.24607">https://doi.org/10.5962/bhl.part.24607</ext-link></mixed-citation></ref><ref id="B131"><mixed-citation xmlns:xlink="http://www.w3.org/1999/xlink" xlink:type="simple">
          <person-group><name name-style="western"><surname>Zimmerman</surname><given-names>EC</given-names></name></person-group> (<year>1948</year>) <source>Insects of Hawaii: Vol. V. <tp:taxon-name><tp:taxon-name-part taxon-name-part-type="suborder">Homoptera</tp:taxon-name-part></tp:taxon-name>: Sternorhyncha: Superfamily <tp:taxon-name><tp:taxon-name-part taxon-name-part-type="superfamily">Psylloidea</tp:taxon-name-part></tp:taxon-name></source>. <publisher-name>University of Hawaii Press</publisher-name>, <publisher-loc>Honolulu</publisher-loc>, <fpage>11</fpage>–<lpage>38</lpage>.</mixed-citation></ref></ref-list></tp:taxon-treatment>
